# Supplementary material for: Multidrug Resistance Dynamics in Salmonella in Food Animals in the United States: An Analysis of Genomes from Public Databases
Source: Microbiol Spectr. 2021 Oct 27;9(2):e00495-21. doi: 10.1128/Spectrum.00495-21 (PMC8549754; doi:10.1128/Spectrum.00495-21)
Supplement: SUPPLEMENTAL FILE 2 — Supplemental material. Download SPECTRUM00495-21_Supp_0_seq13.xlsx, XLSX file, 0.2 MB [file spectrum00495-21_supp_0_seq13.xlsx]

## Sheet: Table_S3_pointmutations
Assembly_ID	Gene	Predicted_Phenotype	Type	Position	Mutation	Perc_Identity	Perc_Overlap	HSP Length/Total Length	Contig	Start	End
SAL_PA1617AA	gyrA (D87Y)	ciprofloxacin I/R, nalidixic acid	codon	87	GAC -> TAC (D -> Y)	99.43	100	2637/2637	NODE_22_length_84580_cov_11.137058	3098	5734
SAL_PA1773AA	gyrA (S83F)	ciprofloxacin I/R, nalidixic acid	codon	83	TCC -> TTC (S -> F)	98.86	100	2637/2637	NODE_7_length_401969_cov_9.800128	379168	381804
SAL_PA1774AA	gyrA (D87Y)	ciprofloxacin I/R, nalidixic acid	codon	87	GAC -> TAC (D -> Y)	99.43	100	2637/2637	NODE_8_length_180628_cov_8.853940	157524	160160
SAL_PA1794AA	gyrA (D87Y)	ciprofloxacin I/R, nalidixic acid	codon	87	GAC -> TAC (D -> Y)	99.43	100	2637/2637	NODE_23_length_81584_cov_11.141768	16509	13873
SAL_PA1795AA	gyrA (D87Y)	ciprofloxacin I/R, nalidixic acid	codon	87	GAC -> TAC (D -> Y)	99.43	100	2637/2637	NODE_2_length_390367_cov_17.582078	157524	160160
SAL_PA1797AA	gyrA (D87Y)	ciprofloxacin I/R, nalidixic acid	codon	87	GAC -> TAC (D -> Y)	99.43	100	2637/2637	NODE_3_length_390366_cov_13.867622	232843	230207
SAL_PA1803AA	gyrA (D87Y)	ciprofloxacin I/R, nalidixic acid	codon	87	GAC -> TAC (D -> Y)	99.43	100	2637/2637	NODE_4_length_173954_cov_9.932433	157524	160160
SAL_PA1833AA	gyrA (D87N)	ciprofloxacin I/R, nalidixic acid	codon	87	GAC -> AAC (D -> N)	98.82	100	2637/2637	NODE_88_length_12676_cov_36.730178	3157	5793
SAL_PA1833AA	gyrA (S83F)	ciprofloxacin I/R, nalidixic acid	codon	83	TCC -> TTC (S -> F)	98.82	100	2637/2637	NODE_88_length_12676_cov_36.730178	3157	5793
SAL_PA1833AA	parC (S80I)	ciprofloxacin I/R, nalidixic acid	codon	80	AGC -> ATC (S -> I)	99.91	100	2259/2259	NODE_62_length_25461_cov_34.877832	14996	17254
SAL_PA1836AA	gyrA (S83F)	ciprofloxacin I/R, nalidixic acid	codon	83	TCC -> TTC (S -> F)	98.86	100	2637/2637	NODE_7_length_401981_cov_44.148472	379180	381816
SAL_PA2144AA	gyrA (D87Y)	ciprofloxacin I/R, nalidixic acid	codon	87	GAC -> TAC (D -> Y)	99.43	100	2637/2637	NODE_9_length_173954_cov_15.950623	157524	160160
SAL_PA2476AA	gyrA (D87N)	ciprofloxacin I/R, nalidixic acid	codon	87	GAC -> AAC (D -> N)	98.86	100	2637/2637	NODE_7_length_401969_cov_29.884985	379168	381804
SAL_PA2477AA	gyrA (D87Y)	ciprofloxacin I/R, nalidixic acid	codon	87	GAC -> TAC (D -> Y)	98.86	100	2637/2637	NODE_46_length_25883_cov_13.101724	3082	5718
SAL_PA2482AA	gyrA (D87Y)	ciprofloxacin I/R, nalidixic acid	codon	87	GAC -> TAC (D -> Y)	99.43	100	2637/2637	NODE_13_length_106934_cov_15.938525	83760	86396
SAL_PA2491AA	gyrA (D87Y)	ciprofloxacin I/R, nalidixic acid	codon	87	GAC -> TAC (D -> Y)	99.43	100	2637/2637	NODE_9_length_180614_cov_11.747001	23091	20455
SAL_PA2503AA	gyrA (D87Y)	ciprofloxacin I/R, nalidixic acid	codon	87	GAC -> TAC (D -> Y)	99.43	100	2637/2637	NODE_8_length_180558_cov_11.730639	157524	160160
SAL_PA2521AA	gyrA (S83F)	ciprofloxacin I/R, nalidixic acid	codon	83	TCC -> TTC (S -> F)	99.13	100	2637/2637	NODE_11_length_162633_cov_14.949953	139747	142383
SAL_PA2524AA	gyrA (D87Y)	ciprofloxacin I/R, nalidixic acid	codon	87	GAC -> TAC (D -> Y)	99.43	100	2637/2637	NODE_21_length_94323_cov_15.251178	28955	26319
SAL_PA2872AA	gyrA (D87Y)	ciprofloxacin I/R, nalidixic acid	codon	87	GAC -> TAC (D -> Y)	99.43	100	2637/2637	NODE_9_length_180643_cov_10.052245	23120	20484
SAL_PA2947AA	gyrA (D87Y)	ciprofloxacin I/R, nalidixic acid	codon	87	GAC -> TAC (D -> Y)	99.43	100	2637/2637	NODE_9_length_181089_cov_14.236331	157524	160160
SAL_PA2952AA	gyrA (D87Y)	ciprofloxacin I/R, nalidixic acid	codon	87	GAC -> TAC (D -> Y)	99.43	100	2637/2637	NODE_5_length_173966_cov_8.401291	157524	160160
SAL_PA2971AA	gyrA (D87Y)	ciprofloxacin I/R, nalidixic acid	codon	87	GAC -> TAC (D -> Y)	99.43	100	2637/2637	NODE_3_length_390370_cov_11.918963	232847	230211
SAL_PA3021AA	gyrA (S83Y)	ciprofloxacin I/R, nalidixic acid	codon	83	TCC -> TAC (S -> Y)	98.86	100	2637/2637	NODE_7_length_401978_cov_9.629450	22802	20166
SAL_PA3026AA	gyrA (S83Y)	ciprofloxacin I/R, nalidixic acid	codon	83	TCC -> TAC (S -> Y)	98.86	100	2637/2637	NODE_5_length_402291_cov_12.371309	379490	382126
SAL_PA3028AA	gyrA (S83Y)	ciprofloxacin I/R, nalidixic acid	codon	83	TCC -> TAC (S -> Y)	98.86	100	2637/2637	NODE_7_length_401978_cov_12.128573	379177	381813
SAL_PA3031AA	gyrA (S83Y)	ciprofloxacin I/R, nalidixic acid	codon	83	TCC -> TAC (S -> Y)	98.86	100	2637/2637	NODE_7_length_401978_cov_8.295826	22802	20166
SAL_PA3040AA	gyrA (S83Y)	ciprofloxacin I/R, nalidixic acid	codon	83	TCC -> TAC (S -> Y)	98.86	100	2637/2637	NODE_4_length_389068_cov_12.575121	379507	382143
SAL_PA3041AA	gyrA (S83Y)	ciprofloxacin I/R, nalidixic acid	codon	83	TCC -> TAC (S -> Y)	98.86	100	2637/2637	NODE_31_length_25883_cov_14.838640	22802	20166
SAL_PA3043AA	gyrA (S83Y)	ciprofloxacin I/R, nalidixic acid	codon	83	TCC -> TAC (S -> Y)	98.86	100	2637/2637	NODE_18_length_81646_cov_7.838332	65236	67872
SAL_PA3044AA	gyrA (S83Y)	ciprofloxacin I/R, nalidixic acid	codon	83	TCC -> TAC (S -> Y)	98.86	100	2637/2637	NODE_6_length_402291_cov_12.509720	22802	20166
SAL_PA3045AA	gyrA (S83Y)	ciprofloxacin I/R, nalidixic acid	codon	83	TCC -> TAC (S -> Y)	98.86	100	2637/2637	NODE_26_length_25885_cov_13.210265	22802	20166
SAL_PA3046AA	gyrA (S83Y)	ciprofloxacin I/R, nalidixic acid	codon	83	TCC -> TAC (S -> Y)	98.86	100	2637/2637	NODE_14_length_153436_cov_9.152183	22802	20166
SAL_PA3049AA	gyrA (S83Y)	ciprofloxacin I/R, nalidixic acid	codon	83	TCC -> TAC (S -> Y)	98.86	100	2637/2637	NODE_15_length_153305_cov_7.696066	130504	133140
SAL_PA3306AA	gyrA (D87Y)	ciprofloxacin I/R, nalidixic acid	codon	87	GAC -> TAC (D -> Y)	99.43	100	2637/2637	NODE_8_length_180709_cov_52.414465	157524	160160
SAL_PA3615AA	gyrA (D87Y)	ciprofloxacin I/R, nalidixic acid	codon	87	GAC -> TAC (D -> Y)	99.43	100	2637/2637	NODE_8_length_180622_cov_9.907471	157524	160160
SAL_PA3617AA	gyrA (D87Y)	ciprofloxacin I/R, nalidixic acid	codon	87	GAC -> TAC (D -> Y)	99.43	100	2637/2637	NODE_7_length_180654_cov_8.014225	157524	160160
SAL_PA3627AA	gyrA (D87Y)	ciprofloxacin I/R, nalidixic acid	codon	87	GAC -> TAC (D -> Y)	99.43	100	2637/2637	NODE_2_length_390361_cov_12.752313	232838	230202
SAL_PA3633AA	gyrA (D87Y)	ciprofloxacin I/R, nalidixic acid	codon	87	GAC -> TAC (D -> Y)	99.43	100	2637/2637	NODE_2_length_283386_cov_10.702827	157524	160160
SAL_PA3641AA	gyrA (D87Y)	ciprofloxacin I/R, nalidixic acid	codon	87	GAC -> TAC (D -> Y)	99.43	100	2637/2637	NODE_12_length_180706_cov_9.965478	157524	160160
SAL_PA3642AA	gyrA (D87Y)	ciprofloxacin I/R, nalidixic acid	codon	87	GAC -> TAC (D -> Y)	99.43	100	2637/2637	NODE_3_length_390367_cov_11.588843	232844	230208
SAL_PA3644AA	gyrA (S83F)	ciprofloxacin I/R, nalidixic acid	codon	83	TCC -> TTC (S -> F)	98.86	100	2637/2637	NODE_5_length_401987_cov_10.854305	22802	20166
SAL_PA3662AA	gyrA (D87Y)	ciprofloxacin I/R, nalidixic acid	codon	87	GAC -> TAC (D -> Y)	99.43	100	2637/2637	NODE_3_length_390367_cov_16.461096	232844	230208
SAL_PA3742AA	gyrA (D87Y)	ciprofloxacin I/R, nalidixic acid	codon	87	GAC -> TAC (D -> Y)	99.43	100	2637/2637	NODE_21_length_88776_cov_11.162732	65230	67866
SAL_PA3757AA	gyrA (D87Y)	ciprofloxacin I/R, nalidixic acid	codon	87	GAC -> TAC (D -> Y)	99.43	100	2637/2637	NODE_4_length_390366_cov_14.172628	157524	160160
SAL_PA4072AA	gyrA (D87Y)	ciprofloxacin I/R, nalidixic acid	codon	87	GAC -> TAC (D -> Y)	99.43	100	2637/2637	NODE_9_length_181177_cov_45.049765	157524	160160
SAL_PA4074AA	gyrA (D87Y)	ciprofloxacin I/R, nalidixic acid	codon	87	GAC -> TAC (D -> Y)	99.43	100	2637/2637	NODE_9_length_181177_cov_43.653427	23654	21018
SAL_PA4088AA	gyrA (D87Y)	ciprofloxacin I/R, nalidixic acid	codon	87	GAC -> TAC (D -> Y)	99.43	100	2637/2637	NODE_8_length_180707_cov_11.160704	23184	20548
SAL_PA4089AA	gyrA (D87Y)	ciprofloxacin I/R, nalidixic acid	codon	87	GAC -> TAC (D -> Y)	99.43	100	2637/2637	NODE_9_length_180681_cov_11.098885	157524	160160
SAL_PA4097AA	gyrA (D87Y)	ciprofloxacin I/R, nalidixic acid	codon	87	GAC -> TAC (D -> Y)	99.43	100	2637/2637	NODE_7_length_180709_cov_14.297294	157524	160160
SAL_PA4171AA	gyrA (D87Y)	ciprofloxacin I/R, nalidixic acid	codon	87	GAC -> TAC (D -> Y)	99.43	100	2637/2637	NODE_3_length_390402_cov_17.062851	232861	230225
SAL_PA4177AA	gyrA (D87Y)	ciprofloxacin I/R, nalidixic acid	codon	87	GAC -> TAC (D -> Y)	99.43	100	2637/2637	NODE_4_length_390366_cov_11.907054	232843	230207
SAL_PA4182AA	gyrA (D87Y)	ciprofloxacin I/R, nalidixic acid	codon	87	GAC -> TAC (D -> Y)	99.43	100	2637/2637	NODE_4_length_390366_cov_10.390143	232843	230207
SAL_PA4185AA	gyrA (D87Y)	ciprofloxacin I/R, nalidixic acid	codon	87	GAC -> TAC (D -> Y)	99.43	100	2637/2637	NODE_9_length_180708_cov_12.109696	157524	160160
SAL_PA4501AA	gyrA (D87Y)	ciprofloxacin I/R, nalidixic acid	codon	87	GAC -> TAC (D -> Y)	99.43	100	2637/2637	NODE_6_length_173904_cov_10.352175	16381	13745
SAL_PA4503AA	gyrA (D87Y)	ciprofloxacin I/R, nalidixic acid	codon	87	GAC -> TAC (D -> Y)	99.43	100	2637/2637	NODE_2_length_488993_cov_16.716213	212446	209810
SAL_PA4505AA	gyrA (D87Y)	ciprofloxacin I/R, nalidixic acid	codon	87	GAC -> TAC (D -> Y)	99.43	100	2637/2637	NODE_2_length_390366_cov_11.123965	232843	230207
SAL_PA4507AA	gyrA (D87Y)	ciprofloxacin I/R, nalidixic acid	codon	87	GAC -> TAC (D -> Y)	99.43	100	2637/2637	NODE_8_length_173968_cov_10.775887	16448	13812
SAL_PA4547AA	gyrA (D87Y)	ciprofloxacin I/R, nalidixic acid	codon	87	GAC -> TAC (D -> Y)	99.43	100	2637/2637	NODE_6_length_181177_cov_10.769130	157524	160160
SAL_PA4746AA	gyrA (D87Y)	ciprofloxacin I/R, nalidixic acid	codon	87	GAC -> TAC (D -> Y)	99.43	100	2637/2637	NODE_5_length_239006_cov_15.441738	157524	160160
SAL_PA4755AA	gyrA (D87Y)	ciprofloxacin I/R, nalidixic acid	codon	87	GAC -> TAC (D -> Y)	99.43	100	2637/2637	NODE_2_length_278444_cov_11.546909	157524	160160
SAL_PA4900AA	gyrA (D87Y)	ciprofloxacin I/R, nalidixic acid	codon	87	GAC -> TAC (D -> Y)	99.43	100	2637/2637	NODE_9_length_180709_cov_10.788772	157524	160160
SAL_PA5053AA	gyrA (S83F)	ciprofloxacin I/R, nalidixic acid	codon	83	TCC -> TTC (S -> F)	98.86	100	2637/2637	NODE_5_length_402281_cov_27.408090	22802	20166
SAL_PA5261AA	gyrA (D87Y)	ciprofloxacin I/R, nalidixic acid	codon	87	GAC -> TAC (D -> Y)	99.43	100	2637/2637	NODE_8_length_180691_cov_31.456115	23168	20532
SAL_PA5398AA	gyrA (D87Y)	ciprofloxacin I/R, nalidixic acid	codon	87	GAC -> TAC (D -> Y)	99.43	100	2637/2637	NODE_9_length_181177_cov_39.297586	157524	160160
SAL_PA5403AA	gyrA (D87Y)	ciprofloxacin I/R, nalidixic acid	codon	87	GAC -> TAC (D -> Y)	99.43	100	2637/2637	NODE_10_length_181142_cov_11.284253	23649	21013
SAL_PA5478AA	gyrA (D87Y)	ciprofloxacin I/R, nalidixic acid	codon	87	GAC -> TAC (D -> Y)	99.43	100	2637/2637	NODE_3_length_390367_cov_12.093391	232844	230208
SAL_PA5492AA	gyrA (D87Y)	ciprofloxacin I/R, nalidixic acid	codon	87	GAC -> TAC (D -> Y)	99.43	100	2637/2637	NODE_9_length_180948_cov_9.173851	157524	160160
SAL_PA5494AA	gyrA (S83F)	ciprofloxacin I/R, nalidixic acid	codon	83	TCC -> TTC (S -> F)	98.86	100	2637/2637	NODE_8_length_401977_cov_11.531338	22802	20166
SAL_PA5557AA	gyrA (S83Y)	ciprofloxacin I/R, nalidixic acid	codon	83	TCC -> TAC (S -> Y)	98.86	100	2637/2637	NODE_4_length_401978_cov_11.011778	379177	381813
SAL_PA5559AA	gyrA (D87Y)	ciprofloxacin I/R, nalidixic acid	codon	87	GAC -> TAC (D -> Y)	99.43	100	2637/2637	NODE_8_length_180687_cov_10.725210	157524	160160
SAL_PA5570AA	gyrA (S83Y)	ciprofloxacin I/R, nalidixic acid	codon	83	TCC -> TAC (S -> Y)	98.86	100	2637/2637	NODE_7_length_401978_cov_13.268530	379177	381813
SAL_PA5817AA	gyrA (D87Y)	ciprofloxacin I/R, nalidixic acid	codon	87	GAC -> TAC (D -> Y)	99.43	100	2637/2637	NODE_8_length_180709_cov_32.156527	157524	160160
SAL_PA6049AA	gyrA (D87Y)	ciprofloxacin I/R, nalidixic acid	codon	87	GAC -> TAC (D -> Y)	99.43	100	2637/2637	NODE_9_length_181177_cov_14.071218	23654	21018
SAL_PA6051AA	gyrA (D87Y)	ciprofloxacin I/R, nalidixic acid	codon	87	GAC -> TAC (D -> Y)	99.43	100	2637/2637	NODE_8_length_180708_cov_12.585316	23185	20549
SAL_PA6053AA	gyrA (D87Y)	ciprofloxacin I/R, nalidixic acid	codon	87	GAC -> TAC (D -> Y)	99.43	100	2637/2637	NODE_4_length_401279_cov_9.055824	243756	241120
SAL_PA6054AA	gyrA (D87Y)	ciprofloxacin I/R, nalidixic acid	codon	87	GAC -> TAC (D -> Y)	99.43	100	2637/2637	NODE_4_length_390366_cov_17.746999	157524	160160
SAL_PA6438AA	gyrA (D87Y)	ciprofloxacin I/R, nalidixic acid	codon	87	GAC -> TAC (D -> Y)	99.43	100	2637/2637	NODE_9_length_181177_cov_42.261679	157524	160160
SAL_PA6533AA	gyrA (D87Y)	ciprofloxacin I/R, nalidixic acid	codon	87	GAC -> TAC (D -> Y)	99.43	100	2637/2637	NODE_9_length_181177_cov_42.893471	157524	160160
SAL_PA6535AA	gyrA (D87Y)	ciprofloxacin I/R, nalidixic acid	codon	87	GAC -> TAC (D -> Y)	99.43	100	2637/2637	NODE_10_length_181177_cov_32.832461	23654	21018
SAL_PA6536AA	gyrA (D87Y)	ciprofloxacin I/R, nalidixic acid	codon	87	GAC -> TAC (D -> Y)	99.43	100	2637/2637	NODE_8_length_180556_cov_37.917142	23033	20397
SAL_PA6541AA	gyrA (D87Y)	ciprofloxacin I/R, nalidixic acid	codon	87	GAC -> TAC (D -> Y)	99.43	100	2637/2637	NODE_48_length_35628_cov_25.764852	19129	21765
SAL_PA6546AA	gyrA (D87Y)	ciprofloxacin I/R, nalidixic acid	codon	87	GAC -> TAC (D -> Y)	99.96	100	2637/2637	NODE_5_length_401198_cov_31.516642	22858	20222
SAL_PA6547AA	gyrA (D87Y)	ciprofloxacin I/R, nalidixic acid	codon	87	GAC -> TAC (D -> Y)	99.43	100	2637/2637	NODE_9_length_181177_cov_37.175322	157524	160160
SAL_PA7119AA	gyrA (D87Y)	ciprofloxacin I/R, nalidixic acid	codon	87	GAC -> TAC (D -> Y)	99.43	100	2637/2637	NODE_2_length_390367_cov_16.210496	232844	230208
SAL_PA7337AA	gyrA (D87Y)	ciprofloxacin I/R, nalidixic acid	codon	87	GAC -> TAC (D -> Y)	99.43	100	2637/2637	NODE_43_length_26541_cov_8.083971	23468	20832
SAL_PA7654AA	gyrA (D87Y)	ciprofloxacin I/R, nalidixic acid	codon	87	GAC -> TAC (D -> Y)	99.43	100	2637/2637	NODE_45_length_42232_cov_10.835934	23171	20535
SAL_PA7660AA	gyrA (D87Y)	ciprofloxacin I/R, nalidixic acid	codon	87	GAC -> TAC (D -> Y)	99.43	100	2637/2637	NODE_7_length_180709_cov_12.956053	23186	20550
SAL_PA7669AA	gyrA (D87Y)	ciprofloxacin I/R, nalidixic acid	codon	87	GAC -> TAC (D -> Y)	99.43	100	2637/2637	NODE_3_length_444171_cov_14.916857	23196	20560
SAL_PA7675AA	gyrA (D87Y)	ciprofloxacin I/R, nalidixic acid	codon	87	GAC -> TAC (D -> Y)	99.43	100	2637/2637	NODE_4_length_281817_cov_16.703958	124294	121658
SAL_PA7679AA	gyrA (D87Y)	ciprofloxacin I/R, nalidixic acid	codon	87	GAC -> TAC (D -> Y)	99.43	100	2637/2637	NODE_21_length_88195_cov_9.341872	23161	20525
SAL_PA8086AA	gyrA (D87Y)	ciprofloxacin I/R, nalidixic acid	codon	87	GAC -> TAC (D -> Y)	99.43	100	2637/2637	NODE_9_length_181177_cov_45.071897	157524	160160
SAL_PA8088AA	gyrA (D87Y)	ciprofloxacin I/R, nalidixic acid	codon	87	GAC -> TAC (D -> Y)	99.43	100	2637/2637	NODE_8_length_180709_cov_33.809566	157524	160160
SAL_PA8097AA	gyrA (D87Y)	ciprofloxacin I/R, nalidixic acid	codon	87	GAC -> TAC (D -> Y)	99.43	100	2637/2637	NODE_55_length_26652_cov_26.237248	10151	12787
SAL_PA8102AA	gyrA (D87Y)	ciprofloxacin I/R, nalidixic acid	codon	87	GAC -> TAC (D -> Y)	99.43	100	2637/2637	NODE_9_length_181177_cov_44.210003	157524	160160
SAL_PA8103AA	gyrA (D87Y)	ciprofloxacin I/R, nalidixic acid	codon	87	GAC -> TAC (D -> Y)	99.43	100	2637/2637	NODE_39_length_42367_cov_42.635417	19058	21694
SAL_PA8288AA	gyrA (D87Y)	ciprofloxacin I/R, nalidixic acid	codon	87	GAC -> TAC (D -> Y)	99.43	100	2637/2637	NODE_20_length_88738_cov_29.598221	65085	67721
SAL_PA8291AA	gyrA (D87Y)	ciprofloxacin I/R, nalidixic acid	codon	87	GAC -> TAC (D -> Y)	99.43	100	2637/2637	NODE_8_length_181177_cov_32.153471	157524	160160
SAL_PA8302AA	gyrA (D87Y)	ciprofloxacin I/R, nalidixic acid	codon	87	GAC -> TAC (D -> Y)	99.43	100	2637/2637	NODE_6_length_167149_cov_42.912317	9626	6990
SAL_PA8314AA	gyrA (D87Y)	ciprofloxacin I/R, nalidixic acid	codon	87	GAC -> TAC (D -> Y)	99.43	100	2637/2637	NODE_5_length_181177_cov_47.724165	23654	21018
SAL_PA8318AA	gyrA (D87G)	ciprofloxacin I/R, nalidixic acid	codon	87	GAC -> GGC (D -> G)	99.13	100	2637/2637	NODE_4_length_386544_cov_11.020229	22930	20294
SAL_PA8321AA	gyrA (D87Y)	ciprofloxacin I/R, nalidixic acid	codon	87	GAC -> TAC (D -> Y)	99.43	100	2637/2637	NODE_9_length_180708_cov_8.034854	23185	20549
SAL_PA8807AA	gyrA (D87Y)	ciprofloxacin I/R, nalidixic acid	codon	87	GAC -> TAC (D -> Y)	99.43	100	2637/2637	NODE_77_length_19290_cov_24.425612	6178	3542
SAL_PA9081AA	gyrA (D87Y)	ciprofloxacin I/R, nalidixic acid	codon	87	GAC -> TAC (D -> Y)	99.43	100	2637/2637	NODE_21_length_81700_cov_29.367867	65320	67956
SAL_PA9083AA	gyrA (D87Y)	ciprofloxacin I/R, nalidixic acid	codon	87	GAC -> TAC (D -> Y)	99.43	100	2637/2637	NODE_60_length_26262_cov_35.551980	23186	20550
SAL_PA9089AA	gyrA (D87Y)	ciprofloxacin I/R, nalidixic acid	codon	87	GAC -> TAC (D -> Y)	99.43	100	2637/2637	NODE_89_length_12691_cov_29.868115	3156	5792
SAL_PA9103AA	gyrA (D87Y)	ciprofloxacin I/R, nalidixic acid	codon	87	GAC -> TAC (D -> Y)	99.43	100	2637/2637	NODE_23_length_88220_cov_15.535616	23186	20550
SAL_PA9571AA	gyrA (D87Y)	ciprofloxacin I/R, nalidixic acid	codon	87	GAC -> TAC (D -> Y)	99.43	100	2637/2637	NODE_7_length_180709_cov_9.986350	23186	20550
SAL_PA9575AA	gyrA (D87Y)	ciprofloxacin I/R, nalidixic acid	codon	87	GAC -> TAC (D -> Y)	99.43	100	2637/2637	NODE_3_length_390367_cov_12.582424	157524	160160
SAL_PA9579AA	gyrA (D87Y)	ciprofloxacin I/R, nalidixic acid	codon	87	GAC -> TAC (D -> Y)	99.96	100	2637/2637	NODE_6_length_401085_cov_15.478980	22858	20222
SAL_PA9619AA	gyrA (D87Y)	ciprofloxacin I/R, nalidixic acid	codon	87	GAC -> TAC (D -> Y)	99.96	100	2637/2637	NODE_6_length_400667_cov_7.872984	22858	20222
SAL_PA9656AA	gyrA (D87Y)	ciprofloxacin I/R, nalidixic acid	codon	87	GAC -> TAC (D -> Y)	99.43	100	2637/2637	NODE_6_length_127915_cov_10.693837	3160	5796
SAL_PA9665AA	gyrA (D87Y)	ciprofloxacin I/R, nalidixic acid	codon	87	GAC -> TAC (D -> Y)	99.43	100	2637/2637	NODE_6_length_186705_cov_11.813724	28955	26319
SAL_PA9667AA	gyrA (D87Y)	ciprofloxacin I/R, nalidixic acid	codon	87	GAC -> TAC (D -> Y)	99.43	100	2637/2637	NODE_19_length_88221_cov_9.749518	65036	67672
SAL_PA9679AA	gyrA (D87Y)	ciprofloxacin I/R, nalidixic acid	codon	87	GAC -> TAC (D -> Y)	99.43	100	2637/2637	NODE_23_length_88216_cov_12.137293	65020	67656
SAL_PA9681AA	gyrA (D87Y)	ciprofloxacin I/R, nalidixic acid	codon	87	GAC -> TAC (D -> Y)	99.43	100	2637/2637	NODE_18_length_88182_cov_9.361490	64997	67633
SAL_PA9682AA	gyrA (D87Y)	ciprofloxacin I/R, nalidixic acid	codon	87	GAC -> TAC (D -> Y)	99.43	100	2637/2637	NODE_41_length_41935_cov_8.795159	23629	20993
SAL_PA9999AA	gyrA (D87Y)	ciprofloxacin I/R, nalidixic acid	codon	87	GAC -> TAC (D -> Y)	99.43	100	2637/2637	NODE_8_length_180709_cov_35.092667	157524	160160
SAL_QA0593AA	gyrA (D87Y)	ciprofloxacin I/R, nalidixic acid	codon	87	GAC -> TAC (D -> Y)	99.43	100	2637/2637	NODE_10_length_180694_cov_14.294738	157524	160160
SAL_QA0600AA	gyrA (D87Y)	ciprofloxacin I/R, nalidixic acid	codon	87	GAC -> TAC (D -> Y)	99.43	100	2637/2637	NODE_2_length_239005_cov_8.641512	81483	78847
SAL_QA0603AA	gyrA (D87Y)	ciprofloxacin I/R, nalidixic acid	codon	87	GAC -> TAC (D -> Y)	99.43	100	2637/2637	NODE_4_length_369845_cov_11.065885	212322	209686
SAL_QA0648AA	gyrA (D87Y)	ciprofloxacin I/R, nalidixic acid	codon	87	GAC -> TAC (D -> Y)	99.96	100	2637/2637	NODE_26_length_25950_cov_13.591566	22858	20222
SAL_QA0736AA	gyrA (D87Y)	ciprofloxacin I/R, nalidixic acid	codon	87	GAC -> TAC (D -> Y)	99.43	100	2637/2637	NODE_32_length_35555_cov_12.258919	19135	21771
SAL_QA0897AA	gyrA (D87Y)	ciprofloxacin I/R, nalidixic acid	codon	87	GAC -> TAC (D -> Y)	99.43	100	2637/2637	NODE_4_length_281767_cov_13.540928	157524	160160
SAL_QA0899AA	gyrA (D87Y)	ciprofloxacin I/R, nalidixic acid	codon	87	GAC -> TAC (D -> Y)	99.43	100	2637/2637	NODE_25_length_81577_cov_10.948226	16428	13792
SAL_QA0902AA	gyrA (D87Y)	ciprofloxacin I/R, nalidixic acid	codon	87	GAC -> TAC (D -> Y)	99.43	100	2637/2637	NODE_7_length_180619_cov_13.100719	23096	20460
SAL_QA0903AA	gyrA (D87Y)	ciprofloxacin I/R, nalidixic acid	codon	87	GAC -> TAC (D -> Y)	99.43	100	2637/2637	NODE_46_length_35484_cov_9.492745	16421	13785
SAL_QA1145AA	gyrA (D87Y)	ciprofloxacin I/R, nalidixic acid	codon	87	GAC -> TAC (D -> Y)	99.43	100	2637/2637	NODE_5_length_173954_cov_29.114729	16431	13795
SAL_QA1152AA	gyrA (D87Y)	ciprofloxacin I/R, nalidixic acid	codon	87	GAC -> TAC (D -> Y)	99.43	100	2637/2637	NODE_43_length_34781_cov_28.453021	16471	13835
SAL_QA1167AA	gyrA (D87Y)	ciprofloxacin I/R, nalidixic acid	codon	87	GAC -> TAC (D -> Y)	99.43	100	2637/2637	NODE_7_length_181177_cov_35.977001	157524	160160
SAL_QA1177AA	gyrA (D87Y)	ciprofloxacin I/R, nalidixic acid	codon	87	GAC -> TAC (D -> Y)	99.43	100	2637/2637	NODE_4_length_181177_cov_29.384921	23654	21018
SAL_QA1178AA	gyrA (D87Y)	ciprofloxacin I/R, nalidixic acid	codon	87	GAC -> TAC (D -> Y)	99.43	100	2637/2637	NODE_54_length_25953_cov_21.804616	23186	20550
SAL_QA1181AA	gyrA (D87Y)	ciprofloxacin I/R, nalidixic acid	codon	87	GAC -> TAC (D -> Y)	99.43	100	2637/2637	NODE_8_length_181177_cov_32.909727	157524	160160
SAL_QA1185AA	gyrA (D87Y)	ciprofloxacin I/R, nalidixic acid	codon	87	GAC -> TAC (D -> Y)	99.43	100	2637/2637	NODE_21_length_88783_cov_24.819764	23654	21018
SAL_QA1188AA	gyrA (D87Y)	ciprofloxacin I/R, nalidixic acid	codon	87	GAC -> TAC (D -> Y)	99.43	100	2637/2637	NODE_25_length_81634_cov_29.068693	16500	13864
SAL_QA1190AA	gyrA (D87Y)	ciprofloxacin I/R, nalidixic acid	codon	87	GAC -> TAC (D -> Y)	99.43	100	2637/2637	NODE_37_length_41485_cov_21.630495	23186	20550
SAL_QA1191AA	gyrA (D87Y)	ciprofloxacin I/R, nalidixic acid	codon	87	GAC -> TAC (D -> Y)	99.43	100	2637/2637	NODE_9_length_181177_cov_27.407987	23654	21018
SAL_QA1197AA	gyrA (D87Y)	ciprofloxacin I/R, nalidixic acid	codon	87	GAC -> TAC (D -> Y)	99.43	100	2637/2637	NODE_6_length_181177_cov_40.267981	23654	21018
SAL_QA1198AA	gyrA (D87Y)	ciprofloxacin I/R, nalidixic acid	codon	87	GAC -> TAC (D -> Y)	99.43	100	2637/2637	NODE_43_length_35488_cov_33.452872	19058	21694
SAL_QA1199AA	gyrA (D87Y)	ciprofloxacin I/R, nalidixic acid	codon	87	GAC -> TAC (D -> Y)	99.43	100	2637/2637	NODE_16_length_88684_cov_36.781847	65031	67667
SAL_QA1211AA	gyrA (D87Y)	ciprofloxacin I/R, nalidixic acid	codon	87	GAC -> TAC (D -> Y)	99.43	100	2637/2637	NODE_41_length_42284_cov_25.296107	23186	20550
SAL_QA1222AA	gyrA (D87Y)	ciprofloxacin I/R, nalidixic acid	codon	87	GAC -> TAC (D -> Y)	99.43	100	2637/2637	NODE_22_length_88245_cov_15.692265	23186	20550
SAL_QA1227AA	gyrA (D87Y)	ciprofloxacin I/R, nalidixic acid	codon	87	GAC -> TAC (D -> Y)	99.43	100	2637/2637	NODE_8_length_180706_cov_9.984079	157524	160160
SAL_QA1228AA	gyrA (D87Y)	ciprofloxacin I/R, nalidixic acid	codon	87	GAC -> TAC (D -> Y)	99.43	100	2637/2637	NODE_7_length_180709_cov_8.931815	23186	20550
SAL_QA1232AA	gyrA (D87Y)	ciprofloxacin I/R, nalidixic acid	codon	87	GAC -> TAC (D -> Y)	99.43	100	2637/2637	NODE_4_length_447386_cov_11.044527	289863	287227
SAL_QA1233AA	gyrA (D87Y)	ciprofloxacin I/R, nalidixic acid	codon	87	GAC -> TAC (D -> Y)	99.43	100	2637/2637	NODE_3_length_390367_cov_8.114184	232844	230208
SAL_QA1236AA	gyrA (D87Y)	ciprofloxacin I/R, nalidixic acid	codon	87	GAC -> TAC (D -> Y)	99.43	100	2637/2637	NODE_7_length_173966_cov_36.627109	157524	160160
SAL_QA1237AA	gyrA (D87Y)	ciprofloxacin I/R, nalidixic acid	codon	87	GAC -> TAC (D -> Y)	99.43	100	2637/2637	NODE_4_length_231485_cov_10.817218	212372	209736
SAL_QA1240AA	gyrA (D87Y)	ciprofloxacin I/R, nalidixic acid	codon	87	GAC -> TAC (D -> Y)	99.43	100	2637/2637	NODE_10_length_181177_cov_46.101502	23654	21018
SAL_QA1254AA	gyrA (S83Y)	ciprofloxacin I/R, nalidixic acid	codon	83	TCC -> TAC (S -> Y)	98.86	100	2637/2637	NODE_1_length_388718_cov_38.056319	9250	6614
SAL_QA1267AA	gyrA (S83F)	ciprofloxacin I/R, nalidixic acid	codon	83	TCC -> TTC (S -> F)	99.13	100	2637/2637	NODE_22_length_81579_cov_38.795610	65199	67835
SAL_QA1699AA	gyrA (D87Y)	ciprofloxacin I/R, nalidixic acid	codon	87	GAC -> TAC (D -> Y)	99.43	100	2637/2637	NODE_61_length_12724_cov_21.426451	3106	5742
SAL_QA1702AA	gyrA (D87Y)	ciprofloxacin I/R, nalidixic acid	codon	87	GAC -> TAC (D -> Y)	99.96	100	2637/2637	NODE_3_length_401198_cov_28.176353	22858	20222
SAL_QA1714AA	gyrA (D87Y)	ciprofloxacin I/R, nalidixic acid	codon	87	GAC -> TAC (D -> Y)	99.43	100	2637/2637	NODE_22_length_88703_cov_26.246263	23654	21018
SAL_QA1716AA	gyrA (D87Y)	ciprofloxacin I/R, nalidixic acid	codon	87	GAC -> TAC (D -> Y)	99.43	100	2637/2637	NODE_49_length_26309_cov_29.889313	3124	5760
SAL_QA1820AA	gyrA (D87Y)	ciprofloxacin I/R, nalidixic acid	codon	87	GAC -> TAC (D -> Y)	99.43	100	2637/2637	NODE_6_length_181177_cov_30.765186	157524	160160
SAL_QA2580AA	gyrA (D87Y)	ciprofloxacin I/R, nalidixic acid	codon	87	GAC -> TAC (D -> Y)	99.43	100	2637/2637	NODE_31_length_42305_cov_13.283608	19147	21783
SAL_QA2592AA	gyrA (D87Y)	ciprofloxacin I/R, nalidixic acid	codon	87	GAC -> TAC (D -> Y)	99.43	100	2637/2637	NODE_2_length_243266_cov_13.010611	85759	83123
SAL_QA2593AA	gyrA (D87Y)	ciprofloxacin I/R, nalidixic acid	codon	87	GAC -> TAC (D -> Y)	99.43	100	2637/2637	NODE_3_length_390367_cov_15.481155	232844	230208
SAL_QA2605AA	gyrA (D87Y)	ciprofloxacin I/R, nalidixic acid	codon	87	GAC -> TAC (D -> Y)	99.43	100	2637/2637	NODE_6_length_173979_cov_9.727326	157524	160160
SAL_QA2611AA	gyrA (D87Y)	ciprofloxacin I/R, nalidixic acid	codon	87	GAC -> TAC (D -> Y)	99.43	100	2637/2637	NODE_5_length_188192_cov_12.524441	65060	67696
SAL_QA2614AA	gyrA (D87Y)	ciprofloxacin I/R, nalidixic acid	codon	87	GAC -> TAC (D -> Y)	99.43	100	2637/2637	NODE_9_length_180673_cov_10.566569	157520	160156
SAL_QA2616AA	gyrA (D87Y)	ciprofloxacin I/R, nalidixic acid	codon	87	GAC -> TAC (D -> Y)	99.43	100	2637/2637	NODE_9_length_180673_cov_11.993553	157520	160156
SAL_QA2620AA	gyrA (D87Y)	ciprofloxacin I/R, nalidixic acid	codon	87	GAC -> TAC (D -> Y)	99.43	100	2637/2637	NODE_13_length_122152_cov_10.244565	119079	116443
SAL_QA2627AA	gyrA (D87Y)	ciprofloxacin I/R, nalidixic acid	codon	87	GAC -> TAC (D -> Y)	99.43	100	2637/2637	NODE_8_length_180708_cov_14.291149	23185	20549
SAL_QA2807AA	gyrA (D87Y)	ciprofloxacin I/R, nalidixic acid	codon	87	GAC -> TAC (D -> Y)	99.43	100	2637/2637	NODE_9_length_180674_cov_12.807546	157524	160160
SAL_QA2813AA	gyrA (D87Y)	ciprofloxacin I/R, nalidixic acid	codon	87	GAC -> TAC (D -> Y)	99.43	100	2637/2637	NODE_3_length_390367_cov_10.086462	157524	160160
SAL_QA2814AA	gyrA (D87Y)	ciprofloxacin I/R, nalidixic acid	codon	87	GAC -> TAC (D -> Y)	99.43	100	2637/2637	NODE_4_length_390367_cov_14.442189	232844	230208
SAL_QA2816AA	gyrA (D87Y)	ciprofloxacin I/R, nalidixic acid	codon	87	GAC -> TAC (D -> Y)	99.43	100	2637/2637	NODE_8_length_180681_cov_9.277418	157524	160160
SAL_QA2818AA	gyrA (D87Y)	ciprofloxacin I/R, nalidixic acid	codon	87	GAC -> TAC (D -> Y)	99.43	100	2637/2637	NODE_3_length_390367_cov_13.875966	232844	230208
SAL_QA2819AA	gyrA (D87Y)	ciprofloxacin I/R, nalidixic acid	codon	87	GAC -> TAC (D -> Y)	99.43	100	2637/2637	NODE_9_length_186705_cov_11.870156	157524	160160
SAL_QA2826AA	gyrA (D87Y)	ciprofloxacin I/R, nalidixic acid	codon	87	GAC -> TAC (D -> Y)	99.43	100	2637/2637	NODE_8_length_180697_cov_13.652545	157524	160160
SAL_QA2927AA	gyrA (D87Y)	ciprofloxacin I/R, nalidixic acid	codon	87	GAC -> TAC (D -> Y)	99.43	100	2637/2637	NODE_8_length_180709_cov_13.707463	23186	20550
SAL_QA2932AA	gyrA (D87Y)	ciprofloxacin I/R, nalidixic acid	codon	87	GAC -> TAC (D -> Y)	99.43	100	2637/2637	NODE_4_length_281757_cov_11.448305	157524	160160
SAL_QA3025AA	gyrA (D87Y)	ciprofloxacin I/R, nalidixic acid	codon	87	GAC -> TAC (D -> Y)	99.43	100	2637/2637	NODE_5_length_173979_cov_40.020431	157524	160160
SAL_QA3743AA	gyrA (D87Y)	ciprofloxacin I/R, nalidixic acid	codon	87	GAC -> TAC (D -> Y)	99.43	100	2637/2637	NODE_5_length_180709_cov_14.367130	157524	160160
SAL_QA3952AA	gyrA (D87Y)	ciprofloxacin I/R, nalidixic acid	codon	87	GAC -> TAC (D -> Y)	99.43	100	2637/2637	NODE_26_length_81551_cov_12.699278	16497	13861
SAL_QA3959AA	gyrA (D87Y)	ciprofloxacin I/R, nalidixic acid	codon	87	GAC -> TAC (D -> Y)	99.43	100	2637/2637	NODE_27_length_74676_cov_8.678788	65040	67676
SAL_QA3960AA	gyrA (D87Y)	ciprofloxacin I/R, nalidixic acid	codon	87	GAC -> TAC (D -> Y)	99.43	100	2637/2637	NODE_66_length_19472_cov_9.196692	16392	13756
SAL_QA3965AA	gyrA (D87Y)	ciprofloxacin I/R, nalidixic acid	codon	87	GAC -> TAC (D -> Y)	99.43	100	2637/2637	NODE_8_length_180857_cov_7.468611	157522	160158
SAL_QA4157AA	gyrA (D87Y)	ciprofloxacin I/R, nalidixic acid	codon	87	GAC -> TAC (D -> Y)	99.43	100	2637/2637	NODE_4_length_390366_cov_14.360907	232843	230207
SAL_QA4385AA	gyrA (D87Y)	ciprofloxacin I/R, nalidixic acid	codon	87	GAC -> TAC (D -> Y)	99.43	100	2637/2637	NODE_3_length_390367_cov_13.243483	232844	230208
SAL_QA4657AA	gyrA (D87Y)	ciprofloxacin I/R, nalidixic acid	codon	87	GAC -> TAC (D -> Y)	99.43	100	2637/2637	NODE_8_length_180681_cov_13.454080	23158	20522
SAL_QA4663AA	gyrA (D87Y)	ciprofloxacin I/R, nalidixic acid	codon	87	GAC -> TAC (D -> Y)	99.43	100	2637/2637	NODE_10_length_142417_cov_6.279514	123312	120676
SAL_QA5595AA	gyrA (D87Y)	ciprofloxacin I/R, nalidixic acid	codon	87	GAC -> TAC (D -> Y)	99.43	100	2637/2637	NODE_9_length_180708_cov_8.947519	157524	160160
SAL_QA5916AA	gyrA (D87Y)	ciprofloxacin I/R, nalidixic acid	codon	87	GAC -> TAC (D -> Y)	99.43	100	2637/2637	NODE_9_length_146701_cov_10.462490	81646	79010
SAL_QA5922AA	gyrA (D87Y)	ciprofloxacin I/R, nalidixic acid	codon	87	GAC -> TAC (D -> Y)	99.43	100	2637/2637	NODE_8_length_181177_cov_12.683192	23654	21018
SAL_QA5941AA	gyrA (D87Y)	ciprofloxacin I/R, nalidixic acid	codon	87	GAC -> TAC (D -> Y)	99.43	100	2637/2637	NODE_23_length_88325_cov_20.264689	65140	67776
SAL_QA6309AA	gyrA (D87Y)	ciprofloxacin I/R, nalidixic acid	codon	87	GAC -> TAC (D -> Y)	99.43	100	2637/2637	NODE_9_length_180692_cov_14.956828	157510	160146
SAL_QA6311AA	gyrA (D87Y)	ciprofloxacin I/R, nalidixic acid	codon	87	GAC -> TAC (D -> Y)	99.43	100	2637/2637	NODE_9_length_180605_cov_17.000476	157514	160150
SAL_QA6316AA	gyrA (D87Y)	ciprofloxacin I/R, nalidixic acid	codon	87	GAC -> TAC (D -> Y)	99.43	100	2637/2637	NODE_5_length_336434_cov_9.761894	178917	176281
SAL_QA6317AA	gyrA (D87Y)	ciprofloxacin I/R, nalidixic acid	codon	87	GAC -> TAC (D -> Y)	99.43	100	2637/2637	NODE_9_length_180709_cov_14.954940	23186	20550
SAL_QA6318AA	gyrA (D87Y)	ciprofloxacin I/R, nalidixic acid	codon	87	GAC -> TAC (D -> Y)	99.43	100	2637/2637	NODE_7_length_181177_cov_16.136084	23654	21018
SAL_QA6323AA	gyrA (D87Y)	ciprofloxacin I/R, nalidixic acid	codon	87	GAC -> TAC (D -> Y)	99.43	100	2637/2637	NODE_12_length_180606_cov_11.279660	23091	20455
SAL_QA6833AA	gyrA (D87Y)	ciprofloxacin I/R, nalidixic acid	codon	87	GAC -> TAC (D -> Y)	99.43	100	2637/2637	NODE_7_length_180694_cov_14.713364	157524	160160
SAL_QA6835AA	gyrA (D87Y)	ciprofloxacin I/R, nalidixic acid	codon	87	GAC -> TAC (D -> Y)	99.43	100	2637/2637	NODE_4_length_235948_cov_12.568304	3088	5724
SAL_QA6837AA	gyrA (D87Y)	ciprofloxacin I/R, nalidixic acid	codon	87	GAC -> TAC (D -> Y)	99.43	100	2637/2637	NODE_24_length_74792_cov_7.113695	65174	67810
SAL_QA6838AA	gyrA (D87Y)	ciprofloxacin I/R, nalidixic acid	codon	87	GAC -> TAC (D -> Y)	99.43	100	2637/2637	NODE_2_length_390367_cov_14.941231	232844	230208
SAL_QA6840AA	gyrA (D87Y)	ciprofloxacin I/R, nalidixic acid	codon	87	GAC -> TAC (D -> Y)	99.43	100	2637/2637	NODE_38_length_42216_cov_8.895008	23152	20516
SAL_QA6846AA	gyrA (D87Y)	ciprofloxacin I/R, nalidixic acid	codon	87	GAC -> TAC (D -> Y)	99.43	100	2637/2637	NODE_8_length_181177_cov_30.040088	157524	160160
SAL_QA7943AA	gyrA (D87Y)	ciprofloxacin I/R, nalidixic acid	codon	87	GAC -> TAC (D -> Y)	99.43	100	2637/2637	NODE_2_length_390367_cov_12.697033	232844	230208
SAL_QA7944AA	gyrA (D87Y)	ciprofloxacin I/R, nalidixic acid	codon	87	GAC -> TAC (D -> Y)	99.43	100	2637/2637	NODE_9_length_180648_cov_10.961484	157524	160160
SAL_QA7946AA	gyrA (D87Y)	ciprofloxacin I/R, nalidixic acid	codon	87	GAC -> TAC (D -> Y)	99.43	100	2637/2637	NODE_26_length_74467_cov_9.389709	65058	67694
SAL_QA7947AA	gyrA (D87Y)	ciprofloxacin I/R, nalidixic acid	codon	87	GAC -> TAC (D -> Y)	99.43	100	2637/2637	NODE_24_length_81570_cov_14.367509	65050	67686
SAL_QA8052AA	gyrA (D87Y)	ciprofloxacin I/R, nalidixic acid	codon	87	GAC -> TAC (D -> Y)	99.43	100	2637/2637	NODE_2_length_390367_cov_13.411308	232844	230208
SAL_QA8056AA	gyrA (D87N)	ciprofloxacin I/R, nalidixic acid	codon	87	GAC -> AAC (D -> N)	98.86	100	2637/2637	NODE_5_length_402282_cov_15.619895	379481	382117
SAL_QA8060AA	gyrA (D87Y)	ciprofloxacin I/R, nalidixic acid	codon	87	GAC -> TAC (D -> Y)	99.43	100	2637/2637	NODE_20_length_88729_cov_12.475136	65076	67712
SAL_QA8068AA	gyrA (S83F)	ciprofloxacin I/R, nalidixic acid	codon	83	TCC -> TTC (S -> F)	99.13	100	2637/2637	NODE_19_length_88203_cov_9.965223	65317	67953
SAL_QA8070AA	gyrA (D87Y)	ciprofloxacin I/R, nalidixic acid	codon	87	GAC -> TAC (D -> Y)	99.43	100	2637/2637	NODE_3_length_390367_cov_11.997186	157524	160160
SAL_QA8075AA	gyrA (D87Y)	ciprofloxacin I/R, nalidixic acid	codon	87	GAC -> TAC (D -> Y)	99.43	100	2637/2637	NODE_3_length_369840_cov_17.071880	212317	209681
SAL_QA8079AA	gyrA (D87Y)	ciprofloxacin I/R, nalidixic acid	codon	87	GAC -> TAC (D -> Y)	99.43	100	2637/2637	NODE_3_length_390366_cov_16.546947	232843	230207
SAL_QA8553AA	gyrA (D87Y)	ciprofloxacin I/R, nalidixic acid	codon	87	GAC -> TAC (D -> Y)	99.43	100	2637/2637	NODE_91_length_12677_cov_8.268685	9546	6910
SAL_QA8563AA	gyrA (D87Y)	ciprofloxacin I/R, nalidixic acid	codon	87	GAC -> TAC (D -> Y)	99.43	100	2637/2637	NODE_3_length_390367_cov_16.779979	157524	160160
SAL_QA8618AA	gyrA (D87Y)	ciprofloxacin I/R, nalidixic acid	codon	87	GAC -> TAC (D -> Y)	99.43	100	2637/2637	NODE_9_length_180709_cov_15.509702	157524	160160
SAL_QA8624AA	gyrA (D87Y)	ciprofloxacin I/R, nalidixic acid	codon	87	GAC -> TAC (D -> Y)	99.43	100	2637/2637	NODE_8_length_180708_cov_8.116075	157524	160160
SAL_QA8630AA	gyrA (D87Y)	ciprofloxacin I/R, nalidixic acid	codon	87	GAC -> TAC (D -> Y)	99.43	100	2637/2637	NODE_9_length_180702_cov_14.226992	157524	160160
SAL_QA8901AA	gyrA (D87Y)	ciprofloxacin I/R, nalidixic acid	codon	87	GAC -> TAC (D -> Y)	99.43	100	2637/2637	NODE_1_length_653819_cov_12.528331	232844	230208
SAL_QA8902AA	gyrA (D87Y)	ciprofloxacin I/R, nalidixic acid	codon	87	GAC -> TAC (D -> Y)	99.43	100	2637/2637	NODE_21_length_94201_cov_10.242118	28955	26319
SAL_QA8915AA	gyrA (D87Y)	ciprofloxacin I/R, nalidixic acid	codon	87	GAC -> TAC (D -> Y)	99.43	100	2637/2637	NODE_6_length_181177_cov_15.369136	157524	160160
SAL_QA9234AA	gyrA (D87Y)	ciprofloxacin I/R, nalidixic acid	codon	87	GAC -> TAC (D -> Y)	99.43	100	2637/2637	NODE_3_length_390367_cov_17.850495	232844	230208
SAL_QA9239AA	gyrA (D87Y)	ciprofloxacin I/R, nalidixic acid	codon	87	GAC -> TAC (D -> Y)	99.43	100	2637/2637	NODE_9_length_180710_cov_16.260650	23187	20551
SAL_QA9243AA	gyrA (D87Y)	ciprofloxacin I/R, nalidixic acid	codon	87	GAC -> TAC (D -> Y)	99.43	100	2637/2637	NODE_4_length_239006_cov_15.881333	81483	78847
SAL_QA9258AA	gyrA (D87Y)	ciprofloxacin I/R, nalidixic acid	codon	87	GAC -> TAC (D -> Y)	99.43	100	2637/2637	NODE_8_length_180709_cov_11.490879	23186	20550
SAL_QA9259AA	gyrA (D87Y)	ciprofloxacin I/R, nalidixic acid	codon	87	GAC -> TAC (D -> Y)	99.43	100	2637/2637	NODE_7_length_186705_cov_14.808102	157524	160160
SAL_QA9262AA	gyrA (D87Y)	ciprofloxacin I/R, nalidixic acid	codon	87	GAC -> TAC (D -> Y)	99.43	100	2637/2637	NODE_5_length_180694_cov_12.111554	23171	20535
SAL_QA9694AA	gyrA (D87Y)	ciprofloxacin I/R, nalidixic acid	codon	87	GAC -> TAC (D -> Y)	99.43	100	2637/2637	NODE_22_length_91808_cov_16.229382	10151	12787
SAL_RA0028AA	gyrA (D87Y)	ciprofloxacin I/R, nalidixic acid	codon	87	GAC -> TAC (D -> Y)	99.96	100	2637/2637	NODE_5_length_401045_cov_13.184317	22858	20222
SAL_RA0813AA	gyrA (D87N)	ciprofloxacin I/R, nalidixic acid	codon	87	GAC -> AAC (D -> N)	98.86	100	2637/2637	NODE_8_length_304874_cov_41.171332	22802	20166
SAL_RA0815AA	gyrA (D87Y)	ciprofloxacin I/R, nalidixic acid	codon	87	GAC -> TAC (D -> Y)	99.43	100	2637/2637	NODE_4_length_346210_cov_14.098040	157524	160160
SAL_RA0820AA	gyrA (D87Y)	ciprofloxacin I/R, nalidixic acid	codon	87	GAC -> TAC (D -> Y)	99.43	100	2637/2637	NODE_9_length_181177_cov_45.327379	23654	21018
SAL_RA0918AA	gyrA (D87N)	ciprofloxacin I/R, nalidixic acid	codon	87	GAC -> AAC (D -> N)	98.86	100	2637/2637	NODE_20_length_88050_cov_31.312523	22802	20166
SAL_RA0922AA	gyrA (D87Y)	ciprofloxacin I/R, nalidixic acid	codon	87	GAC -> TAC (D -> Y)	99.43	100	2637/2637	NODE_4_length_167106_cov_21.025063	157524	160160
SAL_RA0923AA	gyrA (D87Y)	ciprofloxacin I/R, nalidixic acid	codon	87	GAC -> TAC (D -> Y)	99.43	100	2637/2637	NODE_22_length_88643_cov_23.744306	23654	21018
SAL_RA0924AA	gyrA (D87Y)	ciprofloxacin I/R, nalidixic acid	codon	87	GAC -> TAC (D -> Y)	99.43	100	2637/2637	NODE_8_length_181177_cov_30.121248	23654	21018
SAL_RA0925AA	gyrA (D87N)	ciprofloxacin I/R, nalidixic acid	codon	87	GAC -> AAC (D -> N)	98.86	100	2637/2637	NODE_13_length_153402_cov_35.245232	130601	133237
SAL_RA0943AA	gyrA (D87N)	ciprofloxacin I/R, nalidixic acid	codon	87	GAC -> AAC (D -> N)	98.86	100	2637/2637	NODE_20_length_88037_cov_33.430292	65236	67872
SAL_RA0954AA	gyrA (D87N)	ciprofloxacin I/R, nalidixic acid	codon	87	GAC -> AAC (D -> N)	98.86	100	2637/2637	NODE_6_length_287841_cov_44.282951	22802	20166
SAL_RA1134AA	gyrA (D87Y)	ciprofloxacin I/R, nalidixic acid	codon	87	GAC -> TAC (D -> Y)	99.43	100	2637/2637	NODE_53_length_26233_cov_14.359841	3048	5684
SAL_RA1135AA	gyrA (D87Y)	ciprofloxacin I/R, nalidixic acid	codon	87	GAC -> TAC (D -> Y)	99.43	100	2637/2637	NODE_3_length_390367_cov_11.938651	232844	230208
SAL_RA1261AA	gyrA (D87Y)	ciprofloxacin I/R, nalidixic acid	codon	87	GAC -> TAC (D -> Y)	99.43	100	2637/2637	NODE_21_length_88711_cov_13.400264	23654	21018
SAL_RA1267AA	gyrA (D87Y)	ciprofloxacin I/R, nalidixic acid	codon	87	GAC -> TAC (D -> Y)	99.43	100	2637/2637	NODE_8_length_180643_cov_10.048018	157524	160160
SAL_RA1270AA	gyrA (D87Y)	ciprofloxacin I/R, nalidixic acid	codon	87	GAC -> TAC (D -> Y)	99.43	100	2637/2637	NODE_4_length_336446_cov_6.869945	178923	176287
SAL_RA1274AA	gyrA (D87Y)	ciprofloxacin I/R, nalidixic acid	codon	87	GAC -> TAC (D -> Y)	99.43	100	2637/2637	NODE_22_length_81649_cov_11.217868	16384	13748
SAL_RA2806AA	gyrA (D87Y)	ciprofloxacin I/R, nalidixic acid	codon	87	GAC -> TAC (D -> Y)	99.43	100	2637/2637	NODE_7_length_173954_cov_10.758697	157524	160160
SAL_RA3525AA	gyrA (D87Y)	ciprofloxacin I/R, nalidixic acid	codon	87	GAC -> TAC (D -> Y)	99.43	100	2637/2637	NODE_25_length_88741_cov_12.037308	23654	21018
SAL_RA3539AA	gyrA (D87G)	ciprofloxacin I/R, nalidixic acid	codon	87	GAC -> GGC (D -> G)	99.13	100	2637/2637	NODE_2_length_386544_cov_11.685048	22930	20294
SAL_RA3847AA	gyrA (D87G)	ciprofloxacin I/R, nalidixic acid	codon	87	GAC -> GGC (D -> G)	99.13	100	2637/2637	NODE_76_length_12630_cov_11.473726	3098	5734
SAL_RA4396AA	gyrA (D87Y)	ciprofloxacin I/R, nalidixic acid	codon	87	GAC -> TAC (D -> Y)	99.43	100	2637/2637	NODE_80_length_12392_cov_12.942927	2873	5509
SAL_RA4398AA	gyrA (D87Y)	ciprofloxacin I/R, nalidixic acid	codon	87	GAC -> TAC (D -> Y)	99.43	100	2637/2637	NODE_19_length_88232_cov_13.947302	23203	20567
SAL_RA4399AA	gyrA (D87Y)	ciprofloxacin I/R, nalidixic acid	codon	87	GAC -> TAC (D -> Y)	99.43	100	2637/2637	NODE_23_length_88683_cov_14.279247	65030	67666
SAL_RA4437AA	gyrA (D87Y)	ciprofloxacin I/R, nalidixic acid	codon	87	GAC -> TAC (D -> Y)	99.43	100	2637/2637	NODE_8_length_180698_cov_11.852230	157524	160160
SAL_RA4440AA	gyrA (D87Y)	ciprofloxacin I/R, nalidixic acid	codon	87	GAC -> TAC (D -> Y)	99.43	100	2637/2637	NODE_3_length_239273_cov_10.775309	157524	160160
SAL_RA5529AA	gyrA (D87Y)	ciprofloxacin I/R, nalidixic acid	codon	87	GAC -> TAC (D -> Y)	99.43	100	2637/2637	NODE_6_length_180656_cov_10.807067	23133	20497
SAL_RA6161AA	gyrA (D87Y)	ciprofloxacin I/R, nalidixic acid	codon	87	GAC -> TAC (D -> Y)	99.43	100	2637/2637	NODE_8_length_180709_cov_13.946229	23186	20550
SAL_RA6677AA	gyrA (D87Y)	ciprofloxacin I/R, nalidixic acid	codon	87	GAC -> TAC (D -> Y)	99.43	100	2637/2637	NODE_37_length_42258_cov_12.052503	23186	20550
SAL_RA6696AA	gyrA (D87Y)	ciprofloxacin I/R, nalidixic acid	codon	87	GAC -> TAC (D -> Y)	99.43	100	2637/2637	NODE_9_length_174025_cov_11.168812	16502	13866
SAL_RA6698AA	gyrA (D87Y)	ciprofloxacin I/R, nalidixic acid	codon	87	GAC -> TAC (D -> Y)	99.43	100	2637/2637	NODE_40_length_26680_cov_10.449139	23568	20932
SAL_RA6702AA	gyrA (D87Y)	ciprofloxacin I/R, nalidixic acid	codon	87	GAC -> TAC (D -> Y)	99.43	100	2637/2637	NODE_8_length_180709_cov_14.090967	23186	20550
SAL_RA6707AA	gyrA (D87Y)	ciprofloxacin I/R, nalidixic acid	codon	87	GAC -> TAC (D -> Y)	99.43	100	2637/2637	NODE_3_length_390368_cov_13.824465	232845	230209
SAL_RA6851AA	gyrA (D87Y)	ciprofloxacin I/R, nalidixic acid	codon	87	GAC -> TAC (D -> Y)	99.43	100	2637/2637	NODE_19_length_88219_cov_10.014837	65049	67685
SAL_RA6876AA	gyrA (D87Y)	ciprofloxacin I/R, nalidixic acid	codon	87	GAC -> TAC (D -> Y)	99.43	100	2637/2637	NODE_10_length_180681_cov_15.106854	157524	160160
SAL_RA6883AA	gyrA (D87Y)	ciprofloxacin I/R, nalidixic acid	codon	87	GAC -> TAC (D -> Y)	99.43	100	2637/2637	NODE_7_length_180709_cov_13.735887	23186	20550
SAL_RA6935AA	gyrA (D87Y)	ciprofloxacin I/R, nalidixic acid	codon	87	GAC -> TAC (D -> Y)	99.96	100	2637/2637	NODE_17_length_88028_cov_14.211397	65171	67807
SAL_RA6939AA	gyrA (D87Y)	ciprofloxacin I/R, nalidixic acid	codon	87	GAC -> TAC (D -> Y)	99.43	100	2637/2637	NODE_10_length_181537_cov_13.674946	24014	21378
SAL_RA6940AA	gyrA (D87Y)	ciprofloxacin I/R, nalidixic acid	codon	87	GAC -> TAC (D -> Y)	99.43	100	2637/2637	NODE_4_length_180709_cov_13.794293	157524	160160
SAL_RA6943AA	gyrA (D87Y)	ciprofloxacin I/R, nalidixic acid	codon	87	GAC -> TAC (D -> Y)	99.43	100	2637/2637	NODE_9_length_180694_cov_14.838935	157524	160160
SAL_RA6945AA	gyrA (D87Y)	ciprofloxacin I/R, nalidixic acid	codon	87	GAC -> TAC (D -> Y)	99.43	100	2637/2637	NODE_2_length_336446_cov_11.193001	178923	176287
SAL_RA6951AA	gyrA (D87Y)	ciprofloxacin I/R, nalidixic acid	codon	87	GAC -> TAC (D -> Y)	99.43	100	2637/2637	NODE_6_length_190944_cov_14.471677	125770	123134
SAL_RA6958AA	gyrA (D87Y)	ciprofloxacin I/R, nalidixic acid	codon	87	GAC -> TAC (D -> Y)	99.43	100	2637/2637	NODE_8_length_181177_cov_13.981663	157524	160160
SAL_RA6959AA	gyrA (D87Y)	ciprofloxacin I/R, nalidixic acid	codon	87	GAC -> TAC (D -> Y)	99.43	100	2637/2637	NODE_6_length_171894_cov_13.516170	23177	20541
SAL_RA6975AA	gyrA (D87Y)	ciprofloxacin I/R, nalidixic acid	codon	87	GAC -> TAC (D -> Y)	99.43	100	2637/2637	NODE_7_length_180676_cov_12.581897	157524	160160
SAL_RA7623AA	gyrA (D87Y)	ciprofloxacin I/R, nalidixic acid	codon	87	GAC -> TAC (D -> Y)	98.86	100	2637/2637	NODE_136_length_12302_cov_22.023409	3076	5712
SAL_RA7778AA	gyrA (D87Y)	ciprofloxacin I/R, nalidixic acid	codon	87	GAC -> TAC (D -> Y)	99.43	100	2637/2637	NODE_7_length_181177_cov_13.367849	23654	21018
SAL_RA7790AA	gyrA (D87Y)	ciprofloxacin I/R, nalidixic acid	codon	87	GAC -> TAC (D -> Y)	99.43	100	2637/2637	NODE_5_length_181128_cov_8.246783	23605	20969
SAL_RA7908AA	gyrA (D87Y)	ciprofloxacin I/R, nalidixic acid	codon	87	GAC -> TAC (D -> Y)	99.43	100	2637/2637	NODE_21_length_88693_cov_11.694149	65040	67676
SAL_RA7916AA	gyrA (D87Y)	ciprofloxacin I/R, nalidixic acid	codon	87	GAC -> TAC (D -> Y)	99.43	100	2637/2637	NODE_3_length_390367_cov_14.682885	157524	160160
SAL_RA7919AA	gyrA (D87Y)	ciprofloxacin I/R, nalidixic acid	codon	87	GAC -> TAC (D -> Y)	99.43	100	2637/2637	NODE_3_length_390367_cov_11.875295	157524	160160
SAL_RA8156AA	gyrA (D87Y)	ciprofloxacin I/R, nalidixic acid	codon	87	GAC -> TAC (D -> Y)	99.43	100	2637/2637	NODE_3_length_390367_cov_15.831209	232844	230208
SAL_RA8161AA	gyrA (D87Y)	ciprofloxacin I/R, nalidixic acid	codon	87	GAC -> TAC (D -> Y)	99.43	100	2637/2637	NODE_4_length_283270_cov_12.420809	157524	160160
SAL_RA8162AA	gyrA (D87Y)	ciprofloxacin I/R, nalidixic acid	codon	87	GAC -> TAC (D -> Y)	99.43	100	2637/2637	NODE_20_length_88215_cov_12.769526	23171	20535
SAL_RA8171AA	gyrA (D87Y)	ciprofloxacin I/R, nalidixic acid	codon	87	GAC -> TAC (D -> Y)	99.43	100	2637/2637	NODE_22_length_88149_cov_9.212674	23100	20464
SAL_RA8172AA	gyrA (D87Y)	ciprofloxacin I/R, nalidixic acid	codon	87	GAC -> TAC (D -> Y)	99.43	100	2637/2637	NODE_2_length_390367_cov_17.573083	232844	230208
SAL_RA8365AA	gyrA (D87Y)	ciprofloxacin I/R, nalidixic acid	codon	87	GAC -> TAC (D -> Y)	99.43	100	2637/2637	NODE_36_length_26283_cov_9.852462	23185	20549
SAL_RA8367AA	gyrA (D87Y)	ciprofloxacin I/R, nalidixic acid	codon	87	GAC -> TAC (D -> Y)	99.43	100	2637/2637	NODE_26_length_67220_cov_11.579107	10144	12780
SAL_RA8368AA	gyrA (D87Y)	ciprofloxacin I/R, nalidixic acid	codon	87	GAC -> TAC (D -> Y)	99.43	100	2637/2637	NODE_3_length_369907_cov_14.431062	212384	209748
SAL_RA8371AA	gyrA (D87Y)	ciprofloxacin I/R, nalidixic acid	codon	87	GAC -> TAC (D -> Y)	99.43	100	2637/2637	NODE_6_length_181073_cov_10.828137	157524	160160
SAL_RA8436AA	gyrA (D87Y)	ciprofloxacin I/R, nalidixic acid	codon	87	GAC -> TAC (D -> Y)	99.43	100	2637/2637	NODE_3_length_390366_cov_10.561502	232844	230208
SAL_RA8456AA	gyrA (D87Y)	ciprofloxacin I/R, nalidixic acid	codon	87	GAC -> TAC (D -> Y)	99.43	100	2637/2637	NODE_8_length_186705_cov_41.906763	157524	160160
SAL_RA8506AA	gyrA (D87Y)	ciprofloxacin I/R, nalidixic acid	codon	87	GAC -> TAC (D -> Y)	99.43	100	2637/2637	NODE_9_length_180793_cov_23.193578	157524	160160
SAL_RA8646AA	gyrA (D87Y)	ciprofloxacin I/R, nalidixic acid	codon	87	GAC -> TAC (D -> Y)	99.43	100	2637/2637	NODE_8_length_180709_cov_10.012792	23186	20550
SAL_RA8652AA	gyrA (D87Y)	ciprofloxacin I/R, nalidixic acid	codon	87	GAC -> TAC (D -> Y)	99.43	100	2637/2637	NODE_4_length_281382_cov_9.745878	123859	121223
SAL_RA8653AA	gyrA (D87Y)	ciprofloxacin I/R, nalidixic acid	codon	87	GAC -> TAC (D -> Y)	99.43	100	2637/2637	NODE_4_length_283298_cov_10.975005	157539	160175
SAL_RA8658AA	gyrA (D87Y)	ciprofloxacin I/R, nalidixic acid	codon	87	GAC -> TAC (D -> Y)	99.43	100	2637/2637	NODE_7_length_180681_cov_15.760304	157524	160160
SAL_RA8665AA	gyrA (D87Y)	ciprofloxacin I/R, nalidixic acid	codon	87	GAC -> TAC (D -> Y)	99.43	100	2637/2637	NODE_4_length_276681_cov_10.879040	119158	116522
SAL_RA8666AA	gyrA (D87Y)	ciprofloxacin I/R, nalidixic acid	codon	87	GAC -> TAC (D -> Y)	99.43	100	2637/2637	NODE_9_length_181177_cov_12.544761	157524	160160
SAL_RA8668AA	gyrA (D87Y)	ciprofloxacin I/R, nalidixic acid	codon	87	GAC -> TAC (D -> Y)	99.43	100	2637/2637	NODE_3_length_281464_cov_11.836420	157524	160160
SAL_RA8696AA	gyrA (D87Y)	ciprofloxacin I/R, nalidixic acid	codon	87	GAC -> TAC (D -> Y)	99.43	100	2637/2637	NODE_13_length_94221_cov_9.849512	65040	67676
SAL_RA8702AA	gyrA (D87Y)	ciprofloxacin I/R, nalidixic acid	codon	87	GAC -> TAC (D -> Y)	99.43	100	2637/2637	NODE_25_length_81560_cov_12.126251	16447	13811
SAL_RA8708AA	gyrA (D87Y)	ciprofloxacin I/R, nalidixic acid	codon	87	GAC -> TAC (D -> Y)	99.43	100	2637/2637	NODE_63_length_26522_cov_6.755560	23518	20882
SAL_RA8724AA	gyrA (D87Y)	ciprofloxacin I/R, nalidixic acid	codon	87	GAC -> TAC (D -> Y)	99.43	100	2637/2637	NODE_24_length_88198_cov_14.842207	65083	67719
SAL_RA8732AA	gyrA (D87Y)	ciprofloxacin I/R, nalidixic acid	codon	87	GAC -> TAC (D -> Y)	99.43	100	2637/2637	NODE_42_length_32327_cov_13.009969	28955	26319
SAL_RA8743AA	gyrA (D87Y)	ciprofloxacin I/R, nalidixic acid	codon	87	GAC -> TAC (D -> Y)	99.43	100	2637/2637	NODE_4_length_173944_cov_8.816474	16421	13785
SAL_RA8751AA	gyrA (D87Y)	ciprofloxacin I/R, nalidixic acid	codon	87	GAC -> TAC (D -> Y)	99.43	100	2637/2637	NODE_6_length_180830_cov_12.886936	157660	160296
SAL_RA8757AA	gyrA (D87Y)	ciprofloxacin I/R, nalidixic acid	codon	87	GAC -> TAC (D -> Y)	99.43	100	2637/2637	NODE_2_length_345944_cov_12.701570	157524	160160
SAL_RA8849AA	gyrA (D87Y)	ciprofloxacin I/R, nalidixic acid	codon	87	GAC -> TAC (D -> Y)	99.43	100	2637/2637	NODE_9_length_180709_cov_49.010826	157524	160160
SAL_RA8851AA	gyrA (D87Y)	ciprofloxacin I/R, nalidixic acid	codon	87	GAC -> TAC (D -> Y)	99.96	100	2637/2637	NODE_16_length_88038_cov_31.744219	65181	67817
SAL_RA8854AA	gyrA (D87Y)	ciprofloxacin I/R, nalidixic acid	codon	87	GAC -> TAC (D -> Y)	99.43	100	2637/2637	NODE_9_length_173949_cov_43.559693	16426	13790
SAL_RA9229AA	gyrA (D87Y)	ciprofloxacin I/R, nalidixic acid	codon	87	GAC -> TAC (D -> Y)	99.43	100	2637/2637	NODE_9_length_180709_cov_21.702124	157524	160160
SAL_RA9234AA	gyrA (D87G)	ciprofloxacin I/R, nalidixic acid	codon	87	GAC -> GGC (D -> G)	99.13	100	2637/2637	NODE_5_length_280701_cov_16.153532	257772	260408
SAL_RA9237AA	gyrA (D87Y)	ciprofloxacin I/R, nalidixic acid	codon	87	GAC -> TAC (D -> Y)	99.43	100	2637/2637	NODE_9_length_180709_cov_16.753779	23186	20550
SAL_RA9268AA	gyrA (D87Y)	ciprofloxacin I/R, nalidixic acid	codon	87	GAC -> TAC (D -> Y)	99.43	100	2637/2637	NODE_9_length_180709_cov_21.863851	23186	20550
SAL_RA9299AA	gyrA (D87Y)	ciprofloxacin I/R, nalidixic acid	codon	87	GAC -> TAC (D -> Y)	99.43	100	2637/2637	NODE_10_length_180709_cov_21.426277	23186	20550
SAL_RA9355AA	gyrA (D87Y)	ciprofloxacin I/R, nalidixic acid	codon	87	GAC -> TAC (D -> Y)	99.43	100	2637/2637	NODE_8_length_180771_cov_16.618443	157524	160160
SAL_RA9363AA	gyrA (D87Y)	ciprofloxacin I/R, nalidixic acid	codon	87	GAC -> TAC (D -> Y)	99.43	100	2637/2637	NODE_9_length_181177_cov_18.400271	23654	21018
SAL_RA9395AA	gyrA (D87Y)	ciprofloxacin I/R, nalidixic acid	codon	87	GAC -> TAC (D -> Y)	99.43	100	2637/2637	NODE_8_length_186705_cov_21.404174	157524	160160
SAL_RA9918AA	gyrA (D87Y)	ciprofloxacin I/R, nalidixic acid	codon	87	GAC -> TAC (D -> Y)	99.96	100	2637/2637	NODE_3_length_401085_cov_13.499095	378228	380864
SAL_RA9920AA	gyrA (D87Y)	ciprofloxacin I/R, nalidixic acid	codon	87	GAC -> TAC (D -> Y)	99.96	100	2637/2637	NODE_13_length_153272_cov_11.220144	130415	133051
SAL_RA9924AA	gyrA (D87Y)	ciprofloxacin I/R, nalidixic acid	codon	87	GAC -> TAC (D -> Y)	99.43	100	2637/2637	NODE_7_length_146817_cov_10.397580	81762	79126
SAL_RA9925AA	gyrA (D87Y)	ciprofloxacin I/R, nalidixic acid	codon	87	GAC -> TAC (D -> Y)	99.43	100	2637/2637	NODE_38_length_26205_cov_12.588810	23186	20550
SAL_RA9942AA	gyrA (D87Y)	ciprofloxacin I/R, nalidixic acid	codon	87	GAC -> TAC (D -> Y)	99.43	100	2637/2637	NODE_8_length_186705_cov_10.984409	157524	160160
SAL_RA9991AA	gyrA (D87Y)	ciprofloxacin I/R, nalidixic acid	codon	87	GAC -> TAC (D -> Y)	99.43	100	2637/2637	NODE_3_length_390367_cov_9.383139	232844	230208
SAL_RA9993AA	gyrA (D87Y)	ciprofloxacin I/R, nalidixic acid	codon	87	GAC -> TAC (D -> Y)	99.43	100	2637/2637	NODE_37_length_26263_cov_9.846189	23166	20530
SAL_RA9998AA	gyrA (D87Y)	ciprofloxacin I/R, nalidixic acid	codon	87	GAC -> TAC (D -> Y)	99.43	100	2637/2637	NODE_8_length_180708_cov_15.638185	157524	160160
SAL_SA0002AA	gyrA (D87Y)	ciprofloxacin I/R, nalidixic acid	codon	87	GAC -> TAC (D -> Y)	99.43	100	2637/2637	NODE_5_length_180681_cov_14.618147	23158	20522
SAL_SA0003AA	gyrA (D87Y)	ciprofloxacin I/R, nalidixic acid	codon	87	GAC -> TAC (D -> Y)	99.43	100	2637/2637	NODE_25_length_88808_cov_14.648155	65155	67791
SAL_SA0017AA	gyrA (D87Y)	ciprofloxacin I/R, nalidixic acid	codon	87	GAC -> TAC (D -> Y)	99.43	100	2637/2637	NODE_3_length_390367_cov_17.089094	157524	160160
SAL_SA0043AA	gyrA (D87Y)	ciprofloxacin I/R, nalidixic acid	codon	87	GAC -> TAC (D -> Y)	99.43	100	2637/2637	NODE_6_length_173971_cov_31.108005	16448	13812
SAL_SA0050AA	gyrA (D87Y)	ciprofloxacin I/R, nalidixic acid	codon	87	GAC -> TAC (D -> Y)	99.43	100	2637/2637	NODE_9_length_181177_cov_17.444314	23654	21018
SAL_SA0082AA	gyrA (D87Y)	ciprofloxacin I/R, nalidixic acid	codon	87	GAC -> TAC (D -> Y)	99.43	100	2637/2637	NODE_11_length_181177_cov_31.108224	23654	21018
SAL_SA0114AA	gyrA (D87Y)	ciprofloxacin I/R, nalidixic acid	codon	87	GAC -> TAC (D -> Y)	99.43	100	2637/2637	NODE_10_length_181177_cov_26.784060	157524	160160
SAL_SA0120AA	gyrA (D87Y)	ciprofloxacin I/R, nalidixic acid	codon	87	GAC -> TAC (D -> Y)	99.43	100	2637/2637	NODE_9_length_181177_cov_42.486374	157524	160160
SAL_SA0136AA	gyrA (D87Y)	ciprofloxacin I/R, nalidixic acid	codon	87	GAC -> TAC (D -> Y)	99.43	100	2637/2637	NODE_9_length_181177_cov_23.049787	157524	160160
SAL_SA0137AA	gyrA (D87Y)	ciprofloxacin I/R, nalidixic acid	codon	87	GAC -> TAC (D -> Y)	99.43	100	2637/2637	NODE_42_length_42291_cov_27.125795	23186	20550
SAL_SA0187AA	gyrA (D87Y)	ciprofloxacin I/R, nalidixic acid	codon	87	GAC -> TAC (D -> Y)	99.43	100	2637/2637	NODE_10_length_181177_cov_25.017758	23654	21018
SAL_SA0240AA	gyrA (D87Y)	ciprofloxacin I/R, nalidixic acid	codon	87	GAC -> TAC (D -> Y)	99.43	100	2637/2637	NODE_9_length_181177_cov_36.558542	157524	160160
SAL_SA0560AA	gyrA (D87Y)	ciprofloxacin I/R, nalidixic acid	codon	87	GAC -> TAC (D -> Y)	99.43	100	2637/2637	NODE_5_length_180681_cov_16.518848	23158	20522
SAL_SA0561AA	gyrA (D87Y)	ciprofloxacin I/R, nalidixic acid	codon	87	GAC -> TAC (D -> Y)	99.43	100	2637/2637	NODE_7_length_180709_cov_17.152180	23186	20550
SAL_SA0591AA	gyrA (D87Y)	ciprofloxacin I/R, nalidixic acid	codon	87	GAC -> TAC (D -> Y)	99.43	100	2637/2637	NODE_8_length_173971_cov_40.994748	16448	13812
SAL_SA0593AA	gyrA (D87Y)	ciprofloxacin I/R, nalidixic acid	codon	87	GAC -> TAC (D -> Y)	99.43	100	2637/2637	NODE_26_length_81449_cov_35.593136	65029	67665
SAL_SA0596AA	gyrA (D87Y)	ciprofloxacin I/R, nalidixic acid	codon	87	GAC -> TAC (D -> Y)	99.43	100	2637/2637	NODE_48_length_26270_cov_33.732318	3085	5721
SAL_SA0977AA	gyrA (D87Y)	ciprofloxacin I/R, nalidixic acid	codon	87	GAC -> TAC (D -> Y)	99.43	100	2637/2637	NODE_9_length_180709_cov_16.229729	157524	160160
SAL_SA0984AA	gyrA (D87Y)	ciprofloxacin I/R, nalidixic acid	codon	87	GAC -> TAC (D -> Y)	99.43	100	2637/2637	NODE_8_length_180709_cov_16.516264	157524	160160
SAL_SA0987AA	gyrA (D87Y)	ciprofloxacin I/R, nalidixic acid	codon	87	GAC -> TAC (D -> Y)	99.96	100	2637/2637	NODE_6_length_284518_cov_11.175139	261661	264297
SAL_SA1002AA	gyrA (D87Y)	ciprofloxacin I/R, nalidixic acid	codon	87	GAC -> TAC (D -> Y)	99.43	100	2637/2637	NODE_8_length_180673_cov_12.237457	23150	20514
SAL_SA1092AA	gyrA (D87Y)	ciprofloxacin I/R, nalidixic acid	codon	87	GAC -> TAC (D -> Y)	99.43	100	2637/2637	NODE_6_length_180692_cov_12.111699	23169	20533
SAL_SA1095AA	gyrA (D87Y)	ciprofloxacin I/R, nalidixic acid	codon	87	GAC -> TAC (D -> Y)	99.43	100	2637/2637	NODE_3_length_345564_cov_11.127760	157524	160160
SAL_SA1101AA	gyrA (D87Y)	ciprofloxacin I/R, nalidixic acid	codon	87	GAC -> TAC (D -> Y)	99.43	100	2637/2637	NODE_4_length_390360_cov_12.661038	157524	160160
SAL_SA1103AA	gyrA (D87Y)	ciprofloxacin I/R, nalidixic acid	codon	87	GAC -> TAC (D -> Y)	99.43	100	2637/2637	NODE_4_length_390366_cov_13.331425	157524	160160
SAL_SA1104AA	gyrA (D87Y)	ciprofloxacin I/R, nalidixic acid	codon	87	GAC -> TAC (D -> Y)	99.43	100	2637/2637	NODE_3_length_390366_cov_12.051248	232843	230207
SAL_SA1110AA	gyrA (D87Y)	ciprofloxacin I/R, nalidixic acid	codon	87	GAC -> TAC (D -> Y)	99.96	100	2637/2637	NODE_6_length_401085_cov_11.568878	22858	20222
SAL_SA1123AA	gyrA (D87Y)	ciprofloxacin I/R, nalidixic acid	codon	87	GAC -> TAC (D -> Y)	99.43	100	2637/2637	NODE_25_length_81569_cov_11.020505	16499	13863
SAL_SA1124AA	gyrA (D87Y)	ciprofloxacin I/R, nalidixic acid	codon	87	GAC -> TAC (D -> Y)	99.43	100	2637/2637	NODE_4_length_181177_cov_35.873875	23654	21018
SAL_SA1141AA	gyrA (D87Y)	ciprofloxacin I/R, nalidixic acid	codon	87	GAC -> TAC (D -> Y)	99.43	100	2637/2637	NODE_20_length_88683_cov_23.211843	23654	21018
SAL_SA1156AA	gyrA (D87Y)	ciprofloxacin I/R, nalidixic acid	codon	87	GAC -> TAC (D -> Y)	99.43	100	2637/2637	NODE_23_length_88683_cov_30.863713	23654	21018
SAL_SA2391AA	gyrA (D87Y)	ciprofloxacin I/R, nalidixic acid	codon	87	GAC -> TAC (D -> Y)	99.43	100	2637/2637	NODE_9_length_181177_cov_12.326573	23654	21018
SAL_SA2394AA	gyrA (D87Y)	ciprofloxacin I/R, nalidixic acid	codon	87	GAC -> TAC (D -> Y)	99.43	100	2637/2637	NODE_9_length_180703_cov_15.622907	23180	20544
SAL_SA2397AA	gyrA (D87Y)	ciprofloxacin I/R, nalidixic acid	codon	87	GAC -> TAC (D -> Y)	99.43	100	2637/2637	NODE_5_length_390366_cov_15.557904	157524	160160
SAL_SA2405AA	gyrA (D87Y)	ciprofloxacin I/R, nalidixic acid	codon	87	GAC -> TAC (D -> Y)	99.43	100	2637/2637	NODE_9_length_181177_cov_10.865606	23654	21018
SAL_SA2529AA	gyrA (D87Y)	ciprofloxacin I/R, nalidixic acid	codon	87	GAC -> TAC (D -> Y)	99.43	100	2637/2637	NODE_8_length_189312_cov_10.202669	65055	67691
SAL_SA2533AA	gyrA (D87Y)	ciprofloxacin I/R, nalidixic acid	codon	87	GAC -> TAC (D -> Y)	99.43	100	2637/2637	NODE_50_length_19504_cov_9.093513	3124	5760
SAL_SA2544AA	gyrA (D87Y)	ciprofloxacin I/R, nalidixic acid	codon	87	GAC -> TAC (D -> Y)	99.96	100	2637/2637	NODE_5_length_401085_cov_16.163159	22858	20222
SAL_SA2559AA	gyrA (D87Y)	ciprofloxacin I/R, nalidixic acid	codon	87	GAC -> TAC (D -> Y)	99.43	100	2637/2637	NODE_2_length_390367_cov_10.736403	232844	230208
SAL_SA2566AA	gyrA (D87Y)	ciprofloxacin I/R, nalidixic acid	codon	87	GAC -> TAC (D -> Y)	99.43	100	2637/2637	NODE_8_length_180709_cov_9.828327	23186	20550
SAL_SA2577AA	gyrA (D87Y)	ciprofloxacin I/R, nalidixic acid	codon	87	GAC -> TAC (D -> Y)	99.43	100	2637/2637	NODE_9_length_181177_cov_17.297923	23654	21018
SAL_SA2603AA	gyrA (D87Y)	ciprofloxacin I/R, nalidixic acid	codon	87	GAC -> TAC (D -> Y)	99.43	100	2637/2637	NODE_9_length_181163_cov_15.647330	25439	22803
SAL_SA2607AA	gyrA (D87Y)	ciprofloxacin I/R, nalidixic acid	codon	87	GAC -> TAC (D -> Y)	99.43	100	2637/2637	NODE_8_length_173966_cov_13.772059	16443	13807
SAL_SA2642AA	gyrA (D87Y)	ciprofloxacin I/R, nalidixic acid	codon	87	GAC -> TAC (D -> Y)	99.43	100	2637/2637	NODE_38_length_26284_cov_8.287457	3114	5750
SAL_SA2668AA	gyrA (D87Y)	ciprofloxacin I/R, nalidixic acid	codon	87	GAC -> TAC (D -> Y)	99.43	100	2637/2637	NODE_7_length_173904_cov_24.040799	16381	13745
SAL_SA2669AA	gyrA (D87Y)	ciprofloxacin I/R, nalidixic acid	codon	87	GAC -> TAC (D -> Y)	99.43	100	2637/2637	NODE_25_length_88767_cov_24.904851	65114	67750
SAL_SA2671AA	gyrA (D87Y)	ciprofloxacin I/R, nalidixic acid	codon	87	GAC -> TAC (D -> Y)	99.43	100	2637/2637	NODE_5_length_181177_cov_24.520735	157524	160160
SAL_SA2676AA	gyrA (D87Y)	ciprofloxacin I/R, nalidixic acid	codon	87	GAC -> TAC (D -> Y)	99.43	100	2637/2637	NODE_5_length_181177_cov_44.743739	23654	21018
SAL_SA2685AA	gyrA (D87Y)	ciprofloxacin I/R, nalidixic acid	codon	87	GAC -> TAC (D -> Y)	99.43	100	2637/2637	NODE_21_length_88270_cov_12.614706	65085	67721
SAL_SA2687AA	gyrA (D87Y)	ciprofloxacin I/R, nalidixic acid	codon	87	GAC -> TAC (D -> Y)	99.43	100	2637/2637	NODE_5_length_180709_cov_11.604883	23186	20550
SAL_SA2851AA	gyrA (D87Y)	ciprofloxacin I/R, nalidixic acid	codon	87	GAC -> TAC (D -> Y)	99.43	100	2637/2637	NODE_60_length_26270_cov_20.371763	3085	5721
SAL_SA2892AA	gyrA (D87Y)	ciprofloxacin I/R, nalidixic acid	codon	87	GAC -> TAC (D -> Y)	99.43	100	2637/2637	NODE_8_length_180681_cov_10.650830	23158	20522
SAL_SA2897AA	gyrA (D87Y)	ciprofloxacin I/R, nalidixic acid	codon	87	GAC -> TAC (D -> Y)	99.43	100	2637/2637	NODE_8_length_180845_cov_11.458621	23322	20686
SAL_SA2903AA	gyrA (D87Y)	ciprofloxacin I/R, nalidixic acid	codon	87	GAC -> TAC (D -> Y)	99.43	100	2637/2637	NODE_4_length_281846_cov_14.000117	157524	160160
SAL_SA2919AA	gyrA (D87Y)	ciprofloxacin I/R, nalidixic acid	codon	87	GAC -> TAC (D -> Y)	99.43	100	2637/2637	NODE_10_length_181177_cov_45.016355	157524	160160
SAL_SA2929AA	gyrA (D87Y)	ciprofloxacin I/R, nalidixic acid	codon	87	GAC -> TAC (D -> Y)	99.43	100	2637/2637	NODE_9_length_181177_cov_42.824557	157524	160160
SAL_SA2932AA	gyrA (D87Y)	ciprofloxacin I/R, nalidixic acid	codon	87	GAC -> TAC (D -> Y)	99.43	100	2637/2637	NODE_8_length_186705_cov_40.938830	28955	26319
SAL_SA2950AA	gyrA (D87Y)	ciprofloxacin I/R, nalidixic acid	codon	87	GAC -> TAC (D -> Y)	99.43	100	2637/2637	NODE_3_length_281723_cov_13.441182	124200	121564
SAL_SA3339AA	gyrA (D87Y)	ciprofloxacin I/R, nalidixic acid	codon	87	GAC -> TAC (D -> Y)	99.43	100	2637/2637	NODE_46_length_41500_cov_12.800860	23186	20550
SAL_SA3344AA	gyrA (D87Y)	ciprofloxacin I/R, nalidixic acid	codon	87	GAC -> TAC (D -> Y)	99.43	100	2637/2637	NODE_6_length_190840_cov_15.709653	65087	67723
SAL_SA3351AA	gyrA (D87Y)	ciprofloxacin I/R, nalidixic acid	codon	87	GAC -> TAC (D -> Y)	99.43	100	2637/2637	NODE_3_length_180702_cov_8.035858	23179	20543
SAL_SA3352AA	gyrA (D87Y)	ciprofloxacin I/R, nalidixic acid	codon	87	GAC -> TAC (D -> Y)	99.43	100	2637/2637	NODE_8_length_146706_cov_10.672914	65035	67671
SAL_SA3358AA	gyrA (D87Y)	ciprofloxacin I/R, nalidixic acid	codon	87	GAC -> TAC (D -> Y)	99.43	100	2637/2637	NODE_10_length_181177_cov_12.125656	23654	21018
SAL_SA3394AA	gyrA (D87Y)	ciprofloxacin I/R, nalidixic acid	codon	87	GAC -> TAC (D -> Y)	99.43	100	2637/2637	NODE_9_length_180437_cov_15.093755	157524	160160
SAL_SA3409AA	gyrA (S83F)	ciprofloxacin I/R, nalidixic acid	codon	83	TCC -> TTC (S -> F)	98.86	100	2637/2637	NODE_5_length_401987_cov_11.378221	379186	381822
SAL_SA3413AA	gyrA (D87Y)	ciprofloxacin I/R, nalidixic acid	codon	87	GAC -> TAC (D -> Y)	99.43	100	2637/2637	NODE_2_length_390367_cov_10.916164	232844	230208
SAL_SA3417AA	gyrA (D87Y)	ciprofloxacin I/R, nalidixic acid	codon	87	GAC -> TAC (D -> Y)	99.43	100	2637/2637	NODE_7_length_180694_cov_10.440662	157524	160160
SAL_SA3423AA	gyrA (D87Y)	ciprofloxacin I/R, nalidixic acid	codon	87	GAC -> TAC (D -> Y)	99.43	100	2637/2637	NODE_9_length_180681_cov_10.273674	157524	160160
SAL_SA3426AA	gyrA (D87Y)	ciprofloxacin I/R, nalidixic acid	codon	87	GAC -> TAC (D -> Y)	99.43	100	2637/2637	NODE_9_length_180697_cov_10.093997	157524	160160
SAL_SA3606AA	gyrA (D87Y)	ciprofloxacin I/R, nalidixic acid	codon	87	GAC -> TAC (D -> Y)	99.43	100	2637/2637	NODE_3_length_343169_cov_11.329158	110327	112963
SAL_SA3616AA	gyrA (D87Y)	ciprofloxacin I/R, nalidixic acid	codon	87	GAC -> TAC (D -> Y)	99.43	100	2637/2637	NODE_8_length_180891_cov_8.342159	23368	20732
SAL_SA3622AA	gyrA (D87Y)	ciprofloxacin I/R, nalidixic acid	codon	87	GAC -> TAC (D -> Y)	99.43	100	2637/2637	NODE_23_length_88647_cov_10.626661	23603	20967
SAL_SA3628AA	gyrA (D87Y)	ciprofloxacin I/R, nalidixic acid	codon	87	GAC -> TAC (D -> Y)	99.43	100	2637/2637	NODE_9_length_180709_cov_11.696753	157524	160160
SAL_SA3681AA	gyrA (D87Y)	ciprofloxacin I/R, nalidixic acid	codon	87	GAC -> TAC (D -> Y)	99.43	100	2637/2637	NODE_5_length_181177_cov_32.616089	23654	21018
SAL_SA3692AA	gyrA (D87Y)	ciprofloxacin I/R, nalidixic acid	codon	87	GAC -> TAC (D -> Y)	99.43	100	2637/2637	NODE_56_length_19486_cov_9.439227	3048	5684
SAL_SA3721AA	gyrB (E466D)	ciprofloxacin I/R, nalidixic acid	codon	466	GAA -> GAT (E -> D)	99.92	100	2415/2415	NODE_21_length_77431_cov_36.610576	54626	57040
SAL_SA3728AA	gyrA (D87Y)	ciprofloxacin I/R, nalidixic acid	codon	87	GAC -> TAC (D -> Y)	99.43	100	2637/2637	NODE_38_length_25570_cov_11.248713	1917	4553
SAL_SA3739AA	gyrA (D87Y)	ciprofloxacin I/R, nalidixic acid	codon	87	GAC -> TAC (D -> Y)	99.43	100	2637/2637	NODE_12_length_181119_cov_15.491585	23728	21092
SAL_SA3765AA	gyrA (D87Y)	ciprofloxacin I/R, nalidixic acid	codon	87	GAC -> TAC (D -> Y)	99.43	100	2637/2637	NODE_26_length_88214_cov_9.612440	23185	20549
SAL_SA3766AA	gyrA (D87Y)	ciprofloxacin I/R, nalidixic acid	codon	87	GAC -> TAC (D -> Y)	99.43	100	2637/2637	NODE_6_length_236652_cov_7.097774	157524	160160
SAL_SA3771AA	gyrA (D87Y)	ciprofloxacin I/R, nalidixic acid	codon	87	GAC -> TAC (D -> Y)	99.43	100	2637/2637	NODE_9_length_180709_cov_10.611988	157524	160160
SAL_SA3819AA	gyrA (D87Y)	ciprofloxacin I/R, nalidixic acid	codon	87	GAC -> TAC (D -> Y)	99.43	100	2637/2637	NODE_9_length_180709_cov_14.895554	157524	160160
SAL_SA3820AA	gyrA (D87Y)	ciprofloxacin I/R, nalidixic acid	codon	87	GAC -> TAC (D -> Y)	99.43	100	2637/2637	NODE_26_length_88356_cov_10.580999	23186	20550
SAL_SA3825AA	gyrA (D87Y)	ciprofloxacin I/R, nalidixic acid	codon	87	GAC -> TAC (D -> Y)	99.43	100	2637/2637	NODE_8_length_180674_cov_8.179826	157524	160160
SAL_SA3828AA	gyrA (D87Y)	ciprofloxacin I/R, nalidixic acid	codon	87	GAC -> TAC (D -> Y)	99.43	100	2637/2637	NODE_4_length_390366_cov_17.840454	157524	160160
SAL_SA3830AA	gyrA (D87Y)	ciprofloxacin I/R, nalidixic acid	codon	87	GAC -> TAC (D -> Y)	99.43	100	2637/2637	NODE_5_length_173949_cov_11.913837	16426	13790
SAL_SA3831AA	gyrA (D87Y)	ciprofloxacin I/R, nalidixic acid	codon	87	GAC -> TAC (D -> Y)	99.43	100	2637/2637	NODE_24_length_81419_cov_12.238240	64999	67635
SAL_SA4037AA	gyrA (D87Y)	ciprofloxacin I/R, nalidixic acid	codon	87	GAC -> TAC (D -> Y)	99.43	100	2637/2637	NODE_7_length_173946_cov_14.430114	16423	13787
SAL_SA4038AA	gyrA (D87Y)	ciprofloxacin I/R, nalidixic acid	codon	87	GAC -> TAC (D -> Y)	99.43	100	2637/2637	NODE_8_length_180709_cov_13.910002	157524	160160
SAL_SA4040AA	gyrA (D87Y)	ciprofloxacin I/R, nalidixic acid	codon	87	GAC -> TAC (D -> Y)	99.43	100	2637/2637	NODE_2_length_369792_cov_12.294897	157524	160160
SAL_SA4043AA	gyrA (D87Y)	ciprofloxacin I/R, nalidixic acid	codon	87	GAC -> TAC (D -> Y)	99.43	100	2637/2637	NODE_3_length_390367_cov_13.823488	232844	230208
SAL_SA4044AA	gyrA (D87Y)	ciprofloxacin I/R, nalidixic acid	codon	87	GAC -> TAC (D -> Y)	99.43	100	2637/2637	NODE_4_length_174014_cov_10.175240	157524	160160
SAL_SA4045AA	gyrA (D87Y)	ciprofloxacin I/R, nalidixic acid	codon	87	GAC -> TAC (D -> Y)	99.96	100	2637/2637	NODE_4_length_401373_cov_10.931782	22858	20222
SAL_SA4046AA	gyrA (D87Y)	ciprofloxacin I/R, nalidixic acid	codon	87	GAC -> TAC (D -> Y)	99.96	100	2637/2637	NODE_5_length_401085_cov_12.785873	22858	20222
SAL_SA4053AA	gyrA (D87Y)	ciprofloxacin I/R, nalidixic acid	codon	87	GAC -> TAC (D -> Y)	99.43	100	2637/2637	NODE_3_length_297892_cov_14.711682	65050	67686
SAL_SA4060AA	gyrA (D87Y)	ciprofloxacin I/R, nalidixic acid	codon	87	GAC -> TAC (D -> Y)	99.43	100	2637/2637	NODE_3_length_390367_cov_10.197025	232844	230208
SAL_SA4271AA	gyrA (D87Y)	ciprofloxacin I/R, nalidixic acid	codon	87	GAC -> TAC (D -> Y)	99.43	100	2637/2637	NODE_4_length_188995_cov_10.098741	65137	67773
SAL_SA4276AA	gyrA (D87Y)	ciprofloxacin I/R, nalidixic acid	codon	87	GAC -> TAC (D -> Y)	99.43	100	2637/2637	NODE_9_length_181177_cov_14.208572	157524	160160
SAL_SA4282AA	gyrA (D87Y)	ciprofloxacin I/R, nalidixic acid	codon	87	GAC -> TAC (D -> Y)	99.43	100	2637/2637	NODE_3_length_390367_cov_14.722202	232844	230208
SAL_SA4292AA	gyrA (D87Y)	ciprofloxacin I/R, nalidixic acid	codon	87	GAC -> TAC (D -> Y)	99.43	100	2637/2637	NODE_6_length_180709_cov_11.428299	157524	160160
SAL_SA4299AA	gyrA (D87Y)	ciprofloxacin I/R, nalidixic acid	codon	87	GAC -> TAC (D -> Y)	99.43	100	2637/2637	NODE_10_length_180709_cov_13.576253	157524	160160
SAL_SA4301AA	gyrA (D87Y)	ciprofloxacin I/R, nalidixic acid	codon	87	GAC -> TAC (D -> Y)	99.43	100	2637/2637	NODE_3_length_347079_cov_17.918265	323894	326530
SAL_SA4323AA	gyrA (D87Y)	ciprofloxacin I/R, nalidixic acid	codon	87	GAC -> TAC (D -> Y)	99.43	100	2637/2637	NODE_7_length_181165_cov_18.945185	23648	21012
SAL_SA4333AA	gyrA (D87Y)	ciprofloxacin I/R, nalidixic acid	codon	87	GAC -> TAC (D -> Y)	99.43	100	2637/2637	NODE_40_length_26291_cov_8.926349	23186	20550
SAL_SA4335AA	gyrA (D87Y)	ciprofloxacin I/R, nalidixic acid	codon	87	GAC -> TAC (D -> Y)	99.43	100	2637/2637	NODE_7_length_180709_cov_10.612630	157524	160160
SAL_SA4338AA	gyrA (D87Y)	ciprofloxacin I/R, nalidixic acid	codon	87	GAC -> TAC (D -> Y)	99.43	100	2637/2637	NODE_9_length_186705_cov_17.565029	157524	160160
SAL_SA4352AA	gyrA (D87Y)	ciprofloxacin I/R, nalidixic acid	codon	87	GAC -> TAC (D -> Y)	99.43	100	2637/2637	NODE_3_length_390367_cov_14.426678	232844	230208
SAL_SA4353AA	gyrA (D87Y)	ciprofloxacin I/R, nalidixic acid	codon	87	GAC -> TAC (D -> Y)	99.43	100	2637/2637	NODE_3_length_345616_cov_12.503046	157524	160160
SAL_SA4361AA	gyrA (D87Y)	ciprofloxacin I/R, nalidixic acid	codon	87	GAC -> TAC (D -> Y)	99.43	100	2637/2637	NODE_7_length_180706_cov_11.946522	23183	20547
SAL_SA5740AA	gyrA (D87Y)	ciprofloxacin I/R, nalidixic acid	codon	87	GAC -> TAC (D -> Y)	99.43	100	2637/2637	NODE_22_length_81463_cov_13.168105	16399	13763
SAL_SA5745AA	gyrA (D87Y)	ciprofloxacin I/R, nalidixic acid	codon	87	GAC -> TAC (D -> Y)	99.43	100	2637/2637	NODE_4_length_180713_cov_12.755884	23190	20554
SAL_SA5777AA	gyrA (D87Y)	ciprofloxacin I/R, nalidixic acid	codon	87	GAC -> TAC (D -> Y)	99.43	100	2637/2637	NODE_9_length_180706_cov_14.894312	157524	160160
SAL_SA6020AA	gyrA (D87Y)	ciprofloxacin I/R, nalidixic acid	codon	87	GAC -> TAC (D -> Y)	99.43	100	2637/2637	NODE_3_length_180709_cov_15.773693	23186	20550
SAL_SA6031AA	gyrA (D87Y)	ciprofloxacin I/R, nalidixic acid	codon	87	GAC -> TAC (D -> Y)	99.43	100	2637/2637	NODE_22_length_88801_cov_12.275774	23654	21018
SAL_SA6034AA	gyrA (D87Y)	ciprofloxacin I/R, nalidixic acid	codon	87	GAC -> TAC (D -> Y)	99.43	100	2637/2637	NODE_7_length_181177_cov_15.429401	157524	160160
SAL_SA6035AA	gyrA (D87Y)	ciprofloxacin I/R, nalidixic acid	codon	87	GAC -> TAC (D -> Y)	99.43	100	2637/2637	NODE_9_length_181177_cov_15.162833	157524	160160
SAL_SA6510AA	gyrA (D87Y)	ciprofloxacin I/R, nalidixic acid	codon	87	GAC -> TAC (D -> Y)	99.43	100	2637/2637	NODE_2_length_283392_cov_15.273218	125869	123233
SAL_SA6512AA	gyrA (D87Y)	ciprofloxacin I/R, nalidixic acid	codon	87	GAC -> TAC (D -> Y)	99.43	100	2637/2637	NODE_7_length_190874_cov_11.943905	65085	67721
SAL_SA7286AA	gyrA (D87Y)	ciprofloxacin I/R, nalidixic acid	codon	87	GAC -> TAC (D -> Y)	99.43	100	2637/2637	NODE_6_length_180681_cov_10.762492	23158	20522
SAL_SA7288AA	gyrA (D87Y)	ciprofloxacin I/R, nalidixic acid	codon	87	GAC -> TAC (D -> Y)	99.96	100	2637/2637	NODE_12_length_153213_cov_13.015240	130356	132992
SAL_SA7293AA	gyrA (D87Y)	ciprofloxacin I/R, nalidixic acid	codon	87	GAC -> TAC (D -> Y)	99.43	100	2637/2637	NODE_6_length_191715_cov_9.248184	188603	185967
SAL_SA7294AA	gyrA (D87Y)	ciprofloxacin I/R, nalidixic acid	codon	87	GAC -> TAC (D -> Y)	99.43	100	2637/2637	NODE_2_length_390367_cov_15.155087	232844	230208
SAL_SA7359AA	gyrA (D87Y)	ciprofloxacin I/R, nalidixic acid	codon	87	GAC -> TAC (D -> Y)	99.43	100	2637/2637	NODE_20_length_88217_cov_16.919298	65060	67696
SAL_SA7610AA	gyrA (D87N)	ciprofloxacin I/R, nalidixic acid	codon	87	GAC -> AAC (D -> N)	98.86	100	2637/2637	NODE_7_length_401951_cov_15.295993	22802	20166
SAL_SA7620AA	gyrA (D87Y)	ciprofloxacin I/R, nalidixic acid	codon	87	GAC -> TAC (D -> Y)	99.43	100	2637/2637	NODE_10_length_180709_cov_15.725715	157524	160160
SAL_SA7621AA	gyrA (D87Y)	ciprofloxacin I/R, nalidixic acid	codon	87	GAC -> TAC (D -> Y)	99.43	100	2637/2637	NODE_9_length_180709_cov_13.505582	157524	160160
SAL_SA7622AA	gyrA (D87Y)	ciprofloxacin I/R, nalidixic acid	codon	87	GAC -> TAC (D -> Y)	99.43	100	2637/2637	NODE_9_length_180669_cov_12.049595	23158	20522
SAL_SA7626AA	gyrA (D87Y)	ciprofloxacin I/R, nalidixic acid	codon	87	GAC -> TAC (D -> Y)	99.43	100	2637/2637	NODE_2_length_390265_cov_14.603930	157524	160160
SAL_SA8770AA	gyrA (D87Y)	ciprofloxacin I/R, nalidixic acid	codon	87	GAC -> TAC (D -> Y)	99.43	100	2637/2637	NODE_53_length_26275_cov_29.401752	3090	5726
SAL_SA8772AA	gyrA (D87Y)	ciprofloxacin I/R, nalidixic acid	codon	87	GAC -> TAC (D -> Y)	99.43	100	2637/2637	NODE_45_length_19536_cov_38.618424	16439	13803
SAL_SA8845AA	gyrA (D87Y)	ciprofloxacin I/R, nalidixic acid	codon	87	GAC -> TAC (D -> Y)	99.43	100	2637/2637	NODE_11_length_180709_cov_42.141254	23186	20550
SAL_SA8849AA	gyrA (D87Y)	ciprofloxacin I/R, nalidixic acid	codon	87	GAC -> TAC (D -> Y)	99.43	100	2637/2637	NODE_4_length_180709_cov_10.671396	23186	20550
SAL_SA8856AA	gyrA (D87Y)	ciprofloxacin I/R, nalidixic acid	codon	87	GAC -> TAC (D -> Y)	99.43	100	2637/2637	NODE_23_length_81468_cov_28.714093	16429	13793
SAL_SA9013AA	gyrA (D87Y)	ciprofloxacin I/R, nalidixic acid	codon	87	GAC -> TAC (D -> Y)	99.43	100	2637/2637	NODE_19_length_88688_cov_44.479218	23654	21018
SAL_SA9033AA	gyrA (D87Y)	ciprofloxacin I/R, nalidixic acid	codon	87	GAC -> TAC (D -> Y)	99.43	100	2637/2637	NODE_8_length_180709_cov_13.632998	23186	20550
SAL_SA9143AA	gyrA (D87Y)	ciprofloxacin I/R, nalidixic acid	codon	87	GAC -> TAC (D -> Y)	99.43	100	2637/2637	NODE_78_length_19216_cov_8.856567	2778	5414
SAL_SA9144AA	gyrA (D87Y)	ciprofloxacin I/R, nalidixic acid	codon	87	GAC -> TAC (D -> Y)	99.43	100	2637/2637	NODE_23_length_63676_cov_12.768714	16464	13828
SAL_SA9185AA	gyrA (D87Y)	ciprofloxacin I/R, nalidixic acid	codon	87	GAC -> TAC (D -> Y)	99.43	100	2637/2637	NODE_10_length_181177_cov_27.214145	23654	21018
SAL_SA9201AA	gyrA (D87Y)	ciprofloxacin I/R, nalidixic acid	codon	87	GAC -> TAC (D -> Y)	99.43	100	2637/2637	NODE_9_length_181177_cov_24.675885	23654	21018
SAL_SA9215AA	gyrA (D87Y)	ciprofloxacin I/R, nalidixic acid	codon	87	GAC -> TAC (D -> Y)	99.43	100	2637/2637	NODE_9_length_181177_cov_26.697487	23654	21018
SAL_SA9244AA	gyrA (D87Y)	ciprofloxacin I/R, nalidixic acid	codon	87	GAC -> TAC (D -> Y)	99.43	100	2637/2637	NODE_9_length_180780_cov_19.720724	23257	20621
SAL_SA9276AA	gyrA (D87Y)	ciprofloxacin I/R, nalidixic acid	codon	87	GAC -> TAC (D -> Y)	99.43	100	2637/2637	NODE_9_length_180709_cov_12.126347	23186	20550
SAL_SA9310AA	gyrA (D87Y)	ciprofloxacin I/R, nalidixic acid	codon	87	GAC -> TAC (D -> Y)	99.43	100	2637/2637	NODE_91_length_19533_cov_28.319643	16406	13770
SAL_SA9321AA	gyrA (D87Y)	ciprofloxacin I/R, nalidixic acid	codon	87	GAC -> TAC (D -> Y)	99.43	100	2637/2637	NODE_9_length_180709_cov_26.466724	157524	160160
SAL_SA9325AA	gyrA (D87Y)	ciprofloxacin I/R, nalidixic acid	codon	87	GAC -> TAC (D -> Y)	99.43	100	2637/2637	NODE_9_length_181177_cov_15.413372	23654	21018
SAL_SA9328AA	gyrA (D87Y)	ciprofloxacin I/R, nalidixic acid	codon	87	GAC -> TAC (D -> Y)	99.43	100	2637/2637	NODE_9_length_180709_cov_12.978580	157524	160160
SAL_SA9344AA	gyrA (D87Y)	ciprofloxacin I/R, nalidixic acid	codon	87	GAC -> TAC (D -> Y)	99.43	100	2637/2637	NODE_9_length_181177_cov_35.842364	157524	160160
SAL_SA9345AA	gyrA (D87Y)	ciprofloxacin I/R, nalidixic acid	codon	87	GAC -> TAC (D -> Y)	99.43	100	2637/2637	NODE_9_length_181177_cov_22.230378	23654	21018
SAL_SA9375AA	gyrA (D87Y)	ciprofloxacin I/R, nalidixic acid	codon	87	GAC -> TAC (D -> Y)	99.43	100	2637/2637	NODE_9_length_180681_cov_16.150465	157524	160160
SAL_SA9612AA	gyrA (D87Y)	ciprofloxacin I/R, nalidixic acid	codon	87	GAC -> TAC (D -> Y)	99.43	100	2637/2637	NODE_4_length_251946_cov_11.720148	232843	230207
SAL_SA9613AA	gyrA (D87Y)	ciprofloxacin I/R, nalidixic acid	codon	87	GAC -> TAC (D -> Y)	99.43	100	2637/2637	NODE_3_length_390367_cov_14.190203	157524	160160
SAL_SA9618AA	gyrA (D87Y)	ciprofloxacin I/R, nalidixic acid	codon	87	GAC -> TAC (D -> Y)	99.96	100	2637/2637	NODE_6_length_400908_cov_12.796328	22858	20222
SAL_SA9620AA	gyrA (D87Y)	ciprofloxacin I/R, nalidixic acid	codon	87	GAC -> TAC (D -> Y)	99.43	100	2637/2637	NODE_9_length_180681_cov_14.544236	23158	20522
SAL_SA9623AA	gyrA (D87Y)	ciprofloxacin I/R, nalidixic acid	codon	87	GAC -> TAC (D -> Y)	99.43	100	2637/2637	NODE_3_length_401111_cov_10.123436	243588	240952
SAL_SA9625AA	gyrA (D87Y)	ciprofloxacin I/R, nalidixic acid	codon	87	GAC -> TAC (D -> Y)	99.43	100	2637/2637	NODE_8_length_186705_cov_15.887087	157524	160160
SAL_SA9633AA	gyrA (D87Y)	ciprofloxacin I/R, nalidixic acid	codon	87	GAC -> TAC (D -> Y)	99.43	100	2637/2637	NODE_9_length_180709_cov_13.291723	23186	20550
SAL_SA9652AA	gyrA (D87Y)	ciprofloxacin I/R, nalidixic acid	codon	87	GAC -> TAC (D -> Y)	99.43	100	2637/2637	NODE_8_length_180709_cov_15.306199	157524	160160
SAL_SA9714AA	gyrA (D87Y)	ciprofloxacin I/R, nalidixic acid	codon	87	GAC -> TAC (D -> Y)	99.43	100	2637/2637	NODE_3_length_281656_cov_14.070114	157524	160160
SAL_SA9723AA	gyrA (D87Y)	ciprofloxacin I/R, nalidixic acid	codon	87	GAC -> TAC (D -> Y)	99.43	100	2637/2637	NODE_4_length_173895_cov_11.132009	157524	160160
SAL_TA1404AA	gyrA (D87G)	ciprofloxacin I/R, nalidixic acid	codon	87	GAC -> GGC (D -> G)	98.86	100	2637/2637	ref|NZ_CP032446.1|	1615862	1618498
SAL_TA2663AA	gyrA (D87Y)	ciprofloxacin I/R, nalidixic acid	codon	87	GAC -> TAC (D -> Y)	99.43	100	2637/2637	NODE_6_length_181177_cov_27.691560	157524	160160
SAL_TA2666AA	gyrA (D87Y)	ciprofloxacin I/R, nalidixic acid	codon	87	GAC -> TAC (D -> Y)	99.43	100	2637/2637	NODE_6_length_181177_cov_35.688594	23654	21018
SAL_TA2667AA	gyrA (D87Y)	ciprofloxacin I/R, nalidixic acid	codon	87	GAC -> TAC (D -> Y)	99.43	100	2637/2637	NODE_45_length_34767_cov_42.316109	18315	20951
SAL_TA2677AA	gyrA (D87Y)	ciprofloxacin I/R, nalidixic acid	codon	87	GAC -> TAC (D -> Y)	99.43	100	2637/2637	NODE_38_length_26283_cov_37.273895	3098	5734
SAL_TA2684AA	gyrA (D87Y)	ciprofloxacin I/R, nalidixic acid	codon	87	GAC -> TAC (D -> Y)	99.43	100	2637/2637	NODE_20_length_88703_cov_33.285427	65050	67686
SAL_TA3007AA	gyrA (D87Y)	ciprofloxacin I/R, nalidixic acid	codon	87	GAC -> TAC (D -> Y)	99.43	100	2637/2637	NODE_7_length_173944_cov_10.363238	16421	13785
SAL_TA3025AA	gyrA (D87Y)	ciprofloxacin I/R, nalidixic acid	codon	87	GAC -> TAC (D -> Y)	99.43	100	2637/2637	NODE_2_length_390367_cov_12.477614	157524	160160
SAL_TA3029AA	gyrA (D87Y)	ciprofloxacin I/R, nalidixic acid	codon	87	GAC -> TAC (D -> Y)	99.43	100	2637/2637	NODE_7_length_181177_cov_33.971605	23654	21018
SAL_TA4099AA	gyrA (D87Y)	ciprofloxacin I/R, nalidixic acid	codon	87	GAC -> TAC (D -> Y)	99.96	100	2637/2637	NODE_16_length_88129_cov_10.695177	65272	67908
SAL_TA4107AA	gyrA (D87Y)	ciprofloxacin I/R, nalidixic acid	codon	87	GAC -> TAC (D -> Y)	99.43	100	2637/2637	NODE_2_length_390368_cov_9.881863	232845	230209
SAL_TA4127AA	gyrA (D87Y)	ciprofloxacin I/R, nalidixic acid	codon	87	GAC -> TAC (D -> Y)	99.43	100	2637/2637	NODE_12_length_174000_cov_10.049680	16477	13841
SAL_TA6029AA	gyrA (D87Y)	ciprofloxacin I/R, nalidixic acid	codon	87	GAC -> TAC (D -> Y)	99.43	100	2637/2637	NODE_34_length_42284_cov_40.907750	23186	20550
SAL_TA6030AA	gyrA (D87Y)	ciprofloxacin I/R, nalidixic acid	codon	87	GAC -> TAC (D -> Y)	99.43	100	2637/2637	NODE_8_length_180695_cov_9.106796	23186	20550
SAL_TA6035AA	gyrA (D87Y)	ciprofloxacin I/R, nalidixic acid	codon	87	GAC -> TAC (D -> Y)	99.43	100	2637/2637	NODE_18_length_88772_cov_35.262293	23654	21018
SAL_TA6040AA	gyrA (D87Y)	ciprofloxacin I/R, nalidixic acid	codon	87	GAC -> TAC (D -> Y)	99.43	100	2637/2637	NODE_10_length_181177_cov_32.879751	157524	160160
SAL_TA6042AA	gyrA (D87N)	ciprofloxacin I/R, nalidixic acid	codon	87	GAC -> AAC (D -> N)	98.86	100	2637/2637	NODE_3_length_401969_cov_15.316893	379168	381804
SAL_TA6044AA	gyrA (D87N)	ciprofloxacin I/R, nalidixic acid	codon	87	GAC -> AAC (D -> N)	98.86	100	2637/2637	NODE_4_length_402282_cov_15.291529	379481	382117
SAL_TA6048AA	gyrA (S83F)	ciprofloxacin I/R, nalidixic acid	codon	83	TCC -> TTC (S -> F)	99.13	100	2637/2637	NODE_2_length_394010_cov_30.051820	371124	373760
SAL_TA6050AA	gyrA (D87Y)	ciprofloxacin I/R, nalidixic acid	codon	87	GAC -> TAC (D -> Y)	99.43	100	2637/2637	NODE_7_length_181071_cov_7.872568	23548	20912
SAL_TA6053AA	gyrA (D87Y)	ciprofloxacin I/R, nalidixic acid	codon	87	GAC -> TAC (D -> Y)	99.43	100	2637/2637	NODE_10_length_181177_cov_14.633157	157524	160160
SAL_TA6064AA	gyrA (D87Y)	ciprofloxacin I/R, nalidixic acid	codon	87	GAC -> TAC (D -> Y)	99.43	100	2637/2637	NODE_7_length_181177_cov_38.069544	157524	160160
SAL_TA6067AA	gyrA (D87Y)	ciprofloxacin I/R, nalidixic acid	codon	87	GAC -> TAC (D -> Y)	99.43	100	2637/2637	NODE_6_length_181177_cov_37.205104	157524	160160
SAL_TA6108AA	gyrA (S83F)	ciprofloxacin I/R, nalidixic acid	codon	83	TCC -> TTC (S -> F)	99.13	100	2637/2637	NODE_30_length_56848_cov_25.401121	9623	6987
SAL_TA6119AA	gyrA (D87N)	ciprofloxacin I/R, nalidixic acid	codon	87	GAC -> AAC (D -> N)	98.86	100	2637/2637	NODE_4_length_402282_cov_13.782606	379481	382117
SAL_TA6122AA	gyrA (D87N)	ciprofloxacin I/R, nalidixic acid	codon	87	GAC -> AAC (D -> N)	98.86	100	2637/2637	NODE_7_length_401969_cov_15.339549	22802	20166
SAL_TA6126AA	gyrA (D87Y)	ciprofloxacin I/R, nalidixic acid	codon	87	GAC -> TAC (D -> Y)	99.43	100	2637/2637	NODE_49_length_19454_cov_25.337973	3075	5711
SAL_TA6132AA	gyrA (D87N)	ciprofloxacin I/R, nalidixic acid	codon	87	GAC -> AAC (D -> N)	98.86	100	2637/2637	NODE_4_length_401969_cov_15.294676	22802	20166
SAL_TA6134AA	gyrA (D87Y)	ciprofloxacin I/R, nalidixic acid	codon	87	GAC -> TAC (D -> Y)	99.43	100	2637/2637	NODE_5_length_181177_cov_30.009870	157524	160160
SAL_TA6149AA	gyrA (D87Y)	ciprofloxacin I/R, nalidixic acid	codon	87	GAC -> TAC (D -> Y)	99.43	100	2637/2637	NODE_21_length_88215_cov_23.496038	65030	67666
SAL_TA6150AA	gyrA (D87N)	ciprofloxacin I/R, nalidixic acid	codon	87	GAC -> AAC (D -> N)	98.86	100	2637/2637	NODE_6_length_401969_cov_14.134237	379168	381804
SAL_TA6157AA	gyrA (D87N)	ciprofloxacin I/R, nalidixic acid	codon	87	GAC -> AAC (D -> N)	98.86	100	2637/2637	NODE_7_length_401969_cov_13.777261	22802	20166
SAL_TA6158AA	gyrA (D87N)	ciprofloxacin I/R, nalidixic acid	codon	87	GAC -> AAC (D -> N)	98.86	100	2637/2637	NODE_20_length_88083_cov_11.902770	65282	67918
SAL_TA6159AA	gyrA (D87Y)	ciprofloxacin I/R, nalidixic acid	codon	87	GAC -> TAC (D -> Y)	99.43	100	2637/2637	NODE_20_length_95453_cov_9.330707	65040	67676
SAL_TA6575AA	gyrA (D87Y)	ciprofloxacin I/R, nalidixic acid	codon	87	GAC -> TAC (D -> Y)	99.43	100	2637/2637	NODE_8_length_180676_cov_14.722641	157520	160156
SAL_TA6584AA	gyrA (D87Y)	ciprofloxacin I/R, nalidixic acid	codon	87	GAC -> TAC (D -> Y)	99.43	100	2637/2637	NODE_4_length_390362_cov_14.728939	157522	160158
SAL_UA1598AA	gyrA (S83F)	ciprofloxacin I/R, nalidixic acid	codon	83	TCC -> TTC (S -> F)	98.86	100	2637/2637	ref|NZ_CP032393.1|	2215595	2218231
SAL_BA0704AA	gyrA (D87G)	ciprofloxacin I/R, nalidixic acid	codon	87	GAC -> GGC (D -> G)	98.86	100	2637/2637	NODE_5_length_401978_cov_20.966_ID_9	379177	381813
SAL_BA1916AA	gyrB (E466D)	ciprofloxacin I/R, nalidixic acid	codon	466	GAA -> GAT (E -> D)	99.92	100	2415/2415	NODE_22_length_77431_cov_19.6208_ID_43	54626	57040
SAL_BA8229AA	gyrA (D87Y)	ciprofloxacin I/R, nalidixic acid	codon	87	GAC -> TAC (D -> Y)	99.62	100	2637/2637	NODE_11_length_213932_cov_33.6121_ID_21	191142	193778
SAL_CA7779AA	gyrA (S83F)	ciprofloxacin I/R, nalidixic acid	codon	83	TCC -> TTC (S -> F)	98.48	100	2637/2637	NODE_2_length_375147_cov_18.3139_ID_3	22802	20166
SAL_CA8643AA	gyrA (S83F)	ciprofloxacin I/R, nalidixic acid	codon	83	TCC -> TTC (S -> F)	98.48	100	2637/2637	NODE_23_length_85288_cov_11.1137_ID_45	22802	20166
SAL_CA9136AA	gyrA (S83Y)	ciprofloxacin I/R, nalidixic acid	codon	83	TCC -> TAC (S -> Y)	99.13	100	2637/2637	NODE_12_length_162635_cov_32.2745_ID_23	139749	142385
SAL_CA9140AA	gyrA (S83F)	ciprofloxacin I/R, nalidixic acid	codon	83	TCC -> TTC (S -> F)	98.48	100	2637/2637	NODE_6_length_375278_cov_11.4954_ID_11	22802	20166
SAL_CA9141AA	gyrA (S83Y)	ciprofloxacin I/R, nalidixic acid	codon	83	TCC -> TAC (S -> Y)	99.13	100	2637/2637	NODE_12_length_162635_cov_39.4326_ID_23	139749	142385
SAL_CA9446AA	gyrA (S83F)	ciprofloxacin I/R, nalidixic acid	codon	83	TCC -> TTC (S -> F)	99.09	100	2637/2637	NODE_6_length_374351_cov_49.5718_ID_11	23256	20620
SAL_DA1676AA	gyrA (D87G)	ciprofloxacin I/R, nalidixic acid	codon	87	GAC -> GGC (D -> G)	98.86	100	2637/2637	NODE_22_length_88087_cov_5.01736_ID_43	65286	67922
SAL_DA3997AA	gyrA (D87Y)	ciprofloxacin I/R, nalidixic acid	codon	87	GAC -> TAC (D -> Y)	99.13	100	2637/2637	NODE_29_length_71002_cov_13.0792_ID_57	48191	50827
SAL_DA6265AA	gyrA (S83F)	ciprofloxacin I/R, nalidixic acid	codon	83	TCC -> TTC (S -> F)	99.13	100	2637/2637	NODE_6_length_225955_cov_34.4674_ID_11	203144	205780
SAL_DA7131AA	gyrA (S83F)	ciprofloxacin I/R, nalidixic acid	codon	83	TCC -> TTC (S -> F)	99.13	100	2637/2637	NODE_12_length_168390_cov_25.2472_ID_23	28331	25695
SAL_DA7290AA	gyrA (S83F)	ciprofloxacin I/R, nalidixic acid	codon	83	TCC -> TTC (S -> F)	98.48	100	2637/2637	NODE_5_length_380741_cov_23.3362_ID_9	22802	20166
SAL_DA7577AA	gyrA (D87G)	ciprofloxacin I/R, nalidixic acid	codon	87	GAC -> GGC (D -> G)	99.13	100	2637/2637	NODE_4_length_225955_cov_29.3652_ID_7	203144	205780
SAL_DA8021AA	gyrA (S83F)	ciprofloxacin I/R, nalidixic acid	codon	83	TCC -> TTC (S -> F)	98.48	100	2637/2637	NODE_6_length_380760_cov_25.988_ID_11	22802	20166
SAL_DA9699AA	gyrA (S83F)	ciprofloxacin I/R, nalidixic acid	codon	83	TCC -> TTC (S -> F)	99.13	100	2637/2637	NODE_6_length_225812_cov_32.4889_ID_11	203001	205637
SAL_DA9854AA	gyrA (D87Y)	ciprofloxacin I/R, nalidixic acid	codon	87	GAC -> TAC (D -> Y)	99.13	100	2637/2637	NODE_12_length_162635_cov_42.0677_ID_23	139749	142385
SAL_DA9858AA	gyrB (S464F)	ciprofloxacin I/R, nalidixic acid	codon	464	TCT -> TTC (S -> F)	98.51	100	2415/2415	NODE_19_length_77462_cov_42.0675_ID_37	54655	57069
SAL_EA0456AA	gyrA (S83F)	ciprofloxacin I/R, nalidixic acid	codon	83	TCC -> TTC (S -> F)	99.13	100	2637/2637	NODE_6_length_219525_cov_16.9485_ID_11	196714	199350
SAL_EA0777AA	gyrA (D87G)	ciprofloxacin I/R, nalidixic acid	codon	87	GAC -> GGC (D -> G)	98.86	100	2637/2637	NODE_7_length_402282_cov_17.1563_ID_13	379481	382117
SAL_EA1888AA	gyrA (D87Y)	ciprofloxacin I/R, nalidixic acid	codon	87	GAC -> TAC (D -> Y)	99.43	100	2637/2637	ref|NZ_CP016410.1|	1597907	1600543
SAL_EA2060AA	gyrA (D87N)	ciprofloxacin I/R, nalidixic acid	codon	87	GAC -> AAC (D -> N)	98.86	100	2637/2637	ref|NZ_CP032384.1|	3587963	3590599
SAL_EA2280AA	gyrA (D87Y)	ciprofloxacin I/R, nalidixic acid	codon	87	GAC -> TAC (D -> Y)	99.43	100	2637/2637	NODE_9_length_180783_cov_27.2324_ID_17	157524	160160
SAL_EA2312AA	gyrA (D87Y)	ciprofloxacin I/R, nalidixic acid	codon	87	GAC -> TAC (D -> Y)	99.43	100	2637/2637	NODE_4_length_444161_cov_24.0131_ID_7	23186	20550
SAL_EA2313AA	gyrA (D87Y)	ciprofloxacin I/R, nalidixic acid	codon	87	GAC -> TAC (D -> Y)	99.43	100	2637/2637	NODE_9_length_181177_cov_23.2125_ID_17	157524	160160
SAL_EA2784AA	gyrA (D87Y)	ciprofloxacin I/R, nalidixic acid	codon	87	GAC -> TAC (D -> Y)	99.43	100	2637/2637	NODE_2_length_653811_cov_12.2975_ID_3	232840	230204
SAL_EA2788AA	gyrA (D87Y)	ciprofloxacin I/R, nalidixic acid	codon	87	GAC -> TAC (D -> Y)	99.43	100	2637/2637	NODE_3_length_452865_cov_6.66342_ID_5	194277	191641
SAL_EA2790AA	gyrA (D87Y)	ciprofloxacin I/R, nalidixic acid	codon	87	GAC -> TAC (D -> Y)	99.43	100	2637/2637	NODE_4_length_390354_cov_13.2675_ID_7	232837	230201
SAL_EA2791AA	gyrA (D87Y)	ciprofloxacin I/R, nalidixic acid	codon	87	GAC -> TAC (D -> Y)	99.43	100	2637/2637	NODE_11_length_180619_cov_6.26258_ID_21	157524	160160
SAL_EA2794AA	gyrA (D87Y)	ciprofloxacin I/R, nalidixic acid	codon	87	GAC -> TAC (D -> Y)	99.43	100	2637/2637	NODE_10_length_180654_cov_8.81435_ID_19	23133	20497
SAL_EA2795AA	gyrA (D87Y)	ciprofloxacin I/R, nalidixic acid	codon	87	GAC -> TAC (D -> Y)	99.43	100	2637/2637	NODE_4_length_444093_cov_9.45365_ID_7	23120	20484
SAL_EA3025AA	gyrA (D87Y)	ciprofloxacin I/R, nalidixic acid	codon	87	GAC -> TAC (D -> Y)	99.43	100	2637/2637	NODE_9_length_180702_cov_16.8319_ID_17	23187	20551
SAL_EA5242AA	gyrA (S83F)	ciprofloxacin I/R, nalidixic acid	codon	83	TCC -> TTC (S -> F)	98.86	100	2637/2637	NODE_6_length_402302_cov_30.1347_ID_11	379501	382137
SAL_EA5247AA	gyrA (D87N)	ciprofloxacin I/R, nalidixic acid	codon	87	GAC -> AAC (D -> N)	98.86	100	2637/2637	NODE_7_length_402292_cov_36.4211_ID_13	379491	382127
SAL_EA5294AA	gyrA (D87Y)	ciprofloxacin I/R, nalidixic acid	codon	87	GAC -> TAC (D -> Y)	99.43	100	2637/2637	ref|NZ_CP016406.1|	3164049	3161413
SAL_EA5295AA	gyrA (D87Y)	ciprofloxacin I/R, nalidixic acid	codon	87	GAC -> TAC (D -> Y)	99.43	100	2637/2637	NODE_4_length_390354_cov_8.50137_ID_7	232837	230201
SAL_EA5492AA	gyrA (S83F)	ciprofloxacin I/R, nalidixic acid	codon	83	TCC -> TTC (S -> F)	98.86	100	2637/2637	NODE_13_length_133623_cov_16.0605_ID_25	110822	113458
SAL_EA5496AA	gyrA (S83F)	ciprofloxacin I/R, nalidixic acid	codon	83	TCC -> TTC (S -> F)	98.86	100	2637/2637	NODE_10_length_224671_cov_22.6695_ID_19	201870	204506
SAL_EA5614AA	gyrA (S83F)	ciprofloxacin I/R, nalidixic acid	codon	83	TCC -> TTC (S -> F)	98.86	100	2637/2637	NODE_12_length_154299_cov_41.3791_ID_23	22802	20166
SAL_EA5727AA	gyrA (D87Y)	ciprofloxacin I/R, nalidixic acid	codon	87	GAC -> TAC (D -> Y)	99.43	100	2637/2637	NODE_9_length_180621_cov_6.2871_ID_17	23102	20466
SAL_EA5964AA	gyrA (D87Y)	ciprofloxacin I/R, nalidixic acid	codon	87	GAC -> TAC (D -> Y)	99.13	100	2637/2637	NODE_20_length_88031_cov_25.7082_ID_39	65220	67856
SAL_EA6225AA	gyrA (D87Y)	ciprofloxacin I/R, nalidixic acid	codon	87	GAC -> TAC (D -> Y)	99.43	100	2637/2637	NODE_7_length_180709_cov_26.4306_ID_13	157524	160160
SAL_EA6226AA	gyrA (D87Y)	ciprofloxacin I/R, nalidixic acid	codon	87	GAC -> TAC (D -> Y)	99.43	100	2637/2637	NODE_4_length_447748_cov_21.0502_ID_7	157524	160160
SAL_EA6227AA	gyrA (D87Y)	ciprofloxacin I/R, nalidixic acid	codon	87	GAC -> TAC (D -> Y)	99.43	100	2637/2637	NODE_8_length_180709_cov_27.6874_ID_15	157524	160160
SAL_EA6228AA	gyrA (D87Y)	ciprofloxacin I/R, nalidixic acid	codon	87	GAC -> TAC (D -> Y)	99.43	100	2637/2637	NODE_8_length_180709_cov_25.0046_ID_15	157524	160160
SAL_EA6229AA	gyrA (D87Y)	ciprofloxacin I/R, nalidixic acid	codon	87	GAC -> TAC (D -> Y)	99.43	100	2637/2637	NODE_4_length_283264_cov_14.7304_ID_7	157524	160160
SAL_EA6230AA	gyrA (D87Y)	ciprofloxacin I/R, nalidixic acid	codon	87	GAC -> TAC (D -> Y)	99.43	100	2637/2637	NODE_4_length_447386_cov_23.9418_ID_7	157524	160160
SAL_EA6231AA	gyrA (D87Y)	ciprofloxacin I/R, nalidixic acid	codon	87	GAC -> TAC (D -> Y)	99.43	100	2637/2637	NODE_8_length_180709_cov_23.95_ID_15	157524	160160
SAL_EA6232AA	gyrA (D87Y)	ciprofloxacin I/R, nalidixic acid	codon	87	GAC -> TAC (D -> Y)	99.43	100	2637/2637	NODE_8_length_180686_cov_24.3622_ID_15	157524	160160
SAL_EA6355AA	gyrA (A119E)	ciprofloxacin I/R, nalidixic acid	codon	119	GCA -> GAA (A -> E)	98.86	100	2637/2637	NODE_6_length_402291_cov_25.9083_ID_11	379490	382126
SAL_EA6538AA	gyrA (D87Y)	ciprofloxacin I/R, nalidixic acid	codon	87	GAC -> TAC (D -> Y)	98.86	100	2637/2637	NODE_30_length_25924_cov_30.9984_ID_59	3123	5759
SAL_EA8387AA	gyrA (S83F)	ciprofloxacin I/R, nalidixic acid	codon	83	TCC -> TTC (S -> F)	99.13	100	2637/2637	NODE_9_length_162610_cov_6.30199_ID_17	22866	20230
SAL_EA8397AA	gyrA (D87G)	ciprofloxacin I/R, nalidixic acid	codon	87	GAC -> GGC (D -> G)	99.32	100	2637/2637	NODE_12_length_159433_cov_24.9227_ID_23	22926	20290
SAL_EA8412AA	gyrA (D87Y)	ciprofloxacin I/R, nalidixic acid	codon	87	GAC -> TAC (D -> Y)	99.43	100	2637/2637	NODE_2_length_347812_cov_11.6689_ID_3	114977	117613
SAL_EA8453AA	gyrA (D87Y)	ciprofloxacin I/R, nalidixic acid	codon	87	GAC -> TAC (D -> Y)	99.43	100	2637/2637	NODE_4_length_390350_cov_17.9069_ID_7	157516	160152
SAL_EA8454AA	gyrA (D87Y)	ciprofloxacin I/R, nalidixic acid	codon	87	GAC -> TAC (D -> Y)	99.43	100	2637/2637	NODE_4_length_390358_cov_14.5464_ID_7	232839	230203
SAL_EA8455AA	gyrA (D87Y)	ciprofloxacin I/R, nalidixic acid	codon	87	GAC -> TAC (D -> Y)	99.43	100	2637/2637	NODE_4_length_390350_cov_19.1025_ID_7	157516	160152
SAL_EA8456AA	gyrA (D87Y)	ciprofloxacin I/R, nalidixic acid	codon	87	GAC -> TAC (D -> Y)	99.43	100	2637/2637	NODE_10_length_180607_cov_11.3191_ID_19	23090	20454
SAL_EA8457AA	gyrA (D87Y)	ciprofloxacin I/R, nalidixic acid	codon	87	GAC -> TAC (D -> Y)	99.43	100	2637/2637	NODE_9_length_180964_cov_13.9789_ID_17	157518	160154
SAL_EA8458AA	gyrA (D87Y)	ciprofloxacin I/R, nalidixic acid	codon	87	GAC -> TAC (D -> Y)	99.43	100	2637/2637	NODE_9_length_180667_cov_17.0757_ID_17	157516	160152
SAL_EA8459AA	gyrA (D87Y)	ciprofloxacin I/R, nalidixic acid	codon	87	GAC -> TAC (D -> Y)	99.43	100	2637/2637	NODE_3_length_390358_cov_14.3273_ID_5	232839	230203
SAL_EA8460AA	gyrA (D87Y)	ciprofloxacin I/R, nalidixic acid	codon	87	GAC -> TAC (D -> Y)	99.43	100	2637/2637	NODE_9_length_180697_cov_15.048_ID_17	157518	160154
SAL_EA8472AA	gyrA (D87Y)	ciprofloxacin I/R, nalidixic acid	codon	87	GAC -> TAC (D -> Y)	99.43	100	2637/2637	NODE_3_length_390347_cov_9.89587_ID_5	157514	160150
SAL_EA8479AA	gyrA (S83F)	ciprofloxacin I/R, nalidixic acid	codon	83	TCC -> TTC (S -> F)	99.13	100	2637/2637	NODE_11_length_162615_cov_7.89577_ID_21	139739	142375
SAL_EA9260AA	gyrA (D87Y)	ciprofloxacin I/R, nalidixic acid	codon	87	GAC -> TAC (D -> Y)	99.43	100	2637/2637	NODE_10_length_180669_cov_5.58716_ID_19	23152	20516
SAL_EA9261AA	gyrA (D87Y)	ciprofloxacin I/R, nalidixic acid	codon	87	GAC -> TAC (D -> Y)	99.43	100	2637/2637	NODE_10_length_180693_cov_10.1901_ID_19	157516	160152
SAL_EA9262AA	gyrA (D87Y)	ciprofloxacin I/R, nalidixic acid	codon	87	GAC -> TAC (D -> Y)	99.43	100	2637/2637	NODE_4_length_390350_cov_17.4755_ID_7	157516	160152
SAL_EA9263AA	gyrA (D87Y)	ciprofloxacin I/R, nalidixic acid	codon	87	GAC -> TAC (D -> Y)	99.43	100	2637/2637	NODE_9_length_181153_cov_16.7138_ID_17	23642	21006
SAL_EA9267AA	gyrA (D87Y)	ciprofloxacin I/R, nalidixic acid	codon	87	GAC -> TAC (D -> Y)	99.43	100	2637/2637	ref|NZ_CP016408.1|	2836438	2833802
SAL_FA0490AA	gyrA (D87G)	ciprofloxacin I/R, nalidixic acid	codon	87	GAC -> GGC (D -> G)	99.13	100	2637/2637	NODE_11_length_131003_cov_7.30195_ID_21	108082	110718
SAL_FA0496AA	gyrA (D87Y)	ciprofloxacin I/R, nalidixic acid	codon	87	GAC -> TAC (D -> Y)	99.43	100	2637/2637	NODE_7_length_180613_cov_4.16148_ID_13	23096	20460
SAL_FA0768AA	gyrA (S83F)	ciprofloxacin I/R, nalidixic acid	codon	83	TCC -> TTC (S -> F)	98.86	100	2637/2637	NODE_13_length_88052_cov_16.1482_ID_25	22802	20166
SAL_FA0769AA	gyrA (S83F)	ciprofloxacin I/R, nalidixic acid	codon	83	TCC -> TTC (S -> F)	98.86	100	2637/2637	NODE_24_length_41939_cov_17.4078_ID_47	19138	21774
SAL_FA1210AA	gyrA (S83Y)	ciprofloxacin I/R, nalidixic acid	codon	83	TCC -> TAC (S -> Y)	98.94	100	2637/2637	NODE_65_length_25792_cov_4.85365_ID_129	22863	20227
SAL_FA1212AA	gyrA (S83Y)	ciprofloxacin I/R, nalidixic acid	codon	83	TCC -> TAC (S -> Y)	98.94	100	2637/2637	NODE_18_length_129391_cov_9.69754_ID_35	106529	109165
SAL_FA1213AA	gyrA (S83Y)	ciprofloxacin I/R, nalidixic acid	codon	83	TCC -> TAC (S -> Y)	98.94	100	2637/2637	NODE_5_length_398227_cov_13.3372_ID_9	375365	378001
SAL_FA1214AA	gyrA (S83Y)	ciprofloxacin I/R, nalidixic acid	codon	83	TCC -> TAC (S -> Y)	98.94	100	2637/2637	NODE_14_length_129430_cov_9.71441_ID_27	22863	20227
SAL_FA1215AA	gyrA (S83Y)	ciprofloxacin I/R, nalidixic acid	codon	83	TCC -> TAC (S -> Y)	98.94	100	2637/2637	NODE_4_length_398599_cov_10.4953_ID_7	23235	20599
SAL_FA1216AA	gyrA (S83Y)	ciprofloxacin I/R, nalidixic acid	codon	83	TCC -> TAC (S -> Y)	98.94	100	2637/2637	NODE_3_length_398227_cov_8.63929_ID_5	375365	378001
SAL_FA1518AA	gyrA (D82N)	ciprofloxacin I/R, nalidixic acid	codon	82	GAT -> AAT (D -> N)	99.96	100	2637/2637	NODE_16_length_88023_cov_33.0237_ID_31	22858	20222
SAL_FA4044AA	gyrA (D87Y)	ciprofloxacin I/R, nalidixic acid	codon	87	GAC -> TAC (D -> Y)	99.43	100	2637/2637	NODE_3_length_390351_cov_11.5166_ID_5	157516	160152
SAL_FA5155AA	gyrA (D87Y)	ciprofloxacin I/R, nalidixic acid	codon	87	GAC -> TAC (D -> Y)	99.43	100	2637/2637	NODE_9_length_181177_cov_34.9_ID_17	157524	160160
SAL_FA5166AA	gyrA (D87Y)	ciprofloxacin I/R, nalidixic acid	codon	87	GAC -> TAC (D -> Y)	99.43	100	2637/2637	NODE_9_length_181177_cov_35.1553_ID_17	157524	160160
SAL_FA5617AA	gyrA (D87G)	ciprofloxacin I/R, nalidixic acid	codon	87	GAC -> GGC (D -> G)	98.94	100	2637/2637	NODE_3_length_325531_cov_17.6657_ID_5	23025	20389
SAL_FA5617AA	gyrA (S83F)	ciprofloxacin I/R, nalidixic acid	codon	83	TCC -> TTC (S -> F)	98.94	100	2637/2637	NODE_3_length_325531_cov_17.6657_ID_5	23025	20389
SAL_FA5830AA	gyrA (D87Y)	ciprofloxacin I/R, nalidixic acid	codon	87	GAC -> TAC (D -> Y)	99.43	100	2637/2637	NODE_8_length_180709_cov_41.7785_ID_15	157524	160160
SAL_FA5843AA	gyrA (D87Y)	ciprofloxacin I/R, nalidixic acid	codon	87	GAC -> TAC (D -> Y)	99.43	100	2637/2637	NODE_9_length_181177_cov_31.0455_ID_17	157524	160160
SAL_FA6160AA	gyrA (D87N)	ciprofloxacin I/R, nalidixic acid	codon	87	GAC -> AAC (D -> N)	98.86	100	2637/2637	NODE_10_length_224669_cov_33.3033_ID_19	201868	204504
SAL_FA6161AA	gyrA (D87N)	ciprofloxacin I/R, nalidixic acid	codon	87	GAC -> AAC (D -> N)	98.86	100	2637/2637	NODE_6_length_402291_cov_29.5005_ID_11	379490	382126
SAL_FA6189AA	gyrA (D87N)	ciprofloxacin I/R, nalidixic acid	codon	87	GAC -> AAC (D -> N)	98.86	100	2637/2637	NODE_8_length_401969_cov_40.5244_ID_15	379168	381804
SAL_FA6227AA	gyrA (S83F)	ciprofloxacin I/R, nalidixic acid	codon	83	TCC -> TTC (S -> F)	99.96	100	2637/2637	NODE_12_length_137932_cov_15.9817_ID_23	22812	20176
SAL_FA6250AA	gyrA (D87G)	ciprofloxacin I/R, nalidixic acid	codon	87	GAC -> GGC (D -> G)	98.94	100	2637/2637	NODE_6_length_325658_cov_16.731_ID_11	302599	305235
SAL_FA6250AA	gyrA (S83F)	ciprofloxacin I/R, nalidixic acid	codon	83	TCC -> TTC (S -> F)	98.94	100	2637/2637	NODE_6_length_325658_cov_16.731_ID_11	302599	305235
SAL_FA6252AA	gyrA (D87G)	ciprofloxacin I/R, nalidixic acid	codon	87	GAC -> GGC (D -> G)	98.94	100	2637/2637	NODE_12_length_75872_cov_9.60643_ID_23	23025	20389
SAL_FA6252AA	gyrA (S83F)	ciprofloxacin I/R, nalidixic acid	codon	83	TCC -> TTC (S -> F)	98.94	100	2637/2637	NODE_12_length_75872_cov_9.60643_ID_23	23025	20389
SAL_FA6348AA	gyrA (S83F)	ciprofloxacin I/R, nalidixic acid	codon	83	TCC -> TTC (S -> F)	98.86	100	2637/2637	NODE_9_length_304906_cov_18.9828_ID_17	282105	284741
SAL_FA6349AA	gyrA (S83F)	ciprofloxacin I/R, nalidixic acid	codon	83	TCC -> TTC (S -> F)	98.86	100	2637/2637	NODE_12_length_137997_cov_22.0291_ID_23	115196	117832
SAL_FA6788AA	gyrA (D87Y)	ciprofloxacin I/R, nalidixic acid	codon	87	GAC -> TAC (D -> Y)	99.43	100	2637/2637	NODE_9_length_181177_cov_36.7741_ID_17	157524	160160
SAL_FA6789AA	gyrA (D87Y)	ciprofloxacin I/R, nalidixic acid	codon	87	GAC -> TAC (D -> Y)	99.43	100	2637/2637	NODE_8_length_181177_cov_34.5635_ID_15	157524	160160
SAL_FA6955AA	gyrA (D87G)	ciprofloxacin I/R, nalidixic acid	codon	87	GAC -> GGC (D -> G)	99.13	100	2637/2637	NODE_5_length_386532_cov_7.05889_ID_9	22924	20288
SAL_FA7127AA	gyrA (S83Y)	ciprofloxacin I/R, nalidixic acid	codon	83	TCC -> TAC (S -> Y)	98.86	100	2637/2637	NODE_7_length_402283_cov_29.6114_ID_13	379482	382118
SAL_FA7418AA	gyrA (D87N)	ciprofloxacin I/R, nalidixic acid	codon	87	GAC -> AAC (D -> N)	98.86	100	2637/2637	NODE_5_length_402264_cov_25.0676_ID_9	379463	382099
SAL_FA7419AA	gyrA (D87N)	ciprofloxacin I/R, nalidixic acid	codon	87	GAC -> AAC (D -> N)	98.86	100	2637/2637	NODE_16_length_88033_cov_25.2686_ID_31	65232	67868
SAL_FA7422AA	gyrA (D87N)	ciprofloxacin I/R, nalidixic acid	codon	87	GAC -> AAC (D -> N)	98.86	100	2637/2637	NODE_4_length_402196_cov_19.6317_ID_7	379395	382031
SAL_FA7423AA	gyrA (D87N)	ciprofloxacin I/R, nalidixic acid	codon	87	GAC -> AAC (D -> N)	98.86	100	2637/2637	NODE_5_length_402265_cov_19.9223_ID_9	379464	382100
SAL_FA7576AA	gyrA (D87Y)	ciprofloxacin I/R, nalidixic acid	codon	87	GAC -> TAC (D -> Y)	99.43	100	2637/2637	NODE_4_length_274748_cov_33.9681_ID_7	23654	21018
SAL_FA7917AA	gyrA (S83F)	ciprofloxacin I/R, nalidixic acid	codon	83	TCC -> TTC (S -> F)	98.82	100	2637/2637	NODE_12_length_155408_cov_23.5648_ID_23	138940	141576
SAL_FA9296AA	gyrA (S83F)	ciprofloxacin I/R, nalidixic acid	codon	83	TCC -> TTC (S -> F)	98.86	100	2637/2637	NODE_12_length_138029_cov_16.28_ID_23	115228	117864
SAL_FA9297AA	gyrA (S83F)	ciprofloxacin I/R, nalidixic acid	codon	83	TCC -> TTC (S -> F)	98.86	100	2637/2637	NODE_5_length_401978_cov_13.027_ID_9	379177	381813
SAL_FA9314AA	gyrA (S83F)	ciprofloxacin I/R, nalidixic acid	codon	83	TCC -> TTC (S -> F)	98.86	100	2637/2637	NODE_8_length_401978_cov_21.4469_ID_15	379177	381813
SAL_FA9316AA	gyrA (S83F)	ciprofloxacin I/R, nalidixic acid	codon	83	TCC -> TTC (S -> F)	98.86	100	2637/2637	NODE_6_length_401978_cov_20.7632_ID_11	22802	20166
SAL_FA9317AA	gyrA (S83F)	ciprofloxacin I/R, nalidixic acid	codon	83	TCC -> TTC (S -> F)	98.86	100	2637/2637	NODE_6_length_401978_cov_11.8422_ID_11	379177	381813
SAL_FA9318AA	gyrA (S83F)	ciprofloxacin I/R, nalidixic acid	codon	83	TCC -> TTC (S -> F)	98.86	100	2637/2637	NODE_5_length_406496_cov_13.1522_ID_9	27006	24370
SAL_GA1665AA	gyrA (S83Y)	ciprofloxacin I/R, nalidixic acid	codon	83	TCC -> TAC (S -> Y)	99.13	100	2637/2637	NODE_3_length_353679_cov_8.63139_ID_5	139709	142345
SAL_GA2894AA	gyrA (S83Y)	ciprofloxacin I/R, nalidixic acid	codon	83	TCC -> TAC (S -> Y)	99.13	100	2637/2637	NODE_3_length_324157_cov_8.82779_ID_5	139707	142343
SAL_GA3129AA	gyrA (S83Y)	ciprofloxacin I/R, nalidixic acid	codon	83	TCC -> TAC (S -> Y)	99.13	100	2637/2637	NODE_13_length_162502_cov_6.90293_ID_25	22794	20158
SAL_GA3131AA	gyrA (S83Y)	ciprofloxacin I/R, nalidixic acid	codon	83	TCC -> TAC (S -> Y)	99.13	100	2637/2637	NODE_12_length_162480_cov_9.85896_ID_23	22772	20136
SAL_GA3247AA	gyrA (S83Y)	ciprofloxacin I/R, nalidixic acid	codon	83	TCC -> TAC (S -> Y)	99.13	100	2637/2637	NODE_40_length_43185_cov_13.4687_ID_79	20337	22973
SAL_GA4528AA	gyrA (D87Y)	ciprofloxacin I/R, nalidixic acid	codon	87	GAC -> TAC (D -> Y)	99.43	100	2637/2637	NODE_4_length_390367_cov_26.9388_ID_7	157524	160160
SAL_GA4530AA	gyrA (D87Y)	ciprofloxacin I/R, nalidixic acid	codon	87	GAC -> TAC (D -> Y)	99.43	100	2637/2637	NODE_9_length_180843_cov_19.7019_ID_17	157524	160160
SAL_GA4697AA	gyrA (D87Y)	ciprofloxacin I/R, nalidixic acid	codon	87	GAC -> TAC (D -> Y)	99.43	100	2637/2637	NODE_61_length_19546_cov_11.6285_ID_121	16419	13783
SAL_GA4707AA	gyrA (D87Y)	ciprofloxacin I/R, nalidixic acid	codon	87	GAC -> TAC (D -> Y)	99.43	100	2637/2637	NODE_47_length_26238_cov_13.5825_ID_93	3053	5689
SAL_GA4716AA	gyrA (D87Y)	ciprofloxacin I/R, nalidixic acid	codon	87	GAC -> TAC (D -> Y)	99.43	100	2637/2637	NODE_4_length_181177_cov_14.2358_ID_7	157524	160160
SAL_GA4720AA	gyrA (D87Y)	ciprofloxacin I/R, nalidixic acid	codon	87	GAC -> TAC (D -> Y)	99.43	100	2637/2637	NODE_26_length_88257_cov_10.9034_ID_51	65072	67708
SAL_GA5956AA	gyrA (D87Y)	ciprofloxacin I/R, nalidixic acid	codon	87	GAC -> TAC (D -> Y)	99.43	100	2637/2637	NODE_8_length_180709_cov_23.8379	157524	160160
SAL_GA6317AA	gyrA (D87Y)	ciprofloxacin I/R, nalidixic acid	codon	87	GAC -> TAC (D -> Y)	99.43	100	2637/2637	NODE_9_length_180667_cov_11.1519	23152	20516
SAL_GA7414AA	gyrB (E466D)	ciprofloxacin I/R, nalidixic acid	codon	466	GAA -> GAT (E -> D)	98.39	100	2415/2415	NODE_16_length_81626_cov_17.7114	22882	20468
SAL_GA7430AA	gyrA (D87Y)	ciprofloxacin I/R, nalidixic acid	codon	87	GAC -> TAC (D -> Y)	99.43	100	2637/2637	NODE_10_length_180681_cov_9.82773	157524	160160
SAL_GA7434AA	gyrA (D87Y)	ciprofloxacin I/R, nalidixic acid	codon	87	GAC -> TAC (D -> Y)	99.43	100	2637/2637	NODE_10_length_180681_cov_12.5787	157524	160160
SAL_GA7464AA	gyrA (D87Y)	ciprofloxacin I/R, nalidixic acid	codon	87	GAC -> TAC (D -> Y)	99.43	100	2637/2637	NODE_9_length_180793_cov_31.3963	157524	160160
SAL_GA8056AA	gyrA (D87Y)	ciprofloxacin I/R, nalidixic acid	codon	87	GAC -> TAC (D -> Y)	99.43	100	2637/2637	NODE_9_length_180709_cov_39.0361	157524	160160
SAL_GA8060AA	gyrA (D87Y)	ciprofloxacin I/R, nalidixic acid	codon	87	GAC -> TAC (D -> Y)	99.43	100	2637/2637	NODE_12_length_126723_cov_28.5536	16381	13745
SAL_GA8161AA	gyrA (D87Y)	ciprofloxacin I/R, nalidixic acid	codon	87	GAC -> TAC (D -> Y)	98.86	100	2637/2637	NODE_2_length_402264_cov_14.9072	379463	382099
SAL_GA8468AA	gyrB (S464F)	ciprofloxacin I/R, nalidixic acid	codon	464	TCT -> TTT (S -> F)	99.92	100	2415/2415	NODE_14_length_77151_cov_19.558	54346	56760
SAL_GA8479AA	gyrA (D87G)	ciprofloxacin I/R, nalidixic acid	codon	87	GAC -> GGC (D -> G)	98.86	100	2637/2637	NODE_7_length_401978_cov_17.534	379177	381813
SAL_GA8613AA	gyrA (D87G)	ciprofloxacin I/R, nalidixic acid	codon	87	GAC -> GGC (D -> G)	99.01	100	2637/2637	NODE_8_length_225799_cov_13.8471	202988	205624
SAL_GA9056AA	gyrA (D87Y)	ciprofloxacin I/R, nalidixic acid	codon	87	GAC -> TAC (D -> Y)	99.43	100	2637/2637	NODE_3_length_444145_cov_18.0922	420968	423604
SAL_GA9062AA	gyrA (D87Y)	ciprofloxacin I/R, nalidixic acid	codon	87	GAC -> TAC (D -> Y)	99.43	100	2637/2637	NODE_9_length_180693_cov_16.344	23178	20542
SAL_GA9129AA	gyrA (D87Y)	ciprofloxacin I/R, nalidixic acid	codon	87	GAC -> TAC (D -> Y)	99.43	100	2637/2637	NODE_5_length_239006_cov_39.2858	81483	78847
SAL_GA9603AA	gyrA (D87Y)	ciprofloxacin I/R, nalidixic acid	codon	87	GAC -> TAC (D -> Y)	99.43	100	2637/2637	NODE_9_length_180686_cov_14.283047	157516	160152
SAL_GA9624AA	gyrA (D87Y)	ciprofloxacin I/R, nalidixic acid	codon	87	GAC -> TAC (D -> Y)	99.43	100	2637/2637	NODE_19_length_81496_cov_37.019	16421	13785
SAL_GA9628AA	gyrA (D87Y)	ciprofloxacin I/R, nalidixic acid	codon	87	GAC -> TAC (D -> Y)	99.43	100	2637/2637	NODE_2_length_653819_cov_47.6951	420976	423612
SAL_HA0024AA	gyrA (D87N)	ciprofloxacin I/R, nalidixic acid	codon	87	GAC -> AAC (D -> N)	98.86	100	2637/2637	NODE_100_length_19356_cov_4.7769	3005	5641
SAL_HA0129AA	gyrA (D87Y)	ciprofloxacin I/R, nalidixic acid	codon	87	GAC -> TAC (D -> Y)	99.43	100	2637/2637	NODE_9_length_180788_cov_33.6754	157524	160160
SAL_HA0227AA	gyrA (D87N)	ciprofloxacin I/R, nalidixic acid	codon	87	GAC -> AAC (D -> N)	98.86	100	2637/2637	NODE_7_length_401987_cov_43.4804	379186	381822
SAL_HA0791AA	gyrA (D87Y)	ciprofloxacin I/R, nalidixic acid	codon	87	GAC -> TAC (D -> Y)	99.43	100	2637/2637	NODE_1_length_1381706_cov_18.2062	157514	160150
SAL_HA0792AA	gyrA (D87Y)	ciprofloxacin I/R, nalidixic acid	codon	87	GAC -> TAC (D -> Y)	99.43	100	2637/2637	NODE_10_length_180693_cov_18.0113	23178	20542
SAL_HA0793AA	gyrA (D87Y)	ciprofloxacin I/R, nalidixic acid	codon	87	GAC -> TAC (D -> Y)	99.43	100	2637/2637	NODE_4_length_390347_cov_9.64787	232834	230198
SAL_HA1275AA	gyrA (D87Y)	ciprofloxacin I/R, nalidixic acid	codon	87	GAC -> TAC (D -> Y)	99.43	100	2637/2637	NODE_3_length_390367_cov_27.7543	157524	160160
SAL_HA2710AA	gyrA (D87Y)	ciprofloxacin I/R, nalidixic acid	codon	87	GAC -> TAC (D -> Y)	99.43	100	2637/2637	NODE_10_length_180678_cov_8.89406	157518	160154
SAL_HA2780AA	gyrA (D87G)	ciprofloxacin I/R, nalidixic acid	codon	87	GAC -> GGC (D -> G)	98.86	100	2637/2637	NODE_6_length_401969_cov_29.7236	379168	381804
SAL_HA2792AA	gyrA (S83Y)	ciprofloxacin I/R, nalidixic acid	codon	83	TCC -> TAC (S -> Y)	98.86	100	2637/2637	NODE_15_length_137996_cov_23.8481	115195	117831
SAL_HA2793AA	gyrA (S83Y)	ciprofloxacin I/R, nalidixic acid	codon	83	TCC -> TAC (S -> Y)	99.17	100	2637/2637	NODE_4_length_404394_cov_33.4631	23264	20628
SAL_HA2796AA	gyrA (S83F)	ciprofloxacin I/R, nalidixic acid	codon	83	TCC -> TTC (S -> F)	99.39	100	2637/2637	NODE_4_length_446530_cov_24.6177	23127	20491
SAL_HA2853AA	gyrA (D87Y)	ciprofloxacin I/R, nalidixic acid	codon	87	GAC -> TAC (D -> Y)	99.43	100	2637/2637	NODE_3_length_444145_cov_11.2673	420968	423604
SAL_HA2855AA	gyrA (D87Y)	ciprofloxacin I/R, nalidixic acid	codon	87	GAC -> TAC (D -> Y)	99.43	100	2637/2637	NODE_4_length_351904_cov_13.5477	157516	160152
SAL_HA2888AA	gyrA (D87Y)	ciprofloxacin I/R, nalidixic acid	codon	87	GAC -> TAC (D -> Y)	99.43	100	2637/2637	NODE_9_length_180709_cov_33.7261	157524	160160
SAL_HA2901AA	gyrA (D87Y)	ciprofloxacin I/R, nalidixic acid	codon	87	GAC -> TAC (D -> Y)	99.43	100	2637/2637	NODE_8_length_181177_cov_30.1188	157524	160160
SAL_HA2945AA	gyrA (D87Y)	ciprofloxacin I/R, nalidixic acid	codon	87	GAC -> TAC (D -> Y)	99.43	100	2637/2637	NODE_3_length_390355_cov_11.2993	232838	230202
SAL_HA3114AA	gyrA (D87Y)	ciprofloxacin I/R, nalidixic acid	codon	87	GAC -> TAC (D -> Y)	99.43	100	2637/2637	NODE_9_length_180688_cov_12.4081	23171	20535
SAL_HA3119AA	gyrA (D87Y)	ciprofloxacin I/R, nalidixic acid	codon	87	GAC -> TAC (D -> Y)	99.43	100	2637/2637	NODE_9_length_180689_cov_11.9927	157514	160150
SAL_HA3120AA	gyrA (S83F)	ciprofloxacin I/R, nalidixic acid	codon	83	TCC -> TTC (S -> F)	98.86	100	2637/2637	NODE_7_length_401976_cov_14.9409	379185	381821
SAL_HA3122AA	gyrA (S83F)	ciprofloxacin I/R, nalidixic acid	codon	83	TCC -> TTC (S -> F)	98.86	100	2637/2637	NODE_6_length_401980_cov_12.8955	379187	381823
SAL_HA3124AA	gyrA (S83F)	ciprofloxacin I/R, nalidixic acid	codon	83	TCC -> TTC (S -> F)	98.86	100	2637/2637	NODE_7_length_401984_cov_10.5041	379189	381825
SAL_HA3125AA	gyrA (S83F)	ciprofloxacin I/R, nalidixic acid	codon	83	TCC -> TTC (S -> F)	98.86	100	2637/2637	NODE_7_length_401989_cov_14.0247	379196	381832
SAL_HA3245AA	gyrA (D87Y)	ciprofloxacin I/R, nalidixic acid	codon	87	GAC -> TAC (D -> Y)	99.43	100	2637/2637	NODE_3_length_390351_cov_14.1535	157516	160152
SAL_HA3251AA	gyrA (D87Y)	ciprofloxacin I/R, nalidixic acid	codon	87	GAC -> TAC (D -> Y)	99.43	100	2637/2637	NODE_9_length_180686_cov_11.2372	23171	20535
SAL_HA3925AA	gyrA (D87Y)	ciprofloxacin I/R, nalidixic acid	codon	87	GAC -> TAC (D -> Y)	99.43	100	2637/2637	NODE_9_length_180671_cov_8.29503	157518	160154
SAL_HA3977AA	gyrA (D87Y)	ciprofloxacin I/R, nalidixic acid	codon	87	GAC -> TAC (D -> Y)	99.43	100	2637/2637	NODE_9_length_180686_cov_8.92865	23171	20535
SAL_HA3978AA	gyrA (S83F)	ciprofloxacin I/R, nalidixic acid	codon	83	TCC -> TTC (S -> F)	99.05	100	2637/2637	NODE_5_length_351248_cov_6.72146	328329	330965
SAL_HA4203AA	gyrA (D87Y)	ciprofloxacin I/R, nalidixic acid	codon	87	GAC -> TAC (D -> Y)	99.43	100	2637/2637	NODE_4_length_408166_cov_10.8963	175327	177963
SAL_HA4211AA	gyrA (D87Y)	ciprofloxacin I/R, nalidixic acid	codon	87	GAC -> TAC (D -> Y)	99.43	100	2637/2637	NODE_3_length_444125_cov_10.4833	23154	20518
SAL_HA4541AA	gyrA (D87Y)	ciprofloxacin I/R, nalidixic acid	codon	87	GAC -> TAC (D -> Y)	99.43	100	2637/2637	NODE_8_length_180624_cov_10.6031	23109	20473
SAL_HA4645AA	gyrA (D87Y)	ciprofloxacin I/R, nalidixic acid	codon	87	GAC -> TAC (D -> Y)	99.43	100	2637/2637	NODE_3_length_390351_cov_13.2477	157516	160152
SAL_HA4651AA	gyrA (D87Y)	ciprofloxacin I/R, nalidixic acid	codon	87	GAC -> TAC (D -> Y)	99.43	100	2637/2637	NODE_5_length_390351_cov_11.3942	232836	230200
SAL_HA4655AA	gyrA (D87Y)	ciprofloxacin I/R, nalidixic acid	codon	87	GAC -> TAC (D -> Y)	99.43	100	2637/2637	NODE_9_length_180676_cov_11.2266	157518	160154
SAL_HA4717AA	gyrA (D87Y)	ciprofloxacin I/R, nalidixic acid	codon	87	GAC -> TAC (D -> Y)	99.43	100	2637/2637	NODE_4_length_390351_cov_13.5786	232836	230200
SAL_HA5346AA	gyrA (S83F)	ciprofloxacin I/R, nalidixic acid	codon	83	TCC -> TTC (S -> F)	98.86	100	2637/2637	NODE_8_length_401987_cov_19.5299	379186	381822
SAL_HA5351AA	gyrA (S83F)	ciprofloxacin I/R, nalidixic acid	codon	83	TCC -> TTC (S -> F)	98.86	100	2637/2637	NODE_7_length_305035_cov_21.7781	282234	284870
SAL_HA5352AA	gyrA (S83F)	ciprofloxacin I/R, nalidixic acid	codon	83	TCC -> TTC (S -> F)	98.86	100	2637/2637	NODE_14_length_88049_cov_28.3352	65248	67884
SAL_HA5355AA	gyrA (S83F)	ciprofloxacin I/R, nalidixic acid	codon	83	TCC -> TTC (S -> F)	98.86	100	2637/2637	NODE_28_length_41927_cov_20.623	19126	21762
SAL_HA5370AA	gyrA (S83F)	ciprofloxacin I/R, nalidixic acid	codon	83	TCC -> TTC (S -> F)	98.86	100	2637/2637	NODE_48_length_25871_cov_17.2698	3070	5706
SAL_HA6114AA	gyrA (D87Y)	ciprofloxacin I/R, nalidixic acid	codon	87	GAC -> TAC (D -> Y)	99.43	100	2637/2637	NODE_9_length_180589_cov_10.8695	157524	160160
SAL_HA6117AA	gyrA (D87Y)	ciprofloxacin I/R, nalidixic acid	codon	87	GAC -> TAC (D -> Y)	99.43	100	2637/2637	NODE_4_length_390367_cov_8.61712	157524	160160
SAL_HA6183AA	pmrB (V161G)	colistin	codon	161	GTG -> GGG (V -> G)	99.81	100	1071/1071	NODE_2_length_711269_cov_12.178	83134	82064
SAL_HA6307AA	gyrA (D87Y)	ciprofloxacin I/R, nalidixic acid	codon	87	GAC -> TAC (D -> Y)	99.43	100	2637/2637	NODE_3_length_390367_cov_11.6996	232844	230208
SAL_HA6311AA	gyrA (D87Y)	ciprofloxacin I/R, nalidixic acid	codon	87	GAC -> TAC (D -> Y)	99.43	100	2637/2637	NODE_4_length_390367_cov_14.0963	157524	160160
SAL_HA6316AA	gyrA (D87Y)	ciprofloxacin I/R, nalidixic acid	codon	87	GAC -> TAC (D -> Y)	99.43	100	2637/2637	NODE_4_length_390367_cov_13.6393	157524	160160
SAL_HA6337AA	gyrA (D87Y)	ciprofloxacin I/R, nalidixic acid	codon	87	GAC -> TAC (D -> Y)	99.43	100	2637/2637	NODE_4_length_336446_cov_12.2081	157524	160160
SAL_HA6434AA	gyrA (D87Y)	ciprofloxacin I/R, nalidixic acid	codon	87	GAC -> TAC (D -> Y)	99.43	100	2637/2637	NODE_3_length_390367_cov_12.2388	232844	230208
SAL_HA6509AA	gyrA (D87Y)	ciprofloxacin I/R, nalidixic acid	codon	87	GAC -> TAC (D -> Y)	99.43	100	2637/2637	NODE_4_length_444523_cov_11.7481	420976	423612
SAL_HA6765AA	gyrA (D87Y)	ciprofloxacin I/R, nalidixic acid	codon	87	GAC -> TAC (D -> Y)	99.43	100	2637/2637	NODE_9_length_180709_cov_20.7584	157524	160160
SAL_HA7582AA	gyrA (D87Y)	ciprofloxacin I/R, nalidixic acid	codon	87	GAC -> TAC (D -> Y)	99.43	100	2637/2637	NODE_4_length_278366_cov_8.00502	120843	118207
SAL_HA7705AA	gyrA (S83F)	ciprofloxacin I/R, nalidixic acid	codon	83	TCC -> TTC (S -> F)	98.86	100	2637/2637	NODE_7_length_401995_cov_16.8261	379194	381830
SAL_HA7717AA	gyrA (S83F)	ciprofloxacin I/R, nalidixic acid	codon	83	TCC -> TTC (S -> F)	98.86	100	2637/2637	NODE_7_length_401995_cov_13.6311	379194	381830
SAL_HA8303AA	gyrA (D87Y)	ciprofloxacin I/R, nalidixic acid	codon	87	GAC -> TAC (D -> Y)	99.43	100	2637/2637	NODE_3_length_390367_cov_14.1984	232844	230208
SAL_HA8361AA	gyrA (D87Y)	ciprofloxacin I/R, nalidixic acid	codon	87	GAC -> TAC (D -> Y)	99.43	100	2637/2637	NODE_9_length_180706_cov_8.23376	157524	160160
SAL_HA8424AA	gyrA (S83F)	ciprofloxacin I/R, nalidixic acid	codon	83	TCC -> TTC (S -> F)	98.86	100	2637/2637	NODE_7_length_401995_cov_11.1645	379194	381830
SAL_HA8427AA	gyrA (D87Y)	ciprofloxacin I/R, nalidixic acid	codon	87	GAC -> TAC (D -> Y)	99.43	100	2637/2637	NODE_5_length_239006_cov_13.4719	157524	160160
SAL_HA8428AA	gyrA (D87Y)	ciprofloxacin I/R, nalidixic acid	codon	87	GAC -> TAC (D -> Y)	99.43	100	2637/2637	NODE_3_length_390367_cov_11.9321	232844	230208
SAL_HA8429AA	gyrA (S83F)	ciprofloxacin I/R, nalidixic acid	codon	83	TCC -> TTC (S -> F)	98.86	100	2637/2637	NODE_7_length_401995_cov_12.3489	379194	381830
SAL_HA8430AA	gyrA (S83F)	ciprofloxacin I/R, nalidixic acid	codon	83	TCC -> TTC (S -> F)	98.86	100	2637/2637	NODE_6_length_401977_cov_15.4319	379176	381812
SAL_HA8435AA	gyrA (D87Y)	ciprofloxacin I/R, nalidixic acid	codon	87	GAC -> TAC (D -> Y)	99.43	100	2637/2637	NODE_9_length_180709_cov_11.3016	157524	160160
SAL_HA8664AA	gyrA (D87Y)	ciprofloxacin I/R, nalidixic acid	codon	87	GAC -> TAC (D -> Y)	99.43	100	2637/2637	NODE_9_length_180709_cov_13.1264	157524	160160
SAL_HA9869AA	gyrA (D87Y)	ciprofloxacin I/R, nalidixic acid	codon	87	GAC -> TAC (D -> Y)	99.43	100	2637/2637	NODE_9_length_180733_cov_10.0334	157524	160160
SAL_IA0147AA	gyrA (D87Y)	ciprofloxacin I/R, nalidixic acid	codon	87	GAC -> TAC (D -> Y)	98.86	100	2637/2637	NODE_7_length_304870_cov_17.985	282069	284705
SAL_IA0148AA	gyrA (S83Y)	ciprofloxacin I/R, nalidixic acid	codon	83	TCC -> TAC (S -> Y)	98.86	100	2637/2637	NODE_12_length_138000_cov_16.1983	115199	117835
SAL_IA0149AA	gyrA (S83Y)	ciprofloxacin I/R, nalidixic acid	codon	83	TCC -> TAC (S -> Y)	98.86	100	2637/2637	NODE_7_length_401978_cov_20.3501	379177	381813
SAL_IA0150AA	gyrA (D87Y)	ciprofloxacin I/R, nalidixic acid	codon	87	GAC -> TAC (D -> Y)	98.86	100	2637/2637	NODE_5_length_401951_cov_20.6937	379150	381786
SAL_IA0313AA	gyrA (D87Y)	ciprofloxacin I/R, nalidixic acid	codon	87	GAC -> TAC (D -> Y)	98.86	100	2637/2637	NODE_8_length_401951_cov_26.8229	379150	381786
SAL_IA0314AA	gyrA (D87Y)	ciprofloxacin I/R, nalidixic acid	codon	87	GAC -> TAC (D -> Y)	98.86	100	2637/2637	NODE_10_length_137966_cov_18.061	115165	117801
SAL_IA0315AA	gyrA (D87Y)	ciprofloxacin I/R, nalidixic acid	codon	87	GAC -> TAC (D -> Y)	98.86	100	2637/2637	NODE_7_length_401951_cov_18.6092	379150	381786
SAL_IA0317AA	gyrA (D87Y)	ciprofloxacin I/R, nalidixic acid	codon	87	GAC -> TAC (D -> Y)	98.86	100	2637/2637	NODE_5_length_401951_cov_20.0944	379150	381786
SAL_IA0321AA	gyrA (D87Y)	ciprofloxacin I/R, nalidixic acid	codon	87	GAC -> TAC (D -> Y)	98.86	100	2637/2637	NODE_11_length_138036_cov_21.967	115235	117871
SAL_IA0323AA	gyrA (D87Y)	ciprofloxacin I/R, nalidixic acid	codon	87	GAC -> TAC (D -> Y)	98.86	100	2637/2637	NODE_8_length_401951_cov_19.2177	379150	381786
SAL_IA0324AA	gyrA (D87Y)	ciprofloxacin I/R, nalidixic acid	codon	87	GAC -> TAC (D -> Y)	98.86	100	2637/2637	NODE_15_length_153295_cov_21.0669	130494	133130
SAL_IA0339AA	gyrA (S83F)	ciprofloxacin I/R, nalidixic acid	codon	83	TCC -> TTC (S -> F)	98.86	100	2637/2637	NODE_6_length_401995_cov_17.2178	379194	381830
SAL_IA0340AA	gyrA (S83F)	ciprofloxacin I/R, nalidixic acid	codon	83	TCC -> TTC (S -> F)	98.86	100	2637/2637	NODE_8_length_401995_cov_21.2827	379194	381830
SAL_IA0342AA	gyrA (S83F)	ciprofloxacin I/R, nalidixic acid	codon	83	TCC -> TTC (S -> F)	98.86	100	2637/2637	NODE_7_length_401995_cov_22.5193	379194	381830
SAL_IA0343AA	gyrA (S83F)	ciprofloxacin I/R, nalidixic acid	codon	83	TCC -> TTC (S -> F)	98.86	100	2637/2637	NODE_8_length_401995_cov_19.8634	379194	381830
SAL_IA0351AA	gyrA (D87Y)	ciprofloxacin I/R, nalidixic acid	codon	87	GAC -> TAC (D -> Y)	98.86	100	2637/2637	NODE_7_length_401951_cov_19.8982	379150	381786
SAL_IA0353AA	gyrA (D87Y)	ciprofloxacin I/R, nalidixic acid	codon	87	GAC -> TAC (D -> Y)	98.86	100	2637/2637	NODE_8_length_401951_cov_20.1756	379150	381786
SAL_IA0354AA	gyrA (D87Y)	ciprofloxacin I/R, nalidixic acid	codon	87	GAC -> TAC (D -> Y)	98.86	100	2637/2637	NODE_8_length_401951_cov_22.7401	379150	381786
SAL_IA0357AA	gyrA (D87Y)	ciprofloxacin I/R, nalidixic acid	codon	87	GAC -> TAC (D -> Y)	98.86	100	2637/2637	NODE_13_length_137947_cov_23.1025	115146	117782
SAL_IA0358AA	gyrA (D87Y)	ciprofloxacin I/R, nalidixic acid	codon	87	GAC -> TAC (D -> Y)	98.86	100	2637/2637	NODE_6_length_401951_cov_22.4774	379150	381786
SAL_IA0359AA	gyrA (D87Y)	ciprofloxacin I/R, nalidixic acid	codon	87	GAC -> TAC (D -> Y)	98.86	100	2637/2637	NODE_15_length_88113_cov_18.8718	65312	67948
SAL_IA1986AA	gyrA (D87Y)	ciprofloxacin I/R, nalidixic acid	codon	87	GAC -> TAC (D -> Y)	99.43	100	2637/2637	NODE_4_length_390367_cov_11.5121	157524	160160
SAL_IA1999AA	gyrA (D87Y)	ciprofloxacin I/R, nalidixic acid	codon	87	GAC -> TAC (D -> Y)	99.43	100	2637/2637	NODE_8_length_180706_cov_9.61949	157524	160160
SAL_IA2021AA	gyrA (D87Y)	ciprofloxacin I/R, nalidixic acid	codon	87	GAC -> TAC (D -> Y)	99.43	100	2637/2637	NODE_9_length_180638_cov_10.2832	157524	160160
SAL_IA2218AA	gyrA (D87Y)	ciprofloxacin I/R, nalidixic acid	codon	87	GAC -> TAC (D -> Y)	99.43	100	2637/2637	NODE_7_length_180617_cov_6.59963	157524	160160
SAL_IA2277AA	gyrA (D87Y)	ciprofloxacin I/R, nalidixic acid	codon	87	GAC -> TAC (D -> Y)	99.43	100	2637/2637	NODE_9_length_181027_cov_9.9568	157524	160160
SAL_IA2284AA	gyrA (D87Y)	ciprofloxacin I/R, nalidixic acid	codon	87	GAC -> TAC (D -> Y)	99.43	100	2637/2637	NODE_3_length_390367_cov_16.5225	157524	160160
SAL_IA2324AA	gyrA (D87Y)	ciprofloxacin I/R, nalidixic acid	codon	87	GAC -> TAC (D -> Y)	99.43	100	2637/2637	NODE_10_length_180687_cov_14.2567	157524	160160
SAL_IA2664AA	gyrA (D87N)	ciprofloxacin I/R, nalidixic acid	codon	87	GAC -> AAC (D -> N)	98.86	100	2637/2637	NODE_11_length_137959_cov_20.9943	115158	117794
SAL_IA3699AA	gyrA (D87Y)	ciprofloxacin I/R, nalidixic acid	codon	87	GAC -> TAC (D -> Y)	99.43	100	2637/2637	NODE_9_length_180633_cov_12.3476	157524	160160
SAL_IA4667AA	gyrA (D87Y)	ciprofloxacin I/R, nalidixic acid	codon	87	GAC -> TAC (D -> Y)	99.43	100	2637/2637	NODE_4_length_281382_cov_5.785	123859	121223
SAL_IA4669AA	gyrA (D87Y)	ciprofloxacin I/R, nalidixic acid	codon	87	GAC -> TAC (D -> Y)	99.43	100	2637/2637	NODE_9_length_180675_cov_8.75218	23152	20516
SAL_IA4673AA	gyrA (D87Y)	ciprofloxacin I/R, nalidixic acid	codon	87	GAC -> TAC (D -> Y)	99.43	100	2637/2637	NODE_8_length_180636_cov_7.78985	157524	160160
SAL_IA4675AA	gyrA (S83Y)	ciprofloxacin I/R, nalidixic acid	codon	83	TCC -> TAC (S -> Y)	98.86	100	2637/2637	NODE_5_length_401850_cov_5.61792	379049	381685
SAL_IA4713AA	gyrA (D87Y)	ciprofloxacin I/R, nalidixic acid	codon	87	GAC -> TAC (D -> Y)	99.43	100	2637/2637	NODE_4_length_390367_cov_12.5594	157524	160160
SAL_IA4880AA	gyrA (D87Y)	ciprofloxacin I/R, nalidixic acid	codon	87	GAC -> TAC (D -> Y)	99.43	100	2637/2637	NODE_9_length_180681_cov_12.3817	157524	160160
SAL_IA4906AA	gyrA (D87Y)	ciprofloxacin I/R, nalidixic acid	codon	87	GAC -> TAC (D -> Y)	99.43	100	2637/2637	NODE_2_length_624946_cov_14.0438	392103	394739
SAL_IA5179AA	gyrA (D87Y)	ciprofloxacin I/R, nalidixic acid	codon	87	GAC -> TAC (D -> Y)	98.86	100	2637/2637	NODE_3_length_401942_cov_13.7907	379141	381777
SAL_IA5193AA	gyrA (D87N)	ciprofloxacin I/R, nalidixic acid	codon	87	GAC -> AAC (D -> N)	98.94	100	2637/2637	NODE_3_length_398271_cov_32.2089	22929	20293
SAL_IA5202AA	gyrA (D87N)	ciprofloxacin I/R, nalidixic acid	codon	87	GAC -> AAC (D -> N)	99.13	100	2637/2637	NODE_6_length_225812_cov_15.1396	203001	205637
SAL_IA5202AA	parC (S80I)	ciprofloxacin I/R, nalidixic acid	codon	80	AGC -> ATC (S -> I)	98.36	100	2259/2259	NODE_3_length_312093_cov_16.9435	41074	43332
SAL_IA5341AA	gyrA (D87Y)	ciprofloxacin I/R, nalidixic acid	codon	87	GAC -> TAC (D -> Y)	99.43	100	2637/2637	NODE_4_length_444169_cov_13.6499	420976	423612
SAL_IA5367AA	gyrA (S83Y)	ciprofloxacin I/R, nalidixic acid	codon	83	TCC -> TAC (S -> Y)	98.86	100	2637/2637	NODE_5_length_401978_cov_9.31322	379177	381813
SAL_IA5470AA	gyrA (D87Y)	ciprofloxacin I/R, nalidixic acid	codon	87	GAC -> TAC (D -> Y)	99.43	100	2637/2637	NODE_4_length_351920_cov_4.90508	157524	160160
SAL_IA5494AA	gyrA (D87Y)	ciprofloxacin I/R, nalidixic acid	codon	87	GAC -> TAC (D -> Y)	99.43	100	2637/2637	NODE_9_length_180706_cov_11.1884	157524	160160
SAL_IA5551AA	gyrA (D87Y)	ciprofloxacin I/R, nalidixic acid	codon	87	GAC -> TAC (D -> Y)	99.43	100	2637/2637	NODE_2_length_653819_cov_10.3748	420976	423612
SAL_IA5577AA	gyrA (D87Y)	ciprofloxacin I/R, nalidixic acid	codon	87	GAC -> TAC (D -> Y)	99.43	100	2637/2637	NODE_4_length_390367_cov_22.2257	232844	230208
SAL_IA6587AA	gyrA (D87G)	ciprofloxacin I/R, nalidixic acid	codon	87	GAC -> GGC (D -> G)	99.13	100	2637/2637	NODE_6_length_386520_cov_10.9032	22918	20282
SAL_IA6593AA	gyrA (D87Y)	ciprofloxacin I/R, nalidixic acid	codon	87	GAC -> TAC (D -> Y)	99.43	100	2637/2637	NODE_3_length_390367_cov_10.891	232844	230208
SAL_IA6596AA	gyrA (D87Y)	ciprofloxacin I/R, nalidixic acid	codon	87	GAC -> TAC (D -> Y)	99.43	100	2637/2637	NODE_10_length_180689_cov_10.3067	157514	160150
SAL_IA6603AA	gyrA (D87Y)	ciprofloxacin I/R, nalidixic acid	codon	87	GAC -> TAC (D -> Y)	99.43	100	2637/2637	NODE_9_length_180694_cov_8.85076	157524	160160
SAL_IA7524AA	gyrA (D87Y)	ciprofloxacin I/R, nalidixic acid	codon	87	GAC -> TAC (D -> Y)	99.43	100	2637/2637	NODE_4_length_390367_cov_16.8768	232844	230208
SAL_IA7558AA	gyrA (D87Y)	ciprofloxacin I/R, nalidixic acid	codon	87	GAC -> TAC (D -> Y)	99.43	100	2637/2637	NODE_9_length_180680_cov_11.4199	23171	20535
SAL_IA7666AA	gyrA (S83F)	ciprofloxacin I/R, nalidixic acid	codon	83	TCC -> TTC (S -> F)	98.86	100	2637/2637	NODE_7_length_401987_cov_17.0612	379186	381822
SAL_IA8914AA	gyrA (D87Y)	ciprofloxacin I/R, nalidixic acid	codon	87	GAC -> TAC (D -> Y)	99.43	100	2637/2637	NODE_9_length_180706_cov_21.7605	157524	160160
SAL_IA8916AA	gyrA (S83F)	ciprofloxacin I/R, nalidixic acid	codon	83	TCC -> TTC (S -> F)	98.86	100	2637/2637	NODE_6_length_401977_cov_7.48847	379176	381812
SAL_IA8964AA	gyrA (S83Y)	ciprofloxacin I/R, nalidixic acid	codon	83	TCC -> TAC (S -> Y)	99.17	100	2637/2637	NODE_4_length_404201_cov_20.0307	23264	20628
SAL_IA8977AA	gyrA (D87Y)	ciprofloxacin I/R, nalidixic acid	codon	87	GAC -> TAC (D -> Y)	99.43	100	2637/2637	NODE_4_length_351920_cov_13.7543	157524	160160
SAL_IA9014AA	gyrA (D87Y)	ciprofloxacin I/R, nalidixic acid	codon	87	GAC -> TAC (D -> Y)	99.43	100	2637/2637	NODE_8_length_180694_cov_12.4837	157524	160160
SAL_IA9019AA	gyrA (D87Y)	ciprofloxacin I/R, nalidixic acid	codon	87	GAC -> TAC (D -> Y)	99.43	100	2637/2637	NODE_3_length_390325_cov_17.6711	157524	160160
SAL_IA9067AA	gyrA (D87Y)	ciprofloxacin I/R, nalidixic acid	codon	87	GAC -> TAC (D -> Y)	99.43	100	2637/2637	NODE_8_length_180709_cov_11.3932	157524	160160
SAL_IA9740AA	gyrA (D87Y)	ciprofloxacin I/R, nalidixic acid	codon	87	GAC -> TAC (D -> Y)	99.43	100	2637/2637	NODE_3_length_390367_cov_14.6091	232844	230208
SAL_IA9741AA	gyrA (D87Y)	ciprofloxacin I/R, nalidixic acid	codon	87	GAC -> TAC (D -> Y)	99.43	100	2637/2637	NODE_4_length_351920_cov_6.00839	157524	160160
SAL_IA9744AA	gyrA (D87Y)	ciprofloxacin I/R, nalidixic acid	codon	87	GAC -> TAC (D -> Y)	99.43	100	2637/2637	NODE_9_length_180698_cov_13.4882	157524	160160
SAL_IA9746AA	gyrA (D87Y)	ciprofloxacin I/R, nalidixic acid	codon	87	GAC -> TAC (D -> Y)	99.43	100	2637/2637	NODE_9_length_180708_cov_8.35546	157524	160160
SAL_IA9756AA	gyrA (D87Y)	ciprofloxacin I/R, nalidixic acid	codon	87	GAC -> TAC (D -> Y)	99.43	100	2637/2637	NODE_9_length_180681_cov_13.9943	157524	160160
SAL_JA0040AA	gyrA (D87Y)	ciprofloxacin I/R, nalidixic acid	codon	87	GAC -> TAC (D -> Y)	99.43	100	2637/2637	NODE_9_length_180706_cov_11.9236	157524	160160
SAL_JA0043AA	gyrA (D87Y)	ciprofloxacin I/R, nalidixic acid	codon	87	GAC -> TAC (D -> Y)	99.43	100	2637/2637	NODE_7_length_180648_cov_7.58481	157524	160160
SAL_JA0046AA	gyrA (D87Y)	ciprofloxacin I/R, nalidixic acid	codon	87	GAC -> TAC (D -> Y)	99.43	100	2637/2637	NODE_3_length_390367_cov_11.083	232844	230208
SAL_JA0466AA	gyrA (D87Y)	ciprofloxacin I/R, nalidixic acid	codon	87	GAC -> TAC (D -> Y)	99.43	100	2637/2637	NODE_9_length_180682_cov_10.1207	157524	160160
SAL_JA1685AA	gyrA (S83F)	ciprofloxacin I/R, nalidixic acid	codon	83	TCC -> TTC (S -> F)	99.24	100	2637/2637	NODE_7_length_279073_cov_23.3737	23721	21085
SAL_JA1874AA	gyrA (D87Y)	ciprofloxacin I/R, nalidixic acid	codon	87	GAC -> TAC (D -> Y)	99.43	100	2637/2637	NODE_3_length_444905_cov_9.37535	421768	424404
SAL_JA1875AA	gyrA (D87Y)	ciprofloxacin I/R, nalidixic acid	codon	87	GAC -> TAC (D -> Y)	99.43	100	2637/2637	NODE_9_length_181078_cov_14.0674	157524	160160
SAL_JA1891AA	gyrA (D87Y)	ciprofloxacin I/R, nalidixic acid	codon	87	GAC -> TAC (D -> Y)	99.43	100	2637/2637	NODE_4_length_390367_cov_10.8962	232844	230208
SAL_JA2109AA	gyrA (D87Y)	ciprofloxacin I/R, nalidixic acid	codon	87	GAC -> TAC (D -> Y)	99.43	100	2637/2637	NODE_3_length_390361_cov_9.91997	157524	160160
SAL_JA2120AA	gyrA (D87Y)	ciprofloxacin I/R, nalidixic acid	codon	87	GAC -> TAC (D -> Y)	99.43	100	2637/2637	NODE_4_length_390367_cov_12.3969	232844	230208
SAL_JA2124AA	gyrA (D87Y)	ciprofloxacin I/R, nalidixic acid	codon	87	GAC -> TAC (D -> Y)	99.43	100	2637/2637	NODE_8_length_180675_cov_12.2431	157524	160160
SAL_JA2127AA	gyrA (D87Y)	ciprofloxacin I/R, nalidixic acid	codon	87	GAC -> TAC (D -> Y)	99.43	100	2637/2637	NODE_10_length_180708_cov_13.8696	23185	20549
SAL_JA2172AA	gyrA (D87Y)	ciprofloxacin I/R, nalidixic acid	codon	87	GAC -> TAC (D -> Y)	99.43	100	2637/2637	NODE_5_length_281741_cov_10.5701	23152	20516
SAL_JA2189AA	gyrA (D87Y)	ciprofloxacin I/R, nalidixic acid	codon	87	GAC -> TAC (D -> Y)	99.43	100	2637/2637	NODE_4_length_390367_cov_16.4649	232844	230208
SAL_JA2328AA	gyrA (S83F)	ciprofloxacin I/R, nalidixic acid	codon	83	TCC -> TTC (S -> F)	98.86	100	2637/2637	NODE_6_length_402012_cov_16.5365	379211	381847
SAL_JA2839AA	gyrA (D87Y)	ciprofloxacin I/R, nalidixic acid	codon	87	GAC -> TAC (D -> Y)	99.43	100	2637/2637	NODE_9_length_180686_cov_35.3371	157524	160160
SAL_JA2856AA	gyrA (D87Y)	ciprofloxacin I/R, nalidixic acid	codon	87	GAC -> TAC (D -> Y)	99.43	100	2637/2637	NODE_9_length_180437_cov_41.6527	157524	160160
SAL_JA2959AA	gyrA (D87Y)	ciprofloxacin I/R, nalidixic acid	codon	87	GAC -> TAC (D -> Y)	99.43	100	2637/2637	NODE_9_length_180709_cov_32.9155	157524	160160
SAL_JA3424AA	gyrA (D87Y)	ciprofloxacin I/R, nalidixic acid	codon	87	GAC -> TAC (D -> Y)	99.43	100	2637/2637	NODE_10_length_180681_cov_7.91459	157524	160160
SAL_JA3449AA	gyrA (D87Y)	ciprofloxacin I/R, nalidixic acid	codon	87	GAC -> TAC (D -> Y)	99.43	100	2637/2637	NODE_8_length_180455_cov_5.88974	157524	160160
SAL_JA3605AA	gyrA (D87G)	ciprofloxacin I/R, nalidixic acid	codon	87	GAC -> GGC (D -> G)	99.13	100	2637/2637	NODE_5_length_386544_cov_10.5366	363615	366251
SAL_JA3608AA	gyrA (D87Y)	ciprofloxacin I/R, nalidixic acid	codon	87	GAC -> TAC (D -> Y)	99.43	100	2637/2637	NODE_9_length_180687_cov_9.94014	157524	160160
SAL_JA3630AA	gyrA (D87N)	ciprofloxacin I/R, nalidixic acid	codon	87	GAC -> AAC (D -> N)	98.86	100	2637/2637	NODE_2_length_814114_cov_12.3505	379483	382119
SAL_JA3657AA	gyrA (D87Y)	ciprofloxacin I/R, nalidixic acid	codon	87	GAC -> TAC (D -> Y)	99.43	100	2637/2637	NODE_9_length_180709_cov_24.3612	157524	160160
SAL_JA3658AA	gyrA (D87Y)	ciprofloxacin I/R, nalidixic acid	codon	87	GAC -> TAC (D -> Y)	99.43	100	2637/2637	NODE_20_length_71979_cov_31.3506	48326	50962
SAL_JA3659AA	gyrA (D87Y)	ciprofloxacin I/R, nalidixic acid	codon	87	GAC -> TAC (D -> Y)	99.43	100	2637/2637	NODE_9_length_181177_cov_30.1207	157524	160160
SAL_JA3680AA	gyrA (D87Y)	ciprofloxacin I/R, nalidixic acid	codon	87	GAC -> TAC (D -> Y)	99.43	100	2637/2637	NODE_1_length_1268013_cov_29.3071	157524	160160
SAL_JA4195AA	gyrA (D87Y)	ciprofloxacin I/R, nalidixic acid	codon	87	GAC -> TAC (D -> Y)	99.43	100	2637/2637	NODE_3_length_401289_cov_11.2382	157524	160160
SAL_JA5013AA	gyrA (D87Y)	ciprofloxacin I/R, nalidixic acid	codon	87	GAC -> TAC (D -> Y)	99.43	100	2637/2637	NODE_7_length_180698_cov_9.1738	157524	160160
SAL_JA5014AA	gyrA (D87Y)	ciprofloxacin I/R, nalidixic acid	codon	87	GAC -> TAC (D -> Y)	99.43	100	2637/2637	NODE_3_length_390367_cov_11.0858	157524	160160
SAL_JA5028AA	gyrA (D87Y)	ciprofloxacin I/R, nalidixic acid	codon	87	GAC -> TAC (D -> Y)	99.43	100	2637/2637	NODE_4_length_390367_cov_9.58015	232844	230208
SAL_JA5055AA	gyrA (D87Y)	ciprofloxacin I/R, nalidixic acid	codon	87	GAC -> TAC (D -> Y)	99.43	100	2637/2637	NODE_1_length_1366240_cov_9.95776	157524	160160
SAL_JA6039AA	gyrA (D87Y)	ciprofloxacin I/R, nalidixic acid	codon	87	GAC -> TAC (D -> Y)	99.43	100	2637/2637	NODE_5_length_408001_cov_9.77266	175327	177963
SAL_JA6040AA	gyrA (S83F)	ciprofloxacin I/R, nalidixic acid	codon	83	TCC -> TTC (S -> F)	98.86	100	2637/2637	NODE_5_length_401986_cov_7.89267	379185	381821
SAL_JA6073AA	gyrA (D87Y)	ciprofloxacin I/R, nalidixic acid	codon	87	GAC -> TAC (D -> Y)	99.43	100	2637/2637	NODE_3_length_336446_cov_6.22507	157524	160160
SAL_JA6091AA	gyrA (D87Y)	ciprofloxacin I/R, nalidixic acid	codon	87	GAC -> TAC (D -> Y)	99.43	100	2637/2637	NODE_10_length_180957_cov_7.79511	23434	20798
SAL_JA6093AA	gyrA (D87Y)	ciprofloxacin I/R, nalidixic acid	codon	87	GAC -> TAC (D -> Y)	99.43	100	2637/2637	NODE_3_length_390367_cov_8.24041	157524	160160
SAL_JA6098AA	gyrA (D87Y)	ciprofloxacin I/R, nalidixic acid	codon	87	GAC -> TAC (D -> Y)	99.43	100	2637/2637	NODE_8_length_180681_cov_8.65591	157524	160160
SAL_JA6377AA	gyrA (D87Y)	ciprofloxacin I/R, nalidixic acid	codon	87	GAC -> TAC (D -> Y)	98.86	100	2637/2637	NODE_7_length_400821_cov_32.8014	22802	20166
SAL_JA6378AA	gyrA (D87Y)	ciprofloxacin I/R, nalidixic acid	codon	87	GAC -> TAC (D -> Y)	99.43	100	2637/2637	NODE_8_length_180709_cov_26.4656	157524	160160
SAL_JA6397AA	gyrA (D87Y)	ciprofloxacin I/R, nalidixic acid	codon	87	GAC -> TAC (D -> Y)	99.43	100	2637/2637	NODE_4_length_390367_cov_28.5785	157524	160160
SAL_JA6616AA	gyrA (D87Y)	ciprofloxacin I/R, nalidixic acid	codon	87	GAC -> TAC (D -> Y)	99.43	100	2637/2637	NODE_3_length_390367_cov_12.4247	157524	160160
SAL_JA6625AA	gyrA (D87Y)	ciprofloxacin I/R, nalidixic acid	codon	87	GAC -> TAC (D -> Y)	99.43	100	2637/2637	NODE_4_length_369855_cov_10.912	157524	160160
SAL_JA6726AA	gyrA (D87Y)	ciprofloxacin I/R, nalidixic acid	codon	87	GAC -> TAC (D -> Y)	99.43	100	2637/2637	NODE_9_length_180709_cov_28.9951	157524	160160
SAL_JA6727AA	gyrA (D87Y)	ciprofloxacin I/R, nalidixic acid	codon	87	GAC -> TAC (D -> Y)	99.43	100	2637/2637	NODE_9_length_180709_cov_34.2968	157524	160160
SAL_JA6730AA	gyrA (D87Y)	ciprofloxacin I/R, nalidixic acid	codon	87	GAC -> TAC (D -> Y)	99.43	100	2637/2637	NODE_10_length_180706_cov_33.765	157524	160160
SAL_JA6741AA	gyrA (D87Y)	ciprofloxacin I/R, nalidixic acid	codon	87	GAC -> TAC (D -> Y)	99.43	100	2637/2637	NODE_9_length_180709_cov_57.301	157524	160160
SAL_JA6766AA	gyrA (D87G)	ciprofloxacin I/R, nalidixic acid	codon	87	GAC -> GGC (D -> G)	99.13	100	2637/2637	NODE_5_length_386263_cov_48.73	363334	365970
SAL_JA7228AA	gyrA (D87Y)	ciprofloxacin I/R, nalidixic acid	codon	87	GAC -> TAC (D -> Y)	99.43	100	2637/2637	NODE_8_length_180709_cov_27.2081	157524	160160
SAL_JA7232AA	gyrA (D87Y)	ciprofloxacin I/R, nalidixic acid	codon	87	GAC -> TAC (D -> Y)	99.43	100	2637/2637	NODE_5_length_390367_cov_33.7928	232844	230208
SAL_JA8510AA	gyrA (D87Y)	ciprofloxacin I/R, nalidixic acid	codon	87	GAC -> TAC (D -> Y)	99.43	100	2637/2637	NODE_4_length_390367_cov_11.0278	232844	230208
SAL_JA8514AA	gyrA (D87Y)	ciprofloxacin I/R, nalidixic acid	codon	87	GAC -> TAC (D -> Y)	99.43	100	2637/2637	NODE_4_length_447748_cov_9.87964	157524	160160
SAL_JA8532AA	gyrA (D87Y)	ciprofloxacin I/R, nalidixic acid	codon	87	GAC -> TAC (D -> Y)	99.43	100	2637/2637	NODE_3_length_447748_cov_10.8081	157524	160160
SAL_JA8534AA	gyrA (D87Y)	ciprofloxacin I/R, nalidixic acid	codon	87	GAC -> TAC (D -> Y)	99.43	100	2637/2637	NODE_4_length_251825_cov_11.7894	18982	21618
SAL_JA8535AA	gyrA (D87Y)	ciprofloxacin I/R, nalidixic acid	codon	87	GAC -> TAC (D -> Y)	99.43	100	2637/2637	NODE_8_length_180675_cov_8.372	157524	160160
SAL_JA8596AA	gyrA (D87Y)	ciprofloxacin I/R, nalidixic acid	codon	87	GAC -> TAC (D -> Y)	99.43	100	2637/2637	NODE_6_length_297976_cov_9.03481	232844	230208
SAL_JA8599AA	gyrA (D87Y)	ciprofloxacin I/R, nalidixic acid	codon	87	GAC -> TAC (D -> Y)	99.43	100	2637/2637	NODE_9_length_180693_cov_14.3217	157524	160160
SAL_JA8774AA	gyrA (D87Y)	ciprofloxacin I/R, nalidixic acid	codon	87	GAC -> TAC (D -> Y)	99.43	100	2637/2637	NODE_4_length_447386_cov_12.1385	289863	287227
SAL_JA8792AA	gyrA (D87Y)	ciprofloxacin I/R, nalidixic acid	codon	87	GAC -> TAC (D -> Y)	99.43	100	2637/2637	NODE_8_length_180709_cov_12.1795	157524	160160
SAL_JA8799AA	gyrA (D87Y)	ciprofloxacin I/R, nalidixic acid	codon	87	GAC -> TAC (D -> Y)	99.43	100	2637/2637	NODE_8_length_180687_cov_10.3192	157524	160160
SAL_JA8847AA	gyrA (D87G)	ciprofloxacin I/R, nalidixic acid	codon	87	GAC -> GGC (D -> G)	99.13	100	2637/2637	NODE_6_length_225816_cov_7.27919	22930	20294
SAL_JA8882AA	gyrA (D87Y)	ciprofloxacin I/R, nalidixic acid	codon	87	GAC -> TAC (D -> Y)	99.43	100	2637/2637	NODE_8_length_180814_cov_37.1622	157524	160160
SAL_JA8892AA	gyrA (D87Y)	ciprofloxacin I/R, nalidixic acid	codon	87	GAC -> TAC (D -> Y)	99.43	100	2637/2637	NODE_3_length_390367_cov_12.7857	157524	160160
SAL_JA8903AA	gyrA (D87Y)	ciprofloxacin I/R, nalidixic acid	codon	87	GAC -> TAC (D -> Y)	99.43	100	2637/2637	NODE_9_length_180997_cov_8.27985	23474	20838
SAL_JA8933AA	gyrA (D87Y)	ciprofloxacin I/R, nalidixic acid	codon	87	GAC -> TAC (D -> Y)	99.43	100	2637/2637	NODE_4_length_444084_cov_9.49262	420976	423612
SAL_JA9204AA	gyrA (D87N)	ciprofloxacin I/R, nalidixic acid	codon	87	GAC -> AAC (D -> N)	98.86	100	2637/2637	NODE_6_length_401969_cov_8.1578	379168	381804
SAL_JA9211AA	gyrA (D87Y)	ciprofloxacin I/R, nalidixic acid	codon	87	GAC -> TAC (D -> Y)	99.43	100	2637/2637	NODE_10_length_180678_cov_8.08655	157524	160160
SAL_JA9213AA	gyrA (D87Y)	ciprofloxacin I/R, nalidixic acid	codon	87	GAC -> TAC (D -> Y)	99.43	100	2637/2637	NODE_8_length_180672_cov_9.40846	23149	20513
SAL_JA9216AA	gyrA (D87Y)	ciprofloxacin I/R, nalidixic acid	codon	87	GAC -> TAC (D -> Y)	99.43	100	2637/2637	NODE_3_length_390366_cov_9.69845	157524	160160
SAL_JA9715AA	gyrA (D87Y)	ciprofloxacin I/R, nalidixic acid	codon	87	GAC -> TAC (D -> Y)	99.43	100	2637/2637	NODE_6_length_180694_cov_10.5361	157524	160160
SAL_JA9746AA	gyrA (D87Y)	ciprofloxacin I/R, nalidixic acid	codon	87	GAC -> TAC (D -> Y)	99.43	100	2637/2637	NODE_9_length_180709_cov_26.6161	157524	160160
SAL_JA9764AA	gyrA (D87Y)	ciprofloxacin I/R, nalidixic acid	codon	87	GAC -> TAC (D -> Y)	99.43	100	2637/2637	NODE_10_length_180681_cov_8.8743	157524	160160
SAL_JA9774AA	gyrA (D87Y)	ciprofloxacin I/R, nalidixic acid	codon	87	GAC -> TAC (D -> Y)	99.43	100	2637/2637	NODE_4_length_390367_cov_9.87869	157524	160160
SAL_JA9827AA	gyrA (D87Y)	ciprofloxacin I/R, nalidixic acid	codon	87	GAC -> TAC (D -> Y)	99.43	100	2637/2637	NODE_2_length_336930_cov_6.87132	178765	176129
SAL_JA9844AA	gyrA (D87Y)	ciprofloxacin I/R, nalidixic acid	codon	87	GAC -> TAC (D -> Y)	99.43	100	2637/2637	NODE_2_length_390367_cov_8.83384	157524	160160
SAL_JA9844AA	pmrB (E166K)	colistin	codon	166	GAA -> AAA (E -> K)	99.16	100	1071/1071	NODE_7_length_194250_cov_9.40006	129435	130505
SAL_JA9850AA	gyrA (D87Y)	ciprofloxacin I/R, nalidixic acid	codon	87	GAC -> TAC (D -> Y)	99.43	100	2637/2637	NODE_8_length_180681_cov_9.52971	157524	160160
SAL_KA0197AA	gyrA (D87N)	ciprofloxacin I/R, nalidixic acid	codon	87	GAC -> AAC (D -> N)	99.13	100	2637/2637	NODE_7_length_225812_cov_24.3612	203001	205637
SAL_KA0290AA	gyrA (D87Y)	ciprofloxacin I/R, nalidixic acid	codon	87	GAC -> TAC (D -> Y)	99.43	100	2637/2637	NODE_8_length_180773_cov_32.7263	157524	160160
SAL_KA0663AA	gyrA (D87Y)	ciprofloxacin I/R, nalidixic acid	codon	87	GAC -> TAC (D -> Y)	99.43	100	2637/2637	NODE_9_length_180885_cov_11.1116	157524	160160
SAL_KA0991AA	gyrA (D87Y)	ciprofloxacin I/R, nalidixic acid	codon	87	GAC -> TAC (D -> Y)	99.43	100	2637/2637	NODE_10_length_181177_cov_40.6758	157524	160160
SAL_KA1005AA	gyrA (D87Y)	ciprofloxacin I/R, nalidixic acid	codon	87	GAC -> TAC (D -> Y)	99.43	100	2637/2637	NODE_9_length_180833_cov_40.8688	157524	160160
SAL_KA1040AA	gyrA (D87G)	ciprofloxacin I/R, nalidixic acid	codon	87	GAC -> GGC (D -> G)	98.9	100	2637/2637	NODE_18_length_85429_cov_8.01687	22929	20293
SAL_KA1589AA	gyrA (D87Y)	ciprofloxacin I/R, nalidixic acid	codon	87	GAC -> TAC (D -> Y)	99.43	100	2637/2637	NODE_3_length_390367_cov_26.9386	157524	160160
SAL_KA1591AA	gyrA (D87Y)	ciprofloxacin I/R, nalidixic acid	codon	87	GAC -> TAC (D -> Y)	99.43	100	2637/2637	NODE_4_length_444160_cov_26.383	420975	423611
SAL_KA1597AA	gyrA (D87Y)	ciprofloxacin I/R, nalidixic acid	codon	87	GAC -> TAC (D -> Y)	99.43	100	2637/2637	NODE_9_length_180709_cov_29.4175	157524	160160
SAL_KA1603AA	gyrA (D87Y)	ciprofloxacin I/R, nalidixic acid	codon	87	GAC -> TAC (D -> Y)	99.43	100	2637/2637	NODE_3_length_390367_cov_7.96022	157524	160160
SAL_KA1606AA	gyrA (D87Y)	ciprofloxacin I/R, nalidixic acid	codon	87	GAC -> TAC (D -> Y)	99.43	100	2637/2637	NODE_4_length_390367_cov_11.8308	232844	230208
SAL_KA1618AA	gyrA (D87Y)	ciprofloxacin I/R, nalidixic acid	codon	87	GAC -> TAC (D -> Y)	99.43	100	2637/2637	NODE_3_length_390367_cov_8.58627	157524	160160
SAL_KA1672AA	gyrA (D87Y)	ciprofloxacin I/R, nalidixic acid	codon	87	GAC -> TAC (D -> Y)	99.43	100	2637/2637	NODE_8_length_180788_cov_19.4331	157524	160160
SAL_KA1677AA	gyrA (D87Y)	ciprofloxacin I/R, nalidixic acid	codon	87	GAC -> TAC (D -> Y)	99.43	100	2637/2637	NODE_2_length_390367_cov_26.4265	232844	230208
SAL_KA2135AA	gyrA (D87Y)	ciprofloxacin I/R, nalidixic acid	codon	87	GAC -> TAC (D -> Y)	99.43	100	2637/2637	NODE_9_length_180623_cov_11.9648	157524	160160
SAL_KA2390AA	gyrA (D87Y)	ciprofloxacin I/R, nalidixic acid	codon	87	GAC -> TAC (D -> Y)	99.43	100	2637/2637	NODE_8_length_183642_cov_10.908454	160469	163105
SAL_KA2879AA	gyrA (D87Y)	ciprofloxacin I/R, nalidixic acid	codon	87	GAC -> TAC (D -> Y)	99.43	100	2637/2637	NODE_4_length_444161_cov_53.8946	420976	423612
SAL_KA2892AA	gyrA (D87Y)	ciprofloxacin I/R, nalidixic acid	codon	87	GAC -> TAC (D -> Y)	99.43	100	2637/2637	NODE_7_length_180709_cov_32.7625	157524	160160
SAL_KA2963AA	gyrA (S83Y)	ciprofloxacin I/R, nalidixic acid	codon	83	TCC -> TAC (S -> Y)	99.17	100	2637/2637	NODE_4_length_404008_cov_33.2318	23070	20434
SAL_KA3010AA	gyrA (D87Y)	ciprofloxacin I/R, nalidixic acid	codon	87	GAC -> TAC (D -> Y)	99.43	100	2637/2637	NODE_3_length_390367_cov_7.69749	157524	160160
SAL_KA3012AA	gyrA (D87Y)	ciprofloxacin I/R, nalidixic acid	codon	87	GAC -> TAC (D -> Y)	99.43	100	2637/2637	NODE_3_length_369884_cov_10.5451	212361	209725
SAL_KA3487AA	gyrA (D87Y)	ciprofloxacin I/R, nalidixic acid	codon	87	GAC -> TAC (D -> Y)	99.43	100	2637/2637	NODE_9_length_180622_cov_7.49424	157524	160160
SAL_KA3540AA	gyrA (D87Y)	ciprofloxacin I/R, nalidixic acid	codon	87	GAC -> TAC (D -> Y)	99.43	100	2637/2637	NODE_3_length_444743_cov_26.1179	23768	21132
SAL_KA3557AA	gyrA (D87Y)	ciprofloxacin I/R, nalidixic acid	codon	87	GAC -> TAC (D -> Y)	99.43	100	2637/2637	NODE_8_length_180702_cov_11.254	23179	20543
SAL_KA3676AA	gyrA (D87Y)	ciprofloxacin I/R, nalidixic acid	codon	87	GAC -> TAC (D -> Y)	99.43	100	2637/2637	NODE_8_length_180809_cov_35.3577	157524	160160
SAL_KA3680AA	gyrA (D87Y)	ciprofloxacin I/R, nalidixic acid	codon	87	GAC -> TAC (D -> Y)	99.43	100	2637/2637	NODE_4_length_444240_cov_28.3774	420976	423612
SAL_KA4596AA	gyrA (D87Y)	ciprofloxacin I/R, nalidixic acid	codon	87	GAC -> TAC (D -> Y)	99.43	100	2637/2637	NODE_9_length_180709_cov_35.5199	157524	160160
SAL_KA4600AA	gyrA (D87Y)	ciprofloxacin I/R, nalidixic acid	codon	87	GAC -> TAC (D -> Y)	99.43	100	2637/2637	NODE_8_length_181177_cov_29.4366	157524	160160
SAL_KA4820AA	gyrA (D87Y)	ciprofloxacin I/R, nalidixic acid	codon	87	GAC -> TAC (D -> Y)	99.43	100	2637/2637	NODE_4_length_338489_cov_8.83168	157524	160160
SAL_KA4834AA	gyrA (D87Y)	ciprofloxacin I/R, nalidixic acid	codon	87	GAC -> TAC (D -> Y)	99.43	100	2637/2637	NODE_2_length_430278_cov_9.84943	232844	230208
SAL_KA4971AA	gyrA (D87N)	ciprofloxacin I/R, nalidixic acid	codon	87	GAC -> AAC (D -> N)	99.96	100	2637/2637	NODE_5_length_406133_cov_20.0361	377816	380452
SAL_KA5073AA	gyrA (D87Y)	ciprofloxacin I/R, nalidixic acid	codon	87	GAC -> TAC (D -> Y)	99.43	100	2637/2637	NODE_11_length_180709_cov_27.1469	157524	160160
SAL_KA5078AA	gyrA (D87Y)	ciprofloxacin I/R, nalidixic acid	codon	87	GAC -> TAC (D -> Y)	99.43	100	2637/2637	NODE_8_length_180496_cov_6.67746	157524	160160
SAL_KA5081AA	gyrA (D87Y)	ciprofloxacin I/R, nalidixic acid	codon	87	GAC -> TAC (D -> Y)	99.43	100	2637/2637	NODE_5_length_390367_cov_7.55279	157524	160160
SAL_KA5131AA	gyrA (D87Y)	ciprofloxacin I/R, nalidixic acid	codon	87	GAC -> TAC (D -> Y)	99.43	100	2637/2637	NODE_9_length_180709_cov_11.5234	157524	160160
SAL_KA5145AA	gyrA (D87Y)	ciprofloxacin I/R, nalidixic acid	codon	87	GAC -> TAC (D -> Y)	99.43	100	2637/2637	NODE_3_length_444174_cov_18.5311	420976	423612
SAL_KA5146AA	gyrA (D87Y)	ciprofloxacin I/R, nalidixic acid	codon	87	GAC -> TAC (D -> Y)	99.43	100	2637/2637	NODE_9_length_180709_cov_10.895604	157524	160160
SAL_KA5148AA	gyrA (D87Y)	ciprofloxacin I/R, nalidixic acid	codon	87	GAC -> TAC (D -> Y)	99.43	100	2637/2637	NODE_10_length_180651_cov_11.777	157524	160160
SAL_KA5150AA	gyrA (D87Y)	ciprofloxacin I/R, nalidixic acid	codon	87	GAC -> TAC (D -> Y)	99.43	100	2637/2637	NODE_9_length_180705_cov_17.1686	157524	160160
SAL_KA5577AA	gyrA (D87Y)	ciprofloxacin I/R, nalidixic acid	codon	87	GAC -> TAC (D -> Y)	99.96	100	2637/2637	NODE_5_length_401198_cov_14.3288	378341	380977
SAL_KA5606AA	gyrA (D87Y)	ciprofloxacin I/R, nalidixic acid	codon	87	GAC -> TAC (D -> Y)	99.43	100	2637/2637	NODE_9_length_180709_cov_23.8487	157524	160160
SAL_KA5721AA	gyrA (D87Y)	ciprofloxacin I/R, nalidixic acid	codon	87	GAC -> TAC (D -> Y)	99.43	100	2637/2637	NODE_5_length_180622_cov_8.44463	157524	160160
SAL_KA5724AA	gyrA (D87Y)	ciprofloxacin I/R, nalidixic acid	codon	87	GAC -> TAC (D -> Y)	99.43	100	2637/2637	NODE_3_length_444133_cov_11.2182	420976	423612
SAL_KA5740AA	gyrA (D87Y)	ciprofloxacin I/R, nalidixic acid	codon	87	GAC -> TAC (D -> Y)	99.43	100	2637/2637	NODE_2_length_443775_cov_7.31267	420680	423316
SAL_KA5743AA	gyrA (D87Y)	ciprofloxacin I/R, nalidixic acid	codon	87	GAC -> TAC (D -> Y)	99.43	100	2637/2637	NODE_9_length_180638_cov_8.12923	157524	160160
SAL_KA5745AA	gyrA (D87Y)	ciprofloxacin I/R, nalidixic acid	codon	87	GAC -> TAC (D -> Y)	99.43	100	2637/2637	NODE_4_length_346461_cov_6.43635	157524	160160
SAL_KA5749AA	gyrA (D87Y)	ciprofloxacin I/R, nalidixic acid	codon	87	GAC -> TAC (D -> Y)	99.43	100	2637/2637	NODE_9_length_181059_cov_11.2724	23536	20900
SAL_KA5752AA	gyrA (D87Y)	ciprofloxacin I/R, nalidixic acid	codon	87	GAC -> TAC (D -> Y)	98.86	100	2637/2637	NODE_39_length_25829_cov_40.2872	3028	5664
SAL_KA5981AA	gyrA (S83Y)	ciprofloxacin I/R, nalidixic acid	codon	83	TCC -> TAC (S -> Y)	98.86	100	2637/2637	NODE_6_length_401960_cov_9.365	379159	381795
SAL_KA6174AA	gyrA (D87Y)	ciprofloxacin I/R, nalidixic acid	codon	87	GAC -> TAC (D -> Y)	99.43	100	2637/2637	NODE_4_length_336446_cov_8.02726	157524	160160
SAL_KA6176AA	gyrA (D87Y)	ciprofloxacin I/R, nalidixic acid	codon	87	GAC -> TAC (D -> Y)	99.43	100	2637/2637	NODE_9_length_181039_cov_8.76788	157524	160160
SAL_KA6196AA	gyrA (D87Y)	ciprofloxacin I/R, nalidixic acid	codon	87	GAC -> TAC (D -> Y)	99.43	100	2637/2637	NODE_3_length_390367_cov_14.2252	157524	160160
SAL_KA6292AA	gyrA (D87Y)	ciprofloxacin I/R, nalidixic acid	codon	87	GAC -> TAC (D -> Y)	99.43	100	2637/2637	NODE_2_length_653819_cov_11.6529	420976	423612
SAL_KA6322AA	gyrA (D87Y)	ciprofloxacin I/R, nalidixic acid	codon	87	GAC -> TAC (D -> Y)	99.43	100	2637/2637	NODE_5_length_390367_cov_10.4666	157524	160160
SAL_KA6643AA	gyrA (D87Y)	ciprofloxacin I/R, nalidixic acid	codon	87	GAC -> TAC (D -> Y)	99.43	100	2637/2637	NODE_3_length_444027_cov_8.83687	420857	423493
SAL_KA6656AA	gyrA (D87Y)	ciprofloxacin I/R, nalidixic acid	codon	87	GAC -> TAC (D -> Y)	99.43	100	2637/2637	NODE_8_length_180622_cov_9.08979	157524	160160
SAL_KA6658AA	gyrA (D87Y)	ciprofloxacin I/R, nalidixic acid	codon	87	GAC -> TAC (D -> Y)	99.43	100	2637/2637	NODE_9_length_180681_cov_11.0902	157524	160160
SAL_KA6675AA	gyrA (D87Y)	ciprofloxacin I/R, nalidixic acid	codon	87	GAC -> TAC (D -> Y)	99.43	100	2637/2637	NODE_3_length_390367_cov_14.3391	157524	160160
SAL_KA6681AA	gyrA (D87Y)	ciprofloxacin I/R, nalidixic acid	codon	87	GAC -> TAC (D -> Y)	99.43	100	2637/2637	NODE_9_length_180708_cov_15.5773	23185	20549
SAL_KA6688AA	gyrA (D87Y)	ciprofloxacin I/R, nalidixic acid	codon	87	GAC -> TAC (D -> Y)	99.43	100	2637/2637	NODE_4_length_390367_cov_11.9285	232844	230208
SAL_KA6697AA	gyrA (D87Y)	ciprofloxacin I/R, nalidixic acid	codon	87	GAC -> TAC (D -> Y)	99.96	100	2637/2637	NODE_6_length_401198_cov_11.534	378341	380977
SAL_KA6702AA	gyrA (D87Y)	ciprofloxacin I/R, nalidixic acid	codon	87	GAC -> TAC (D -> Y)	99.43	100	2637/2637	NODE_3_length_390384_cov_11.7034	232861	230225
SAL_KA7094AA	gyrA (D87Y)	ciprofloxacin I/R, nalidixic acid	codon	87	GAC -> TAC (D -> Y)	99.96	100	2637/2637	NODE_7_length_304004_cov_9.69278	281147	283783
SAL_KA7097AA	gyrA (D87Y)	ciprofloxacin I/R, nalidixic acid	codon	87	GAC -> TAC (D -> Y)	99.96	100	2637/2637	NODE_6_length_401198_cov_9.77704	378341	380977
SAL_KA7107AA	gyrA (D87Y)	ciprofloxacin I/R, nalidixic acid	codon	87	GAC -> TAC (D -> Y)	99.43	100	2637/2637	NODE_9_length_180687_cov_8.83667	157524	160160
SAL_KA7164AA	gyrA (D87Y)	ciprofloxacin I/R, nalidixic acid	codon	87	GAC -> TAC (D -> Y)	99.43	100	2637/2637	NODE_9_length_180702_cov_10.1877	157524	160160
SAL_KA7165AA	gyrA (D87Y)	ciprofloxacin I/R, nalidixic acid	codon	87	GAC -> TAC (D -> Y)	99.96	100	2637/2637	NODE_7_length_401375_cov_11.6529	378518	381154
SAL_KA7198AA	gyrA (D87Y)	ciprofloxacin I/R, nalidixic acid	codon	87	GAC -> TAC (D -> Y)	98.86	100	2637/2637	NODE_7_length_401987_cov_38.3951	379186	381822
SAL_KA7200AA	gyrA (D87N)	ciprofloxacin I/R, nalidixic acid	codon	87	GAC -> AAC (D -> N)	98.86	100	2637/2637	NODE_6_length_401951_cov_30.9491	379150	381786
SAL_KA7201AA	gyrA (S83F)	ciprofloxacin I/R, nalidixic acid	codon	83	TCC -> TTC (S -> F)	98.86	100	2637/2637	NODE_17_length_88048_cov_39.0209	65247	67883
SAL_KA7211AA	gyrA (D87G)	ciprofloxacin I/R, nalidixic acid	codon	87	GAC -> GGC (D -> G)	98.86	100	2637/2637	NODE_7_length_401978_cov_34.3792	379177	381813
SAL_KA7223AA	gyrA (D87G)	ciprofloxacin I/R, nalidixic acid	codon	87	GAC -> GGC (D -> G)	98.86	100	2637/2637	NODE_3_length_274553_cov_37	9505	6869
SAL_KA7225AA	gyrA (D87N)	ciprofloxacin I/R, nalidixic acid	codon	87	GAC -> AAC (D -> N)	98.86	100	2637/2637	NODE_159_length_11607_cov_6.95305	2134	4770
SAL_KA7248AA	gyrA (D87Y)	ciprofloxacin I/R, nalidixic acid	codon	87	GAC -> TAC (D -> Y)	99.43	100	2637/2637	NODE_4_length_444161_cov_11.7661	420976	423612
SAL_KA7252AA	gyrA (D87Y)	ciprofloxacin I/R, nalidixic acid	codon	87	GAC -> TAC (D -> Y)	99.43	100	2637/2637	NODE_7_length_180638_cov_7.94995	157524	160160
SAL_KA7675AA	gyrA (S83F)	ciprofloxacin I/R, nalidixic acid	codon	83	TCC -> TTC (S -> F)	98.86	100	2637/2637	NODE_6_length_395546_cov_7.69708	379168	381804
SAL_KA7981AA	gyrA (D87Y)	ciprofloxacin I/R, nalidixic acid	codon	87	GAC -> TAC (D -> Y)	99.43	100	2637/2637	NODE_4_length_390367_cov_12.2881	157524	160160
SAL_KA7987AA	gyrA (D87Y)	ciprofloxacin I/R, nalidixic acid	codon	87	GAC -> TAC (D -> Y)	99.43	100	2637/2637	NODE_3_length_390295_cov_16.2937	157524	160160
SAL_KA7992AA	gyrA (D87Y)	ciprofloxacin I/R, nalidixic acid	codon	87	GAC -> TAC (D -> Y)	99.96	100	2637/2637	NODE_6_length_401198_cov_11.7645	378341	380977
SAL_KA8347AA	gyrA (D87Y)	ciprofloxacin I/R, nalidixic acid	codon	87	GAC -> TAC (D -> Y)	99.43	100	2637/2637	NODE_3_length_390367_cov_13.6253	232844	230208
SAL_KA9140AA	gyrA (D87Y)	ciprofloxacin I/R, nalidixic acid	codon	87	GAC -> TAC (D -> Y)	99.43	100	2637/2637	NODE_3_length_447748_cov_11.7359	157524	160160
SAL_KA9141AA	gyrA (D87Y)	ciprofloxacin I/R, nalidixic acid	codon	87	GAC -> TAC (D -> Y)	99.43	100	2637/2637	NODE_4_length_390367_cov_11.3884	232844	230208
SAL_KA9146AA	gyrA (D87Y)	ciprofloxacin I/R, nalidixic acid	codon	87	GAC -> TAC (D -> Y)	98.86	100	2637/2637	NODE_73_length_12463_cov_28.8918	9612	6976
SAL_KA9154AA	gyrA (D87Y)	ciprofloxacin I/R, nalidixic acid	codon	87	GAC -> TAC (D -> Y)	98.86	100	2637/2637	NODE_69_length_25694_cov_36.141	2893	5529
SAL_KA9164AA	gyrA (S83F)	ciprofloxacin I/R, nalidixic acid	codon	83	TCC -> TTC (S -> F)	98.86	100	2637/2637	NODE_35_length_25843_cov_65.1002	3042	5678
SAL_KA9167AA	gyrA (D87N)	ciprofloxacin I/R, nalidixic acid	codon	87	GAC -> AAC (D -> N)	98.86	100	2637/2637	NODE_6_length_261844_cov_32.481	252368	255004
SAL_KA9834AA	gyrA (D87Y)	ciprofloxacin I/R, nalidixic acid	codon	87	GAC -> TAC (D -> Y)	99.43	100	2637/2637	NODE_20_length_88227_cov_11.4154	23158	20522
SAL_KA9848AA	gyrA (D87Y)	ciprofloxacin I/R, nalidixic acid	codon	87	GAC -> TAC (D -> Y)	99.43	100	2637/2637	NODE_8_length_180706_cov_11.7988	157524	160160
SAL_KA9849AA	gyrA (D87Y)	ciprofloxacin I/R, nalidixic acid	codon	87	GAC -> TAC (D -> Y)	99.43	100	2637/2637	NODE_4_length_390367_cov_10.855	157524	160160
SAL_KA9854AA	gyrA (D87Y)	ciprofloxacin I/R, nalidixic acid	codon	87	GAC -> TAC (D -> Y)	99.43	100	2637/2637	NODE_3_length_369844_cov_9.90894	212321	209685
SAL_KA9899AA	gyrA (D87Y)	ciprofloxacin I/R, nalidixic acid	codon	87	GAC -> TAC (D -> Y)	99.43	100	2637/2637	NODE_15_length_123984_cov_12.2672	120926	118290
SAL_KA9907AA	gyrA (D87Y)	ciprofloxacin I/R, nalidixic acid	codon	87	GAC -> TAC (D -> Y)	99.43	100	2637/2637	NODE_33_length_42759_cov_18.9207	19106	21742
SAL_KA9990AA	gyrA (D87Y)	ciprofloxacin I/R, nalidixic acid	codon	87	GAC -> TAC (D -> Y)	99.43	100	2637/2637	NODE_9_length_180709_cov_41.0086	157524	160160
SAL_LA0028AA	gyrA (D87Y)	ciprofloxacin I/R, nalidixic acid	codon	87	GAC -> TAC (D -> Y)	99.43	100	2637/2637	NODE_8_length_180709_cov_16.4602	157524	160160
SAL_LA0175AA	gyrA (D87Y)	ciprofloxacin I/R, nalidixic acid	codon	87	GAC -> TAC (D -> Y)	99.43	100	2637/2637	NODE_9_length_181069_cov_10.0369	157524	160160
SAL_LA0177AA	gyrA (D87Y)	ciprofloxacin I/R, nalidixic acid	codon	87	GAC -> TAC (D -> Y)	99.43	100	2637/2637	NODE_4_length_297936_cov_14.6139	65114	67750
SAL_LA0180AA	gyrA (D87Y)	ciprofloxacin I/R, nalidixic acid	codon	87	GAC -> TAC (D -> Y)	99.43	100	2637/2637	NODE_10_length_181793_cov_10.7522	23171	20535
SAL_LA0181AA	gyrA (D87Y)	ciprofloxacin I/R, nalidixic acid	codon	87	GAC -> TAC (D -> Y)	99.43	100	2637/2637	NODE_9_length_180681_cov_10.3346	157524	160160
SAL_LA0403AA	gyrA (D87Y)	ciprofloxacin I/R, nalidixic acid	codon	87	GAC -> TAC (D -> Y)	99.43	100	2637/2637	NODE_3_length_390367_cov_8.55002	157524	160160
SAL_LA0585AA	gyrA (D87Y)	ciprofloxacin I/R, nalidixic acid	codon	87	GAC -> TAC (D -> Y)	99.96	100	2637/2637	NODE_6_length_401198_cov_10.1521	378341	380977
SAL_LA0587AA	gyrA (D87G)	ciprofloxacin I/R, nalidixic acid	codon	87	GAC -> GGC (D -> G)	99.13	100	2637/2637	NODE_5_length_386544_cov_9.39175	363615	366251
SAL_LA0597AA	gyrA (D87Y)	ciprofloxacin I/R, nalidixic acid	codon	87	GAC -> TAC (D -> Y)	99.43	100	2637/2637	NODE_3_length_390367_cov_9.34641	157524	160160
SAL_LA0603AA	gyrA (D87Y)	ciprofloxacin I/R, nalidixic acid	codon	87	GAC -> TAC (D -> Y)	99.43	100	2637/2637	NODE_7_length_180706_cov_9.54522	157524	160160
SAL_LA0638AA	gyrA (D87Y)	ciprofloxacin I/R, nalidixic acid	codon	87	GAC -> TAC (D -> Y)	99.43	100	2637/2637	NODE_4_length_390367_cov_11.8516	157524	160160
SAL_LA0643AA	gyrA (S83F)	ciprofloxacin I/R, nalidixic acid	codon	83	TCC -> TTC (S -> F)	99.36	100	2637/2637	NODE_7_length_301248_cov_13.7552	278148	280784
SAL_LA0689AA	gyrA (D87Y)	ciprofloxacin I/R, nalidixic acid	codon	87	GAC -> TAC (D -> Y)	99.43	100	2637/2637	NODE_7_length_180709_cov_12.9224	157524	160160
SAL_LA0788AA	gyrA (D87N)	ciprofloxacin I/R, nalidixic acid	codon	87	GAC -> AAC (D -> N)	99.13	100	2637/2637	NODE_6_length_225812_cov_28.7678	203001	205637
SAL_LA0788AA	parC (S80I)	ciprofloxacin I/R, nalidixic acid	codon	80	AGC -> ATC (S -> I)	98.36	100	2259/2259	NODE_1_length_558754_cov_29.8422	41074	43332
SAL_LA0898AA	gyrA (D87Y)	ciprofloxacin I/R, nalidixic acid	codon	87	GAC -> TAC (D -> Y)	99.43	100	2637/2637	NODE_3_length_369884_cov_13.0749	212361	209725
SAL_LA1160AA	gyrA (D87Y)	ciprofloxacin I/R, nalidixic acid	codon	87	GAC -> TAC (D -> Y)	99.43	100	2637/2637	NODE_2_length_390340_cov_14.286	157524	160160
SAL_LA1472AA	gyrA (D87Y)	ciprofloxacin I/R, nalidixic acid	codon	87	GAC -> TAC (D -> Y)	99.43	100	2637/2637	NODE_9_length_180681_cov_18.1913	157524	160160
SAL_LA1813AA	gyrA (D87Y)	ciprofloxacin I/R, nalidixic acid	codon	87	GAC -> TAC (D -> Y)	99.43	100	2637/2637	NODE_40_length_26252_cov_9.38817	3082	5718
SAL_LA1826AA	gyrA (D87Y)	ciprofloxacin I/R, nalidixic acid	codon	87	GAC -> TAC (D -> Y)	99.43	100	2637/2637	NODE_40_length_35552_cov_9.52418	16421	13785
SAL_LA1828AA	gyrA (D87Y)	ciprofloxacin I/R, nalidixic acid	codon	87	GAC -> TAC (D -> Y)	99.43	100	2637/2637	NODE_2_length_390367_cov_14.0105	232844	230208
SAL_LA1831AA	gyrA (D87Y)	ciprofloxacin I/R, nalidixic acid	codon	87	GAC -> TAC (D -> Y)	99.96	100	2637/2637	NODE_15_length_88043_cov_12.4369	22858	20222
SAL_LA1848AA	gyrA (D87Y)	ciprofloxacin I/R, nalidixic acid	codon	87	GAC -> TAC (D -> Y)	99.43	100	2637/2637	NODE_21_length_88212_cov_9.53714	65064	67700
SAL_LA2340AA	gyrA (D87Y)	ciprofloxacin I/R, nalidixic acid	codon	87	GAC -> TAC (D -> Y)	99.43	100	2637/2637	NODE_10_length_138147_cov_25.0151	114962	117598
SAL_LA2363AA	gyrA (D87Y)	ciprofloxacin I/R, nalidixic acid	codon	87	GAC -> TAC (D -> Y)	99.96	100	2637/2637	NODE_20_length_88018_cov_7.02819	65161	67797
SAL_LA2364AA	gyrA (D87Y)	ciprofloxacin I/R, nalidixic acid	codon	87	GAC -> TAC (D -> Y)	99.43	100	2637/2637	NODE_4_length_173904_cov_7.95256	157524	160160
SAL_LA3619AA	gyrA (D87Y)	ciprofloxacin I/R, nalidixic acid	codon	87	GAC -> TAC (D -> Y)	99.43	100	2637/2637	NODE_28_length_56653_cov_10.2416	36612	39248
SAL_LA3682AA	gyrA (D87Y)	ciprofloxacin I/R, nalidixic acid	codon	87	GAC -> TAC (D -> Y)	99.43	100	2637/2637	NODE_8_length_180671_cov_7.65132	157524	160160
SAL_LA3688AA	gyrA (D87Y)	ciprofloxacin I/R, nalidixic acid	codon	87	GAC -> TAC (D -> Y)	99.43	100	2637/2637	NODE_2_length_369950_cov_8.89892	157524	160160
SAL_LA3895AA	gyrA (D87Y)	ciprofloxacin I/R, nalidixic acid	codon	87	GAC -> TAC (D -> Y)	99.43	100	2637/2637	NODE_9_length_173971_cov_11.185	157524	160160
SAL_LA3897AA	gyrA (D87Y)	ciprofloxacin I/R, nalidixic acid	codon	87	GAC -> TAC (D -> Y)	99.43	100	2637/2637	NODE_28_length_42312_cov_9.43819	19147	21783
SAL_LA3899AA	gyrA (D87Y)	ciprofloxacin I/R, nalidixic acid	codon	87	GAC -> TAC (D -> Y)	99.43	100	2637/2637	NODE_9_length_180657_cov_10.186	157524	160160
SAL_LA3900AA	gyrA (D87Y)	ciprofloxacin I/R, nalidixic acid	codon	87	GAC -> TAC (D -> Y)	99.43	100	2637/2637	NODE_2_length_390367_cov_9.93863	157524	160160
SAL_LA4358AA	gyrA (D87Y)	ciprofloxacin I/R, nalidixic acid	codon	87	GAC -> TAC (D -> Y)	99.43	100	2637/2637	NODE_7_length_181177_cov_32.0063	157524	160160
SAL_LA4367AA	gyrA (D87Y)	ciprofloxacin I/R, nalidixic acid	codon	87	GAC -> TAC (D -> Y)	99.43	100	2637/2637	NODE_10_length_138661_cov_20.608	115008	117644
SAL_LA4455AA	gyrA (D87Y)	ciprofloxacin I/R, nalidixic acid	codon	87	GAC -> TAC (D -> Y)	99.43	100	2637/2637	NODE_8_length_180709_cov_11.0683	157524	160160
SAL_LA4457AA	gyrA (D87Y)	ciprofloxacin I/R, nalidixic acid	codon	87	GAC -> TAC (D -> Y)	99.43	100	2637/2637	NODE_5_length_298157_cov_12.5568	65320	67956
SAL_LA4780AA	gyrA (D87Y)	ciprofloxacin I/R, nalidixic acid	codon	87	GAC -> TAC (D -> Y)	99.43	100	2637/2637	NODE_2_length_316417_cov_10.698	9532	6896
SAL_LA4787AA	gyrA (D87Y)	ciprofloxacin I/R, nalidixic acid	codon	87	GAC -> TAC (D -> Y)	99.43	100	2637/2637	NODE_8_length_181069_cov_8.18041	23546	20910
SAL_LA5643AA	gyrA (D87Y)	ciprofloxacin I/R, nalidixic acid	codon	87	GAC -> TAC (D -> Y)	99.43	100	2637/2637	NODE_4_length_239006_cov_8.28491	157524	160160
SAL_LA5648AA	gyrA (D87Y)	ciprofloxacin I/R, nalidixic acid	codon	87	GAC -> TAC (D -> Y)	99.43	100	2637/2637	NODE_2_length_347133_cov_10.0816	23186	20550
SAL_LA6042AA	gyrA (D87Y)	ciprofloxacin I/R, nalidixic acid	codon	87	GAC -> TAC (D -> Y)	99.43	100	2637/2637	NODE_7_length_181177_cov_33.6368	157524	160160
SAL_LA6051AA	gyrA (D87Y)	ciprofloxacin I/R, nalidixic acid	codon	87	GAC -> TAC (D -> Y)	99.43	100	2637/2637	NODE_9_length_181177_cov_34.0793	157524	160160
SAL_LA6283AA	gyrA (D87N)	ciprofloxacin I/R, nalidixic acid	codon	87	GAC -> AAC (D -> N)	99.13	100	2637/2637	NODE_24_length_87997_cov_11.912	65186	67822
SAL_LA6283AA	parC (S80I)	ciprofloxacin I/R, nalidixic acid	codon	80	AGC -> ATC (S -> I)	98.36	100	2259/2259	NODE_35_length_51492_cov_12.1347	10419	8161
SAL_LA6288AA	gyrA (S83Y)	ciprofloxacin I/R, nalidixic acid	codon	83	TCC -> TAC (S -> Y)	99.17	100	2637/2637	NODE_2_length_774729_cov_27.5571	381131	383767
SAL_LA6486AA	gyrA (D87N)	ciprofloxacin I/R, nalidixic acid	codon	87	GAC -> AAC (D -> N)	98.82	100	2637/2637	NODE_14_length_161741_cov_26.4731	138948	141584
SAL_LA6911AA	gyrA (D87Y)	ciprofloxacin I/R, nalidixic acid	codon	87	GAC -> TAC (D -> Y)	99.43	100	2637/2637	NODE_5_length_186478_cov_16.7583	157524	160160
SAL_LA7910AA	gyrA (D87Y)	ciprofloxacin I/R, nalidixic acid	codon	87	GAC -> TAC (D -> Y)	99.43	100	2637/2637	NODE_39_length_35537_cov_20.6831	19099	21735
SAL_LA8164AA	gyrA (D87Y)	ciprofloxacin I/R, nalidixic acid	codon	87	GAC -> TAC (D -> Y)	99.43	100	2637/2637	NODE_10_length_181177_cov_36.7058	157524	160160
SAL_LA8188AA	gyrA (D87Y)	ciprofloxacin I/R, nalidixic acid	codon	87	GAC -> TAC (D -> Y)	99.43	100	2637/2637	NODE_5_length_188887_cov_9.65111	123838	121202
SAL_LA8203AA	gyrA (D87Y)	ciprofloxacin I/R, nalidixic acid	codon	87	GAC -> TAC (D -> Y)	99.43	100	2637/2637	NODE_3_length_369960_cov_9.28254	212437	209801
SAL_LA8204AA	gyrA (D87Y)	ciprofloxacin I/R, nalidixic acid	codon	87	GAC -> TAC (D -> Y)	99.43	100	2637/2637	NODE_21_length_88218_cov_11.282	65071	67707
SAL_LA8212AA	gyrA (D87Y)	ciprofloxacin I/R, nalidixic acid	codon	87	GAC -> TAC (D -> Y)	99.43	100	2637/2637	NODE_3_length_330054_cov_13.6077	23186	20550
SAL_LA8220AA	gyrA (D87Y)	ciprofloxacin I/R, nalidixic acid	codon	87	GAC -> TAC (D -> Y)	99.43	100	2637/2637	NODE_39_length_42645_cov_7.53591	19147	21783
SAL_LA9007AA	gyrA (D87Y)	ciprofloxacin I/R, nalidixic acid	codon	87	GAC -> TAC (D -> Y)	99.43	100	2637/2637	NODE_37_length_26753_cov_24.5045	3100	5736
SAL_LA9010AA	gyrA (D87Y)	ciprofloxacin I/R, nalidixic acid	codon	87	GAC -> TAC (D -> Y)	99.43	100	2637/2637	NODE_1_length_444629_cov_28.8227	420976	423612
SAL_LA9581AA	gyrA (D87Y)	ciprofloxacin I/R, nalidixic acid	codon	87	GAC -> TAC (D -> Y)	99.43	100	2637/2637	NODE_9_length_181177_cov_20.9059	157524	160160
SAL_LA9583AA	gyrA (D87Y)	ciprofloxacin I/R, nalidixic acid	codon	87	GAC -> TAC (D -> Y)	99.43	100	2637/2637	NODE_8_length_180708_cov_10.9803	23185	20549
SAL_LA9584AA	gyrA (D87Y)	ciprofloxacin I/R, nalidixic acid	codon	87	GAC -> TAC (D -> Y)	99.43	100	2637/2637	NODE_7_length_180709_cov_17.7003	157524	160160
SAL_LA9589AA	gyrA (D87Y)	ciprofloxacin I/R, nalidixic acid	codon	87	GAC -> TAC (D -> Y)	99.43	100	2637/2637	NODE_7_length_180694_cov_7.47824	157524	160160
SAL_LA9590AA	gyrA (D87Y)	ciprofloxacin I/R, nalidixic acid	codon	87	GAC -> TAC (D -> Y)	99.43	100	2637/2637	NODE_8_length_180657_cov_7.98881	157524	160160
SAL_LA9985AA	gyrA (S83Y)	ciprofloxacin I/R, nalidixic acid	codon	83	TCC -> TAC (S -> Y)	99.17	100	2637/2637	NODE_5_length_306339_cov_17.1207	283339	285975
SAL_MA0322AA	gyrA (D87Y)	ciprofloxacin I/R, nalidixic acid	codon	87	GAC -> TAC (D -> Y)	98.82	100	2637/2637	NODE_10_length_161548_cov_52.1683	138755	141391
SAL_MA0332AA	gyrA (D87Y)	ciprofloxacin I/R, nalidixic acid	codon	87	GAC -> TAC (D -> Y)	99.43	100	2637/2637	NODE_9_length_181177_cov_28.8581	157524	160160
SAL_MA0335AA	gyrA (D87Y)	ciprofloxacin I/R, nalidixic acid	codon	87	GAC -> TAC (D -> Y)	99.43	100	2637/2637	NODE_10_length_181177_cov_29.8081	157524	160160
SAL_MA0359AA	gyrA (D87Y)	ciprofloxacin I/R, nalidixic acid	codon	87	GAC -> TAC (D -> Y)	99.43	100	2637/2637	NODE_9_length_181177_cov_24.0977	157524	160160
SAL_MA0562AA	gyrA (D87Y)	ciprofloxacin I/R, nalidixic acid	codon	87	GAC -> TAC (D -> Y)	99.43	100	2637/2637	NODE_28_length_42015_cov_7.67936	23131	20495
SAL_MA0568AA	gyrA (D87Y)	ciprofloxacin I/R, nalidixic acid	codon	87	GAC -> TAC (D -> Y)	99.43	100	2637/2637	NODE_6_length_181177_cov_49.0031	157524	160160
SAL_MA0573AA	gyrA (D87Y)	ciprofloxacin I/R, nalidixic acid	codon	87	GAC -> TAC (D -> Y)	99.43	100	2637/2637	NODE_3_length_390367_cov_51.2265	157524	160160
SAL_MA1325AA	gyrA (D87Y)	ciprofloxacin I/R, nalidixic acid	codon	87	GAC -> TAC (D -> Y)	99.43	100	2637/2637	NODE_7_length_173908_cov_38.5186	157524	160160
SAL_MA1331AA	gyrA (D87Y)	ciprofloxacin I/R, nalidixic acid	codon	87	GAC -> TAC (D -> Y)	99.43	100	2637/2637	NODE_25_length_74728_cov_23.1591	65224	67860
SAL_MA1332AA	gyrA (D87Y)	ciprofloxacin I/R, nalidixic acid	codon	87	GAC -> TAC (D -> Y)	99.43	100	2637/2637	NODE_5_length_181177_cov_30.507	157524	160160
SAL_MA1344AA	gyrA (D87Y)	ciprofloxacin I/R, nalidixic acid	codon	87	GAC -> TAC (D -> Y)	99.43	100	2637/2637	NODE_2_length_444629_cov_34.1159	420976	423612
SAL_MA2224AA	gyrA (D87Y)	ciprofloxacin I/R, nalidixic acid	codon	87	GAC -> TAC (D -> Y)	99.43	100	2637/2637	NODE_9_length_181177_cov_13.5297	157524	160160
SAL_MA2248AA	gyrA (D87Y)	ciprofloxacin I/R, nalidixic acid	codon	87	GAC -> TAC (D -> Y)	99.43	100	2637/2637	NODE_4_length_390367_cov_10.7695	157524	160160
SAL_MA2251AA	gyrA (D87Y)	ciprofloxacin I/R, nalidixic acid	codon	87	GAC -> TAC (D -> Y)	99.43	100	2637/2637	NODE_10_length_180681_cov_12.0789	157524	160160
SAL_MA2258AA	gyrA (D87Y)	ciprofloxacin I/R, nalidixic acid	codon	87	GAC -> TAC (D -> Y)	99.43	100	2637/2637	NODE_4_length_444133_cov_10.7289	23158	20522
SAL_MA2266AA	gyrA (D87Y)	ciprofloxacin I/R, nalidixic acid	codon	87	GAC -> TAC (D -> Y)	99.43	100	2637/2637	NODE_3_length_443850_cov_10.0269	420680	423316
SAL_MA2269AA	gyrA (D87Y)	ciprofloxacin I/R, nalidixic acid	codon	87	GAC -> TAC (D -> Y)	99.43	100	2637/2637	NODE_8_length_180694_cov_10.6779	157524	160160
SAL_MA2270AA	gyrA (D87Y)	ciprofloxacin I/R, nalidixic acid	codon	87	GAC -> TAC (D -> Y)	99.43	100	2637/2637	NODE_4_length_390367_cov_12.6523	232844	230208
SAL_MA2277AA	gyrA (D87Y)	ciprofloxacin I/R, nalidixic acid	codon	87	GAC -> TAC (D -> Y)	99.43	100	2637/2637	NODE_9_length_180648_cov_10.4583	157524	160160
SAL_MA2279AA	gyrA (D87Y)	ciprofloxacin I/R, nalidixic acid	codon	87	GAC -> TAC (D -> Y)	99.43	100	2637/2637	NODE_8_length_180681_cov_16.7471	157524	160160
SAL_MA2282AA	gyrA (D87Y)	ciprofloxacin I/R, nalidixic acid	codon	87	GAC -> TAC (D -> Y)	99.43	100	2637/2637	NODE_3_length_390367_cov_11.212	157524	160160
SAL_MA2298AA	gyrA (D87Y)	ciprofloxacin I/R, nalidixic acid	codon	87	GAC -> TAC (D -> Y)	99.43	100	2637/2637	NODE_8_length_167143_cov_12.4531	157524	160160
SAL_MA2308AA	gyrA (D87Y)	ciprofloxacin I/R, nalidixic acid	codon	87	GAC -> TAC (D -> Y)	99.43	100	2637/2637	NODE_8_length_180681_cov_12.7979	157524	160160
SAL_MA2318AA	gyrA (D87Y)	ciprofloxacin I/R, nalidixic acid	codon	87	GAC -> TAC (D -> Y)	99.43	100	2637/2637	NODE_59_length_12245_cov_9.04555	2968	5604
SAL_MA2321AA	gyrA (D87Y)	ciprofloxacin I/R, nalidixic acid	codon	87	GAC -> TAC (D -> Y)	99.43	100	2637/2637	NODE_3_length_444160_cov_10.3479	420976	423612
SAL_MA2580AA	gyrA (D87Y)	ciprofloxacin I/R, nalidixic acid	codon	87	GAC -> TAC (D -> Y)	99.43	100	2637/2637	NODE_8_length_186478_cov_55.9468	28955	26319
SAL_MA2594AA	gyrA (D87Y)	ciprofloxacin I/R, nalidixic acid	codon	87	GAC -> TAC (D -> Y)	99.43	100	2637/2637	NODE_3_length_443659_cov_44.4633	420006	422642
SAL_MA2599AA	gyrA (D87Y)	ciprofloxacin I/R, nalidixic acid	codon	87	GAC -> TAC (D -> Y)	99.43	100	2637/2637	NODE_2_length_653820_cov_12.4645	420976	423612
SAL_MA2601AA	gyrA (D87Y)	ciprofloxacin I/R, nalidixic acid	codon	87	GAC -> TAC (D -> Y)	99.43	100	2637/2637	NODE_8_length_180620_cov_13.6428	157524	160160
SAL_MA2603AA	gyrA (D87Y)	ciprofloxacin I/R, nalidixic acid	codon	87	GAC -> TAC (D -> Y)	99.43	100	2637/2637	NODE_9_length_180636_cov_10.8779	157524	160160
SAL_MA2979AA	gyrA (D87N)	ciprofloxacin I/R, nalidixic acid	codon	87	GAC -> AAC (D -> N)	98.82	100	2637/2637	NODE_11_length_161736_cov_33.2755	138943	141579
SAL_MA2982AA	gyrA (S83Y)	ciprofloxacin I/R, nalidixic acid	codon	83	TCC -> TAC (S -> Y)	99.17	100	2637/2637	NODE_4_length_404065_cov_16.9961	23128	20492
SAL_MA2996AA	gyrA (S83F)	ciprofloxacin I/R, nalidixic acid	codon	83	TCC -> TTC (S -> F)	99.13	100	2637/2637	NODE_6_length_225812_cov_24.2311	22812	20176
SAL_MA2998AA	gyrA (S83Y)	ciprofloxacin I/R, nalidixic acid	codon	83	TCC -> TAC (S -> Y)	99.17	100	2637/2637	NODE_5_length_404414_cov_27.4183	23285	20649
SAL_MA3000AA	gyrA (S83Y)	ciprofloxacin I/R, nalidixic acid	codon	83	TCC -> TAC (S -> Y)	99.17	100	2637/2637	NODE_8_length_229482_cov_14.8187	206413	209049
SAL_MA3156AA	gyrA (D87Y)	ciprofloxacin I/R, nalidixic acid	codon	87	GAC -> TAC (D -> Y)	99.43	100	2637/2637	NODE_8_length_181177_cov_23.1032	157524	160160
SAL_MA3173AA	gyrA (D87Y)	ciprofloxacin I/R, nalidixic acid	codon	87	GAC -> TAC (D -> Y)	99.43	100	2637/2637	NODE_10_length_181177_cov_42.4437	157524	160160
SAL_MA3539AA	gyrA (D87Y)	ciprofloxacin I/R, nalidixic acid	codon	87	GAC -> TAC (D -> Y)	99.43	100	2637/2637	NODE_3_length_390367_cov_10.0602	157524	160160
SAL_MA3543AA	gyrA (D87Y)	ciprofloxacin I/R, nalidixic acid	codon	87	GAC -> TAC (D -> Y)	99.43	100	2637/2637	NODE_9_length_180689_cov_11.4423	157524	160160
SAL_MA3610AA	gyrA (D87Y)	ciprofloxacin I/R, nalidixic acid	codon	87	GAC -> TAC (D -> Y)	99.43	100	2637/2637	NODE_3_length_254530_cov_6.42265	65315	67951
SAL_MA3611AA	gyrA (D87Y)	ciprofloxacin I/R, nalidixic acid	codon	87	GAC -> TAC (D -> Y)	99.43	100	2637/2637	NODE_3_length_239006_cov_10.4418	81483	78847
SAL_MA3867AA	gyrA (D87Y)	ciprofloxacin I/R, nalidixic acid	codon	87	GAC -> TAC (D -> Y)	99.43	100	2637/2637	NODE_6_length_180641_cov_6.80882	157524	160160
SAL_MA3943AA	gyrA (D87Y)	ciprofloxacin I/R, nalidixic acid	codon	87	GAC -> TAC (D -> Y)	98.86	100	2637/2637	NODE_7_length_401951_cov_23.1432	379150	381786
SAL_MA4762AA	gyrA (D87Y)	ciprofloxacin I/R, nalidixic acid	codon	87	GAC -> TAC (D -> Y)	99.43	100	2637/2637	NODE_3_length_369838_cov_11.3521	212315	209679
SAL_MA4766AA	gyrA (D87Y)	ciprofloxacin I/R, nalidixic acid	codon	87	GAC -> TAC (D -> Y)	99.43	100	2637/2637	NODE_3_length_276578_cov_13.9287	119055	116419
SAL_MA4782AA	gyrA (D87Y)	ciprofloxacin I/R, nalidixic acid	codon	87	GAC -> TAC (D -> Y)	99.43	100	2637/2637	NODE_7_length_180709_cov_14.5733	157524	160160
SAL_MA4795AA	gyrA (D87Y)	ciprofloxacin I/R, nalidixic acid	codon	87	GAC -> TAC (D -> Y)	99.43	100	2637/2637	NODE_2_length_444074_cov_8.86132	420976	423612
SAL_MA5035AA	gyrA (D87Y)	ciprofloxacin I/R, nalidixic acid	codon	87	GAC -> TAC (D -> Y)	99.43	100	2637/2637	NODE_53_length_26047_cov_13.1003	2862	5498
SAL_MA5048AA	gyrA (D87Y)	ciprofloxacin I/R, nalidixic acid	codon	87	GAC -> TAC (D -> Y)	99.43	100	2637/2637	NODE_3_length_390358_cov_9.94661	157520	160156
SAL_MA5192AA	gyrA (D87Y)	ciprofloxacin I/R, nalidixic acid	codon	87	GAC -> TAC (D -> Y)	99.43	100	2637/2637	NODE_3_length_282435_cov_10.7133	124912	122276
SAL_MA5196AA	gyrA (D87Y)	ciprofloxacin I/R, nalidixic acid	codon	87	GAC -> TAC (D -> Y)	99.43	100	2637/2637	NODE_2_length_297885_cov_10.9147	65042	67678
SAL_MA5201AA	gyrA (D87Y)	ciprofloxacin I/R, nalidixic acid	codon	87	GAC -> TAC (D -> Y)	99.43	100	2637/2637	NODE_35_length_41792_cov_5.99959	18315	20951
SAL_MA5206AA	gyrA (D87Y)	ciprofloxacin I/R, nalidixic acid	codon	87	GAC -> TAC (D -> Y)	99.43	100	2637/2637	NODE_3_length_390367_cov_12.1261	157524	160160
SAL_MA5214AA	gyrA (D87Y)	ciprofloxacin I/R, nalidixic acid	codon	87	GAC -> TAC (D -> Y)	99.43	100	2637/2637	NODE_8_length_180637_cov_7.8932	157524	160160
SAL_MA5641AA	gyrA (D87Y)	ciprofloxacin I/R, nalidixic acid	codon	87	GAC -> TAC (D -> Y)	99.43	100	2637/2637	NODE_9_length_180709_cov_35.8324	157524	160160
SAL_MA6090AA	gyrB (E466D)	ciprofloxacin I/R, nalidixic acid	codon	466	GAA -> GAT (E -> D)	99.92	100	2415/2415	NODE_19_length_77151_cov_10.289	54346	56760
SAL_MA6097AA	gyrA (D87Y)	ciprofloxacin I/R, nalidixic acid	codon	87	GAC -> TAC (D -> Y)	99.43	100	2637/2637	NODE_27_length_81420_cov_11.1854	65000	67636
SAL_MA6105AA	gyrA (D87Y)	ciprofloxacin I/R, nalidixic acid	codon	87	GAC -> TAC (D -> Y)	99.43	100	2637/2637	NODE_2_length_449947_cov_11.0781	420993	423629
SAL_MA6106AA	gyrA (D87Y)	ciprofloxacin I/R, nalidixic acid	codon	87	GAC -> TAC (D -> Y)	99.43	100	2637/2637	NODE_25_length_74594_cov_11.1781	64982	67618
SAL_MA6430AA	gyrA (D87N)	ciprofloxacin I/R, nalidixic acid	codon	87	GAC -> AAC (D -> N)	98.86	100	2637/2637	NODE_5_length_304874_cov_8.3225	282073	284709
SAL_MA6454AA	gyrA (D87Y)	ciprofloxacin I/R, nalidixic acid	codon	87	GAC -> TAC (D -> Y)	99.43	100	2637/2637	NODE_26_length_74733_cov_7.02382	9563	6927
SAL_MA6461AA	gyrA (D87Y)	ciprofloxacin I/R, nalidixic acid	codon	87	GAC -> TAC (D -> Y)	99.43	100	2637/2637	NODE_3_length_390367_cov_8.47278	157524	160160
SAL_MA6479AA	gyrA (S83Y)	ciprofloxacin I/R, nalidixic acid	codon	83	TCC -> TAC (S -> Y)	98.86	100	2637/2637	NODE_4_length_402283_cov_10.0389	379482	382118
SAL_MA6480AA	gyrA (S83Y)	ciprofloxacin I/R, nalidixic acid	codon	83	TCC -> TAC (S -> Y)	98.86	100	2637/2637	NODE_5_length_401969_cov_10.6759	379168	381804
SAL_MA6491AA	gyrA (D87Y)	ciprofloxacin I/R, nalidixic acid	codon	87	GAC -> TAC (D -> Y)	99.43	100	2637/2637	NODE_22_length_88215_cov_10.8646	23186	20550
SAL_MA6530AA	gyrA (D87Y)	ciprofloxacin I/R, nalidixic acid	codon	87	GAC -> TAC (D -> Y)	99.43	100	2637/2637	NODE_7_length_180681_cov_10.7177	157524	160160
SAL_MA6537AA	gyrA (D87Y)	ciprofloxacin I/R, nalidixic acid	codon	87	GAC -> TAC (D -> Y)	99.43	100	2637/2637	NODE_9_length_180626_cov_18.8041	157524	160160
SAL_MA6540AA	gyrA (D87Y)	ciprofloxacin I/R, nalidixic acid	codon	87	GAC -> TAC (D -> Y)	99.43	100	2637/2637	NODE_8_length_180706_cov_12.0642	157524	160160
SAL_MA6542AA	gyrA (D87Y)	ciprofloxacin I/R, nalidixic acid	codon	87	GAC -> TAC (D -> Y)	99.43	100	2637/2637	NODE_4_length_336446_cov_8.29452	178923	176287
SAL_MA6549AA	gyrA (D87Y)	ciprofloxacin I/R, nalidixic acid	codon	87	GAC -> TAC (D -> Y)	99.43	100	2637/2637	NODE_2_length_338050_cov_7.71265	157524	160160
SAL_MA6828AA	gyrA (D87G)	ciprofloxacin I/R, nalidixic acid	codon	87	GAC -> GGC (D -> G)	99.2	100	2637/2637	NODE_5_length_409720_cov_20.3564	386751	389387
SAL_MA7060AA	gyrA (S83F)	ciprofloxacin I/R, nalidixic acid	codon	83	TCC -> TTC (S -> F)	99.39	100	2637/2637	NODE_4_length_446864_cov_52.7979	23127	20491
SAL_MA7378AA	gyrA (D87Y)	ciprofloxacin I/R, nalidixic acid	codon	87	GAC -> TAC (D -> Y)	99.43	100	2637/2637	NODE_3_length_390367_cov_12.2664	232844	230208
SAL_MA7394AA	gyrA (S83F)	ciprofloxacin I/R, nalidixic acid	codon	83	TCC -> TTC (S -> F)	99.17	100	2637/2637	NODE_44_length_23756_cov_24.3427	23264	20628
SAL_MA7424AA	gyrA (D87Y)	ciprofloxacin I/R, nalidixic acid	codon	87	GAC -> TAC (D -> Y)	99.43	100	2637/2637	NODE_44_length_42685_cov_5.79863	19099	21735
SAL_MA7441AA	gyrA (D87Y)	ciprofloxacin I/R, nalidixic acid	codon	87	GAC -> TAC (D -> Y)	99.43	100	2637/2637	NODE_2_length_275030_cov_8.96644	16439	13803
SAL_MA7449AA	gyrA (D87Y)	ciprofloxacin I/R, nalidixic acid	codon	87	GAC -> TAC (D -> Y)	99.96	100	2637/2637	NODE_30_length_36073_cov_8.05277	32978	30342
SAL_MA7467AA	gyrA (D87Y)	ciprofloxacin I/R, nalidixic acid	codon	87	GAC -> TAC (D -> Y)	99.43	100	2637/2637	NODE_24_length_88584_cov_9.99535	65108	67744
SAL_MA7468AA	gyrA (D87Y)	ciprofloxacin I/R, nalidixic acid	codon	87	GAC -> TAC (D -> Y)	99.43	100	2637/2637	NODE_4_length_390367_cov_13.9058	157524	160160
SAL_MA7469AA	gyrA (D87Y)	ciprofloxacin I/R, nalidixic acid	codon	87	GAC -> TAC (D -> Y)	99.43	100	2637/2637	NODE_48_length_19528_cov_6.44152	3128	5764
SAL_MA7476AA	gyrA (D87Y)	ciprofloxacin I/R, nalidixic acid	codon	87	GAC -> TAC (D -> Y)	99.43	100	2637/2637	NODE_8_length_180698_cov_9.69363	157524	160160
SAL_MA7492AA	gyrA (D87Y)	ciprofloxacin I/R, nalidixic acid	codon	87	GAC -> TAC (D -> Y)	99.43	100	2637/2637	NODE_9_length_180709_cov_11.0008	157524	160160
SAL_MA7988AA	gyrA (D87Y)	ciprofloxacin I/R, nalidixic acid	codon	87	GAC -> TAC (D -> Y)	99.43	100	2637/2637	NODE_3_length_390367_cov_10.9502	157524	160160
SAL_MA7990AA	gyrA (D87Y)	ciprofloxacin I/R, nalidixic acid	codon	87	GAC -> TAC (D -> Y)	99.43	100	2637/2637	NODE_3_length_390367_cov_8.50905	157524	160160
SAL_MA7992AA	gyrA (D87Y)	ciprofloxacin I/R, nalidixic acid	codon	87	GAC -> TAC (D -> Y)	99.43	100	2637/2637	NODE_4_length_444144_cov_11.3399	420976	423612
SAL_MA8768AA	gyrA (D87Y)	ciprofloxacin I/R, nalidixic acid	codon	87	GAC -> TAC (D -> Y)	99.43	100	2637/2637	NODE_10_length_180681_cov_15.7945	157524	160160
SAL_MA8769AA	gyrA (D87Y)	ciprofloxacin I/R, nalidixic acid	codon	87	GAC -> TAC (D -> Y)	99.43	100	2637/2637	NODE_8_length_180681_cov_13.8098	157524	160160
SAL_MA8775AA	gyrA (D87Y)	ciprofloxacin I/R, nalidixic acid	codon	87	GAC -> TAC (D -> Y)	99.43	100	2637/2637	NODE_9_length_180676_cov_8.87312	157524	160160
SAL_MA8776AA	gyrA (D87Y)	ciprofloxacin I/R, nalidixic acid	codon	87	GAC -> TAC (D -> Y)	99.43	100	2637/2637	NODE_3_length_390367_cov_11.0135	232844	230208
SAL_MA8777AA	gyrA (D87Y)	ciprofloxacin I/R, nalidixic acid	codon	87	GAC -> TAC (D -> Y)	99.43	100	2637/2637	NODE_8_length_186478_cov_12.8642	28955	26319
SAL_MA8828AA	gyrA (D87Y)	ciprofloxacin I/R, nalidixic acid	codon	87	GAC -> TAC (D -> Y)	99.43	100	2637/2637	NODE_4_length_146677_cov_9.25019	81648	79012
SAL_MA8838AA	gyrA (D87Y)	ciprofloxacin I/R, nalidixic acid	codon	87	GAC -> TAC (D -> Y)	99.43	100	2637/2637	NODE_22_length_88204_cov_10.0802	23185	20549
SAL_MA8841AA	gyrA (D87Y)	ciprofloxacin I/R, nalidixic acid	codon	87	GAC -> TAC (D -> Y)	99.43	100	2637/2637	NODE_2_length_345880_cov_8.73739	157524	160160
SAL_MA8846AA	gyrA (S83F)	ciprofloxacin I/R, nalidixic acid	codon	83	TCC -> TTC (S -> F)	99.13	100	2637/2637	NODE_22_length_67737_cov_8.26759	9551	6915
SAL_MA8848AA	gyrA (D87Y)	ciprofloxacin I/R, nalidixic acid	codon	87	GAC -> TAC (D -> Y)	99.43	100	2637/2637	NODE_4_length_346363_cov_11.7523	157524	160160
SAL_MA8861AA	gyrA (D87Y)	ciprofloxacin I/R, nalidixic acid	codon	87	GAC -> TAC (D -> Y)	99.43	100	2637/2637	NODE_18_length_94008_cov_6.9795	28955	26319
SAL_MA8872AA	gyrA (S83F)	ciprofloxacin I/R, nalidixic acid	codon	83	TCC -> TTC (S -> F)	99.39	100	2637/2637	NODE_10_length_189873_cov_14.7914	166747	169383
SAL_MA8882AA	gyrA (D87Y)	ciprofloxacin I/R, nalidixic acid	codon	87	GAC -> TAC (D -> Y)	99.43	100	2637/2637	NODE_20_length_88504_cov_10.2912	65031	67667
SAL_MA8885AA	gyrA (D87Y)	ciprofloxacin I/R, nalidixic acid	codon	87	GAC -> TAC (D -> Y)	99.43	100	2637/2637	NODE_4_length_239006_cov_9.24502	81483	78847
SAL_MA8905AA	gyrA (D87Y)	ciprofloxacin I/R, nalidixic acid	codon	87	GAC -> TAC (D -> Y)	99.43	100	2637/2637	NODE_9_length_180709_cov_13.9764	157524	160160
SAL_MA9028AA	gyrA (D87G)	ciprofloxacin I/R, nalidixic acid	codon	87	GAC -> GGC (D -> G)	99.13	100	2637/2637	NODE_5_length_386237_cov_7.05556	22922	20286
SAL_MA9029AA	gyrA (D87Y)	ciprofloxacin I/R, nalidixic acid	codon	87	GAC -> TAC (D -> Y)	99.43	100	2637/2637	NODE_8_length_180694_cov_12.5219	157524	160160
SAL_MA9034AA	gyrA (D87Y)	ciprofloxacin I/R, nalidixic acid	codon	87	GAC -> TAC (D -> Y)	99.43	100	2637/2637	NODE_8_length_180611_cov_7.7217	157524	160160
SAL_MA9676AA	gyrA (D87G)	ciprofloxacin I/R, nalidixic acid	codon	87	GAC -> GGC (D -> G)	99.13	100	2637/2637	NODE_3_length_386544_cov_20.1878	363615	366251
SAL_MA9745AA	gyrA (D87Y)	ciprofloxacin I/R, nalidixic acid	codon	87	GAC -> TAC (D -> Y)	99.43	100	2637/2637	NODE_9_length_181177_cov_25.8296	157524	160160
SAL_MA9764AA	gyrA (D87Y)	ciprofloxacin I/R, nalidixic acid	codon	87	GAC -> TAC (D -> Y)	99.43	100	2637/2637	NODE_9_length_181177_cov_13.2896	157524	160160
SAL_MA9773AA	gyrA (D87Y)	ciprofloxacin I/R, nalidixic acid	codon	87	GAC -> TAC (D -> Y)	99.43	100	2637/2637	NODE_9_length_180709_cov_9.68435	157524	160160
SAL_MA9806AA	gyrA (D87Y)	ciprofloxacin I/R, nalidixic acid	codon	87	GAC -> TAC (D -> Y)	99.43	100	2637/2637	NODE_9_length_181177_cov_26.8662	157524	160160
SAL_MA9986AA	gyrA (D87Y)	ciprofloxacin I/R, nalidixic acid	codon	87	GAC -> TAC (D -> Y)	99.43	100	2637/2637	NODE_11_length_180701_cov_8.90318	157524	160160
SAL_NA0360AA	gyrA (D87Y)	ciprofloxacin I/R, nalidixic acid	codon	87	GAC -> TAC (D -> Y)	99.43	100	2637/2637	NODE_21_length_84580_cov_12.7699	81482	78846
SAL_NA0375AA	gyrA (D87Y)	ciprofloxacin I/R, nalidixic acid	codon	87	GAC -> TAC (D -> Y)	99.43	100	2637/2637	NODE_2_length_390367_cov_15.333	157524	160160
SAL_NA0380AA	gyrA (D87Y)	ciprofloxacin I/R, nalidixic acid	codon	87	GAC -> TAC (D -> Y)	99.43	100	2637/2637	NODE_8_length_180709_cov_14.7179	157524	160160
SAL_NA0420AA	gyrA (D87Y)	ciprofloxacin I/R, nalidixic acid	codon	87	GAC -> TAC (D -> Y)	99.43	100	2637/2637	NODE_4_length_390366_cov_13.4219	157524	160160
SAL_NA0427AA	gyrA (D87Y)	ciprofloxacin I/R, nalidixic acid	codon	87	GAC -> TAC (D -> Y)	99.43	100	2637/2637	NODE_3_length_345590_cov_14.4358	157524	160160
SAL_NA0432AA	gyrA (D87N)	ciprofloxacin I/R, nalidixic acid	codon	87	GAC -> AAC (D -> N)	98.86	100	2637/2637	NODE_6_length_401967_cov_14.7946	379166	381802
SAL_NA0437AA	gyrA (D87N)	ciprofloxacin I/R, nalidixic acid	codon	87	GAC -> AAC (D -> N)	98.86	100	2637/2637	NODE_7_length_401967_cov_11.4971	379166	381802
SAL_NA0443AA	gyrA (D87Y)	ciprofloxacin I/R, nalidixic acid	codon	87	GAC -> TAC (D -> Y)	99.43	100	2637/2637	NODE_9_length_180681_cov_15.2198	157524	160160
SAL_NA0447AA	gyrA (D87Y)	ciprofloxacin I/R, nalidixic acid	codon	87	GAC -> TAC (D -> Y)	99.43	100	2637/2637	NODE_8_length_181023_cov_9.29749	23500	20864
SAL_NA0547AA	gyrA (S83F)	ciprofloxacin I/R, nalidixic acid	codon	83	TCC -> TTC (S -> F)	98.86	100	2637/2637	NODE_8_length_401978_cov_15.8956	379177	381813
SAL_NA0553AA	gyrA (D87N)	ciprofloxacin I/R, nalidixic acid	codon	87	GAC -> AAC (D -> N)	98.86	100	2637/2637	NODE_6_length_401978_cov_11.868	379177	381813
SAL_NA0554AA	gyrA (D87Y)	ciprofloxacin I/R, nalidixic acid	codon	87	GAC -> TAC (D -> Y)	99.43	100	2637/2637	NODE_9_length_180709_cov_15.5217	157524	160160
SAL_NA0557AA	gyrA (D87Y)	ciprofloxacin I/R, nalidixic acid	codon	87	GAC -> TAC (D -> Y)	99.43	100	2637/2637	NODE_2_length_390367_cov_9.10223	157524	160160
SAL_NA0971AA	gyrA (D87N)	ciprofloxacin I/R, nalidixic acid	codon	87	GAC -> AAC (D -> N)	98.86	100	2637/2637	NODE_42_length_41059_cov_11.2997	22802	20166
SAL_NA1369AA	gyrA (D87Y)	ciprofloxacin I/R, nalidixic acid	codon	87	GAC -> TAC (D -> Y)	99.43	100	2637/2637	NODE_10_length_180708_cov_8.65267	23185	20549
SAL_NA1386AA	gyrA (D87N)	ciprofloxacin I/R, nalidixic acid	codon	87	GAC -> AAC (D -> N)	98.86	100	2637/2637	NODE_6_length_401969_cov_17.5469	22802	20166
SAL_NA1387AA	gyrA (D87N)	ciprofloxacin I/R, nalidixic acid	codon	87	GAC -> AAC (D -> N)	98.86	100	2637/2637	NODE_7_length_402282_cov_22.374	379481	382117
SAL_NA1388AA	gyrA (D87Y)	ciprofloxacin I/R, nalidixic acid	codon	87	GAC -> TAC (D -> Y)	99.43	100	2637/2637	NODE_3_length_390367_cov_16.3138	232844	230208
SAL_NA1444AA	gyrA (D87Y)	ciprofloxacin I/R, nalidixic acid	codon	87	GAC -> TAC (D -> Y)	99.43	100	2637/2637	NODE_2_length_390367_cov_14.884	157524	160160
SAL_NA1446AA	gyrA (D87Y)	ciprofloxacin I/R, nalidixic acid	codon	87	GAC -> TAC (D -> Y)	99.43	100	2637/2637	NODE_3_length_390367_cov_14.4984	157524	160160
SAL_NA1453AA	gyrA (D87Y)	ciprofloxacin I/R, nalidixic acid	codon	87	GAC -> TAC (D -> Y)	99.43	100	2637/2637	NODE_7_length_180681_cov_9.01377	157524	160160
SAL_NA1454AA	gyrA (D87Y)	ciprofloxacin I/R, nalidixic acid	codon	87	GAC -> TAC (D -> Y)	99.43	100	2637/2637	NODE_4_length_251983_cov_8.66419	19140	21776
SAL_NA1620AA	gyrA (D87Y)	ciprofloxacin I/R, nalidixic acid	codon	87	GAC -> TAC (D -> Y)	99.43	100	2637/2637	NODE_7_length_180697_cov_11.798	157524	160160
SAL_NA1658AA	gyrA (S83Y)	ciprofloxacin I/R, nalidixic acid	codon	83	TCC -> TAC (S -> Y)	99.17	100	2637/2637	NODE_4_length_404079_cov_11.6481	23142	20506
SAL_NA1682AA	gyrA (D87Y)	ciprofloxacin I/R, nalidixic acid	codon	87	GAC -> TAC (D -> Y)	99.43	100	2637/2637	NODE_3_length_444161_cov_11.846	420976	423612
SAL_NA1713AA	gyrA (D87Y)	ciprofloxacin I/R, nalidixic acid	codon	87	GAC -> TAC (D -> Y)	99.43	100	2637/2637	NODE_8_length_180694_cov_10.5111	157524	160160
SAL_NA1717AA	gyrA (D87Y)	ciprofloxacin I/R, nalidixic acid	codon	87	GAC -> TAC (D -> Y)	99.43	100	2637/2637	NODE_8_length_180708_cov_10.4096	157524	160160
SAL_NA1849AA	gyrA (D87Y)	ciprofloxacin I/R, nalidixic acid	codon	87	GAC -> TAC (D -> Y)	99.43	100	2637/2637	NODE_7_length_181123_cov_9.28191	157524	160160
SAL_NA1851AA	gyrA (D87Y)	ciprofloxacin I/R, nalidixic acid	codon	87	GAC -> TAC (D -> Y)	99.43	100	2637/2637	NODE_8_length_186478_cov_20.7078	28955	26319
SAL_NA1854AA	gyrA (D87N)	ciprofloxacin I/R, nalidixic acid	codon	87	GAC -> AAC (D -> N)	98.86	100	2637/2637	NODE_7_length_401967_cov_10.7828	379166	381802
SAL_NA1855AA	gyrA (D87N)	ciprofloxacin I/R, nalidixic acid	codon	87	GAC -> AAC (D -> N)	98.86	100	2637/2637	NODE_7_length_401967_cov_11.5234	379166	381802
SAL_NA1858AA	gyrA (D87Y)	ciprofloxacin I/R, nalidixic acid	codon	87	GAC -> TAC (D -> Y)	99.43	100	2637/2637	NODE_4_length_351920_cov_6.93739	157524	160160
SAL_NA1863AA	gyrA (D87N)	ciprofloxacin I/R, nalidixic acid	codon	87	GAC -> AAC (D -> N)	98.86	100	2637/2637	NODE_7_length_401969_cov_12.647	379168	381804
SAL_NA1865AA	gyrA (D87Y)	ciprofloxacin I/R, nalidixic acid	codon	87	GAC -> TAC (D -> Y)	99.96	100	2637/2637	NODE_4_length_401198_cov_11.0952	378341	380977
SAL_NA2343AA	gyrA (D87Y)	ciprofloxacin I/R, nalidixic acid	codon	87	GAC -> TAC (D -> Y)	99.43	100	2637/2637	NODE_32_length_48053_cov_13.338	19099	21735
SAL_NA2622AA	gyrA (D87Y)	ciprofloxacin I/R, nalidixic acid	codon	87	GAC -> TAC (D -> Y)	99.43	100	2637/2637	NODE_2_length_617702_cov_15.3103	420976	423612
SAL_NA2630AA	gyrA (D87Y)	ciprofloxacin I/R, nalidixic acid	codon	87	GAC -> TAC (D -> Y)	99.43	100	2637/2637	NODE_4_length_330020_cov_11.9076	23186	20550
SAL_NA3234AA	gyrA (D87Y)	ciprofloxacin I/R, nalidixic acid	codon	87	GAC -> TAC (D -> Y)	99.43	100	2637/2637	NODE_3_length_239006_cov_14.3495	81483	78847
SAL_NA3235AA	gyrA (D87Y)	ciprofloxacin I/R, nalidixic acid	codon	87	GAC -> TAC (D -> Y)	99.43	100	2637/2637	NODE_24_length_88220_cov_12.7822	65035	67671
SAL_NA3238AA	gyrA (D87Y)	ciprofloxacin I/R, nalidixic acid	codon	87	GAC -> TAC (D -> Y)	99.43	100	2637/2637	NODE_14_length_138120_cov_10.4443	114963	117599
SAL_NA3260AA	gyrA (D87Y)	ciprofloxacin I/R, nalidixic acid	codon	87	GAC -> TAC (D -> Y)	99.43	100	2637/2637	NODE_11_length_146558_cov_10.9572	81483	78847
SAL_NA3288AA	gyrA (D87Y)	ciprofloxacin I/R, nalidixic acid	codon	87	GAC -> TAC (D -> Y)	99.43	100	2637/2637	NODE_9_length_180809_cov_39.386	157524	160160
SAL_NA3298AA	gyrA (D87Y)	ciprofloxacin I/R, nalidixic acid	codon	87	GAC -> TAC (D -> Y)	99.43	100	2637/2637	NODE_9_length_181177_cov_45.3959	157524	160160
SAL_NA3315AA	gyrA (D87Y)	ciprofloxacin I/R, nalidixic acid	codon	87	GAC -> TAC (D -> Y)	99.43	100	2637/2637	NODE_2_length_390367_cov_13.4702	232844	230208
SAL_NA3317AA	gyrA (D87Y)	ciprofloxacin I/R, nalidixic acid	codon	87	GAC -> TAC (D -> Y)	99.43	100	2637/2637	NODE_7_length_180775_cov_53.7102	157524	160160
SAL_NA3320AA	gyrA (D87Y)	ciprofloxacin I/R, nalidixic acid	codon	87	GAC -> TAC (D -> Y)	99.43	100	2637/2637	NODE_24_length_88160_cov_11.464	65035	67671
SAL_NA3321AA	gyrA (D87Y)	ciprofloxacin I/R, nalidixic acid	codon	87	GAC -> TAC (D -> Y)	99.43	100	2637/2637	NODE_9_length_181177_cov_53.5813	157524	160160
SAL_NA3322AA	gyrA (D87Y)	ciprofloxacin I/R, nalidixic acid	codon	87	GAC -> TAC (D -> Y)	99.43	100	2637/2637	NODE_11_length_181177_cov_51.1703	157524	160160
SAL_NA3324AA	gyrA (D87Y)	ciprofloxacin I/R, nalidixic acid	codon	87	GAC -> TAC (D -> Y)	99.43	100	2637/2637	NODE_3_length_390367_cov_13.8704	232844	230208
SAL_NA3391AA	gyrA (D87Y)	ciprofloxacin I/R, nalidixic acid	codon	87	GAC -> TAC (D -> Y)	99.43	100	2637/2637	NODE_11_length_181177_cov_36.7624	157524	160160
SAL_NA3397AA	gyrA (D87Y)	ciprofloxacin I/R, nalidixic acid	codon	87	GAC -> TAC (D -> Y)	99.43	100	2637/2637	NODE_10_length_181177_cov_36.9952	157524	160160
SAL_NA3399AA	gyrA (D87Y)	ciprofloxacin I/R, nalidixic acid	codon	87	GAC -> TAC (D -> Y)	99.43	100	2637/2637	NODE_9_length_181177_cov_41.6148	157524	160160
SAL_NA3407AA	gyrA (D87Y)	ciprofloxacin I/R, nalidixic acid	codon	87	GAC -> TAC (D -> Y)	99.43	100	2637/2637	NODE_8_length_181177_cov_49.4686	157524	160160
SAL_NA3488AA	gyrA (D87N)	ciprofloxacin I/R, nalidixic acid	codon	87	GAC -> AAC (D -> N)	98.86	100	2637/2637	NODE_15_length_140146_cov_9.30183	130512	133148
SAL_NA3489AA	gyrA (D87Y)	ciprofloxacin I/R, nalidixic acid	codon	87	GAC -> TAC (D -> Y)	99.43	100	2637/2637	NODE_5_length_239006_cov_9.63111	81483	78847
SAL_NA4039AA	gyrA (D87Y)	ciprofloxacin I/R, nalidixic acid	codon	87	GAC -> TAC (D -> Y)	99.43	100	2637/2637	NODE_3_length_444146_cov_11.8247	420976	423612
SAL_NA4063AA	gyrA (D87Y)	ciprofloxacin I/R, nalidixic acid	codon	87	GAC -> TAC (D -> Y)	99.43	100	2637/2637	NODE_10_length_181033_cov_10.7605	23510	20874
SAL_NA4076AA	gyrA (D87Y)	ciprofloxacin I/R, nalidixic acid	codon	87	GAC -> TAC (D -> Y)	99.43	100	2637/2637	NODE_9_length_181177_cov_41.9163	157524	160160
SAL_NA4134AA	gyrA (D87Y)	ciprofloxacin I/R, nalidixic acid	codon	87	GAC -> TAC (D -> Y)	99.43	100	2637/2637	NODE_4_length_390367_cov_16.1064	157524	160160
SAL_NA4142AA	gyrA (D87N)	ciprofloxacin I/R, nalidixic acid	codon	87	GAC -> AAC (D -> N)	98.86	100	2637/2637	NODE_7_length_401996_cov_11.6182	379195	381831
SAL_NA4146AA	gyrA (D87Y)	ciprofloxacin I/R, nalidixic acid	codon	87	GAC -> TAC (D -> Y)	99.43	100	2637/2637	NODE_8_length_181177_cov_46.9647	157524	160160
SAL_NA4149AA	gyrA (D87Y)	ciprofloxacin I/R, nalidixic acid	codon	87	GAC -> TAC (D -> Y)	99.43	100	2637/2637	NODE_4_length_390384_cov_17.4994	232861	230225
SAL_NA4237AA	gyrA (D87Y)	ciprofloxacin I/R, nalidixic acid	codon	87	GAC -> TAC (D -> Y)	99.43	100	2637/2637	NODE_10_length_181177_cov_37.8853	157524	160160
SAL_NA4264AA	gyrA (D87Y)	ciprofloxacin I/R, nalidixic acid	codon	87	GAC -> TAC (D -> Y)	99.43	100	2637/2637	NODE_9_length_180676_cov_13.9159	157524	160160
SAL_NA4268AA	gyrA (D87Y)	ciprofloxacin I/R, nalidixic acid	codon	87	GAC -> TAC (D -> Y)	99.43	100	2637/2637	NODE_4_length_401279_cov_20.364	157524	160160
SAL_NA4399AA	gyrA (D87Y)	ciprofloxacin I/R, nalidixic acid	codon	87	GAC -> TAC (D -> Y)	99.43	100	2637/2637	NODE_3_length_390409_cov_11.1481	157524	160160
SAL_NA4400AA	gyrA (D87Y)	ciprofloxacin I/R, nalidixic acid	codon	87	GAC -> TAC (D -> Y)	99.43	100	2637/2637	NODE_3_length_345607_cov_12.528	188084	185448
SAL_NA4521AA	gyrA (D87Y)	ciprofloxacin I/R, nalidixic acid	codon	87	GAC -> TAC (D -> Y)	99.43	100	2637/2637	NODE_2_length_415288_cov_33.3239	392103	394739
SAL_NA4533AA	gyrA (D87Y)	ciprofloxacin I/R, nalidixic acid	codon	87	GAC -> TAC (D -> Y)	99.43	100	2637/2637	NODE_8_length_180709_cov_39.2868	157524	160160
SAL_NA4550AA	gyrA (D87Y)	ciprofloxacin I/R, nalidixic acid	codon	87	GAC -> TAC (D -> Y)	99.43	100	2637/2637	NODE_4_length_188197_cov_8.27468	123173	120537
SAL_NA4560AA	gyrA (D87Y)	ciprofloxacin I/R, nalidixic acid	codon	87	GAC -> TAC (D -> Y)	99.43	100	2637/2637	NODE_8_length_180709_cov_49.0506	157524	160160
SAL_NA4619AA	gyrA (D87Y)	ciprofloxacin I/R, nalidixic acid	codon	87	GAC -> TAC (D -> Y)	99.43	100	2637/2637	NODE_7_length_180709_cov_45.9863	157524	160160
SAL_NA4620AA	gyrA (D87Y)	ciprofloxacin I/R, nalidixic acid	codon	87	GAC -> TAC (D -> Y)	99.43	100	2637/2637	NODE_47_length_26530_cov_24.3401	16370	13734
SAL_NA4621AA	gyrA (D87Y)	ciprofloxacin I/R, nalidixic acid	codon	87	GAC -> TAC (D -> Y)	99.43	100	2637/2637	NODE_3_length_180709_cov_29.4414	157524	160160
SAL_NA4641AA	gyrA (D87Y)	ciprofloxacin I/R, nalidixic acid	codon	87	GAC -> TAC (D -> Y)	99.43	100	2637/2637	NODE_6_length_180698_cov_8.5537	23175	20539
SAL_NA6215AA	gyrA (D87Y)	ciprofloxacin I/R, nalidixic acid	codon	87	GAC -> TAC (D -> Y)	99.43	100	2637/2637	NODE_4_length_401289_cov_13.5652	243766	241130
SAL_NA6223AA	gyrA (D87Y)	ciprofloxacin I/R, nalidixic acid	codon	87	GAC -> TAC (D -> Y)	99.43	100	2637/2637	NODE_9_length_180720_cov_14.3029	157524	160160
SAL_NA6228AA	gyrA (D87Y)	ciprofloxacin I/R, nalidixic acid	codon	87	GAC -> TAC (D -> Y)	99.43	100	2637/2637	NODE_4_length_390367_cov_10.76	157524	160160
SAL_NA6231AA	gyrA (D87Y)	ciprofloxacin I/R, nalidixic acid	codon	87	GAC -> TAC (D -> Y)	99.43	100	2637/2637	NODE_9_length_180708_cov_6.93366	23185	20549
SAL_NA6274AA	gyrA (D87Y)	ciprofloxacin I/R, nalidixic acid	codon	87	GAC -> TAC (D -> Y)	99.43	100	2637/2637	NODE_2_length_536198_cov_13.0149	212363	209727
SAL_NA6284AA	gyrA (D87Y)	ciprofloxacin I/R, nalidixic acid	codon	87	GAC -> TAC (D -> Y)	99.43	100	2637/2637	NODE_3_length_390367_cov_15.137	157524	160160
SAL_NA6293AA	gyrA (D87Y)	ciprofloxacin I/R, nalidixic acid	codon	87	GAC -> TAC (D -> Y)	99.43	100	2637/2637	NODE_2_length_653836_cov_15.5311	232861	230225
SAL_NA6300AA	gyrA (D87Y)	ciprofloxacin I/R, nalidixic acid	codon	87	GAC -> TAC (D -> Y)	99.43	100	2637/2637	NODE_9_length_180708_cov_14.5394	23185	20549
SAL_NA6303AA	gyrA (D87Y)	ciprofloxacin I/R, nalidixic acid	codon	87	GAC -> TAC (D -> Y)	99.43	100	2637/2637	NODE_3_length_390367_cov_12.6888	157524	160160
SAL_NA6305AA	gyrA (D87Y)	ciprofloxacin I/R, nalidixic acid	codon	87	GAC -> TAC (D -> Y)	99.43	100	2637/2637	NODE_46_length_19558_cov_6.45983	16502	13866
SAL_NA6314AA	gyrA (D87Y)	ciprofloxacin I/R, nalidixic acid	codon	87	GAC -> TAC (D -> Y)	99.43	100	2637/2637	NODE_9_length_180709_cov_16.4313	157524	160160
SAL_NA6316AA	gyrA (D87Y)	ciprofloxacin I/R, nalidixic acid	codon	87	GAC -> TAC (D -> Y)	99.43	100	2637/2637	NODE_3_length_491436_cov_7.99003	232844	230208
SAL_NA6321AA	gyrA (D87Y)	ciprofloxacin I/R, nalidixic acid	codon	87	GAC -> TAC (D -> Y)	99.43	100	2637/2637	NODE_9_length_180709_cov_10.2161	157524	160160
SAL_NA6328AA	gyrA (D87Y)	ciprofloxacin I/R, nalidixic acid	codon	87	GAC -> TAC (D -> Y)	99.43	100	2637/2637	NODE_9_length_180708_cov_13.2319	23185	20549
SAL_NA6343AA	gyrA (D87Y)	ciprofloxacin I/R, nalidixic acid	codon	87	GAC -> TAC (D -> Y)	99.43	100	2637/2637	NODE_2_length_277375_cov_8.04109	212379	209743
SAL_NA6367AA	gyrA (D87Y)	ciprofloxacin I/R, nalidixic acid	codon	87	GAC -> TAC (D -> Y)	99.43	100	2637/2637	NODE_6_length_180684_cov_15.232	23161	20525
SAL_NA6368AA	gyrA (D87Y)	ciprofloxacin I/R, nalidixic acid	codon	87	GAC -> TAC (D -> Y)	99.43	100	2637/2637	NODE_7_length_180684_cov_13.6481	23161	20525
SAL_NA6378AA	gyrA (D87Y)	ciprofloxacin I/R, nalidixic acid	codon	87	GAC -> TAC (D -> Y)	99.43	100	2637/2637	NODE_7_length_180674_cov_9.76208	157524	160160
SAL_NA6385AA	gyrA (D87Y)	ciprofloxacin I/R, nalidixic acid	codon	87	GAC -> TAC (D -> Y)	99.43	100	2637/2637	NODE_4_length_390367_cov_48.8508	232844	230208
SAL_NA6419AA	gyrA (D87Y)	ciprofloxacin I/R, nalidixic acid	codon	87	GAC -> TAC (D -> Y)	99.43	100	2637/2637	NODE_2_length_346365_cov_15.6266	157524	160160
SAL_NA6431AA	gyrA (D87Y)	ciprofloxacin I/R, nalidixic acid	codon	87	GAC -> TAC (D -> Y)	99.43	100	2637/2637	NODE_1_length_1322872_cov_11.5914	157524	160160
SAL_NA6434AA	gyrA (D87Y)	ciprofloxacin I/R, nalidixic acid	codon	87	GAC -> TAC (D -> Y)	99.43	100	2637/2637	NODE_4_length_390367_cov_14.7486	232844	230208
SAL_NA6439AA	gyrA (D87Y)	ciprofloxacin I/R, nalidixic acid	codon	87	GAC -> TAC (D -> Y)	99.43	100	2637/2637	NODE_23_length_81640_cov_7.27791	65151	67787
SAL_NA7193AA	gyrA (D87Y)	ciprofloxacin I/R, nalidixic acid	codon	87	GAC -> TAC (D -> Y)	99.43	100	2637/2637	NODE_4_length_437298_cov_11.3185	157524	160160
SAL_NA7208AA	gyrA (D87Y)	ciprofloxacin I/R, nalidixic acid	codon	87	GAC -> TAC (D -> Y)	99.43	100	2637/2637	NODE_5_length_180709_cov_34.4789	157524	160160
SAL_NA7215AA	gyrA (D87Y)	ciprofloxacin I/R, nalidixic acid	codon	87	GAC -> TAC (D -> Y)	99.43	100	2637/2637	NODE_2_length_390367_cov_13.0718	157524	160160
SAL_NA7221AA	gyrA (D87Y)	ciprofloxacin I/R, nalidixic acid	codon	87	GAC -> TAC (D -> Y)	99.43	100	2637/2637	NODE_16_length_100630_cov_9.04529	81483	78847
SAL_NA7229AA	gyrA (D87Y)	ciprofloxacin I/R, nalidixic acid	codon	87	GAC -> TAC (D -> Y)	99.43	100	2637/2637	NODE_4_length_390367_cov_9.09047	232844	230208
SAL_NA7232AA	gyrA (D87Y)	ciprofloxacin I/R, nalidixic acid	codon	87	GAC -> TAC (D -> Y)	99.43	100	2637/2637	NODE_1_length_1381726_cov_7.57775	157524	160160
SAL_NA7508AA	gyrA (D87Y)	ciprofloxacin I/R, nalidixic acid	codon	87	GAC -> TAC (D -> Y)	99.43	100	2637/2637	NODE_6_length_173904_cov_12.0324	157524	160160
SAL_NA8077AA	gyrA (D87Y)	ciprofloxacin I/R, nalidixic acid	codon	87	GAC -> TAC (D -> Y)	99.43	100	2637/2637	NODE_8_length_180702_cov_12.6429	157524	160160
SAL_NA8189AA	gyrA (D87Y)	ciprofloxacin I/R, nalidixic acid	codon	87	GAC -> TAC (D -> Y)	99.43	100	2637/2637	NODE_10_length_173951_cov_11.6065	16428	13792
SAL_NA8200AA	gyrA (D87Y)	ciprofloxacin I/R, nalidixic acid	codon	87	GAC -> TAC (D -> Y)	99.43	100	2637/2637	NODE_9_length_180681_cov_12.3465	157524	160160
SAL_NA8203AA	gyrA (D87Y)	ciprofloxacin I/R, nalidixic acid	codon	87	GAC -> TAC (D -> Y)	99.43	100	2637/2637	NODE_2_length_653819_cov_13.4729	420976	423612
SAL_NA8268AA	gyrA (D87Y)	ciprofloxacin I/R, nalidixic acid	codon	87	GAC -> TAC (D -> Y)	99.43	100	2637/2637	NODE_8_length_180683_cov_11.053	157524	160160
SAL_NA8276AA	gyrA (D87Y)	ciprofloxacin I/R, nalidixic acid	codon	87	GAC -> TAC (D -> Y)	99.96	100	2637/2637	NODE_6_length_401198_cov_11.0824	378341	380977
SAL_NA8729AA	gyrA (D87Y)	ciprofloxacin I/R, nalidixic acid	codon	87	GAC -> TAC (D -> Y)	99.43	100	2637/2637	NODE_4_length_180681_cov_10.974	157524	160160
SAL_NA8732AA	gyrA (D87Y)	ciprofloxacin I/R, nalidixic acid	codon	87	GAC -> TAC (D -> Y)	99.43	100	2637/2637	NODE_8_length_173905_cov_8.79367	157524	160160
SAL_NA8748AA	gyrA (D87Y)	ciprofloxacin I/R, nalidixic acid	codon	87	GAC -> TAC (D -> Y)	99.43	100	2637/2637	NODE_7_length_180709_cov_25.686	157524	160160
SAL_NA8786AA	gyrA (D87Y)	ciprofloxacin I/R, nalidixic acid	codon	87	GAC -> TAC (D -> Y)	99.43	100	2637/2637	NODE_7_length_180708_cov_15.2019	23185	20549
SAL_NA8795AA	gyrA (D87Y)	ciprofloxacin I/R, nalidixic acid	codon	87	GAC -> TAC (D -> Y)	99.43	100	2637/2637	NODE_7_length_180622_cov_8.6552	157524	160160
SAL_NA8798AA	gyrA (D87Y)	ciprofloxacin I/R, nalidixic acid	codon	87	GAC -> TAC (D -> Y)	99.43	100	2637/2637	NODE_7_length_180660_cov_11.8203	23137	20501
SAL_NA8925AA	gyrA (D87Y)	ciprofloxacin I/R, nalidixic acid	codon	87	GAC -> TAC (D -> Y)	99.43	100	2637/2637	NODE_9_length_180619_cov_7.50485	23096	20460
SAL_NA8950AA	gyrA (D87Y)	ciprofloxacin I/R, nalidixic acid	codon	87	GAC -> TAC (D -> Y)	99.43	100	2637/2637	NODE_38_length_41485_cov_5.88101	18315	20951
SAL_NA9638AA	gyrA (S83Y)	ciprofloxacin I/R, nalidixic acid	codon	83	TCC -> TAC (S -> Y)	98.86	100	2637/2637	NODE_8_length_401978_cov_15.6859	379177	381813
SAL_NA9645AA	gyrA (D87N)	ciprofloxacin I/R, nalidixic acid	codon	87	GAC -> AAC (D -> N)	98.86	100	2637/2637	NODE_7_length_401857_cov_8.47632	379056	381692
SAL_NA9972AA	gyrA (D87Y)	ciprofloxacin I/R, nalidixic acid	codon	87	GAC -> TAC (D -> Y)	99.43	100	2637/2637	NODE_21_length_88153_cov_8.40399	65055	67691
SAL_NA9973AA	gyrA (D87Y)	ciprofloxacin I/R, nalidixic acid	codon	87	GAC -> TAC (D -> Y)	99.43	100	2637/2637	NODE_30_length_42226_cov_9.69496	19106	21742
SAL_OA0200AA	gyrA (D87Y)	ciprofloxacin I/R, nalidixic acid	codon	87	GAC -> TAC (D -> Y)	99.43	100	2637/2637	NODE_9_length_174011_cov_15.5621	157524	160160
SAL_OA0276AA	gyrA (D87Y)	ciprofloxacin I/R, nalidixic acid	codon	87	GAC -> TAC (D -> Y)	99.43	100	2637/2637	NODE_9_length_180681_cov_11.8639	157524	160160
SAL_OA0550AA	gyrA (D87Y)	ciprofloxacin I/R, nalidixic acid	codon	87	GAC -> TAC (D -> Y)	99.43	100	2637/2637	NODE_9_length_186478_cov_7.9905	28955	26319
SAL_OA0556AA	gyrA (D87Y)	ciprofloxacin I/R, nalidixic acid	codon	87	GAC -> TAC (D -> Y)	99.43	100	2637/2637	NODE_3_length_390367_cov_11.929	157524	160160
SAL_OA0559AA	gyrA (D87Y)	ciprofloxacin I/R, nalidixic acid	codon	87	GAC -> TAC (D -> Y)	99.43	100	2637/2637	NODE_8_length_180681_cov_7.8047	157524	160160
SAL_OA0561AA	gyrA (D87Y)	ciprofloxacin I/R, nalidixic acid	codon	87	GAC -> TAC (D -> Y)	99.43	100	2637/2637	NODE_9_length_180708_cov_11.2683	23185	20549
SAL_OA0778AA	gyrA (D87Y)	ciprofloxacin I/R, nalidixic acid	codon	87	GAC -> TAC (D -> Y)	99.43	100	2637/2637	NODE_9_length_180709_cov_25.5068	157524	160160
SAL_OA0785AA	gyrA (D87G)	ciprofloxacin I/R, nalidixic acid	codon	87	GAC -> GGC (D -> G)	99.32	100	2637/2637	NODE_13_length_159431_cov_36.0583	22926	20290
SAL_OA0936AA	gyrA (D87Y)	ciprofloxacin I/R, nalidixic acid	codon	87	GAC -> TAC (D -> Y)	99.43	100	2637/2637	NODE_6_length_180709_cov_9.3638	157524	160160
SAL_OA0937AA	gyrA (D87Y)	ciprofloxacin I/R, nalidixic acid	codon	87	GAC -> TAC (D -> Y)	99.43	100	2637/2637	NODE_4_length_390366_cov_11.643629	232843	230207
SAL_OA0965AA	gyrA (D87Y)	ciprofloxacin I/R, nalidixic acid	codon	87	GAC -> TAC (D -> Y)	99.43	100	2637/2637	NODE_2_length_390367_cov_13.073173	157524	160160
SAL_OA1002AA	gyrA (D87Y)	ciprofloxacin I/R, nalidixic acid	codon	87	GAC -> TAC (D -> Y)	99.43	100	2637/2637	NODE_8_length_181177_cov_43.510025	23654	21018
SAL_OA1004AA	gyrA (D87Y)	ciprofloxacin I/R, nalidixic acid	codon	87	GAC -> TAC (D -> Y)	99.43	100	2637/2637	NODE_6_length_180709_cov_37.315485	157524	160160
SAL_OA1445AA	gyrA (D87Y)	ciprofloxacin I/R, nalidixic acid	codon	87	GAC -> TAC (D -> Y)	99.43	100	2637/2637	NODE_7_length_180684_cov_7.196747	157524	160160
SAL_OA1446AA	gyrA (D87Y)	ciprofloxacin I/R, nalidixic acid	codon	87	GAC -> TAC (D -> Y)	99.43	100	2637/2637	NODE_8_length_180648_cov_8.105428	23125	20489
SAL_OA1453AA	gyrA (D87Y)	ciprofloxacin I/R, nalidixic acid	codon	87	GAC -> TAC (D -> Y)	99.43	100	2637/2637	NODE_2_length_390367_cov_16.750556	157524	160160
SAL_OA1477AA	gyrA (D87Y)	ciprofloxacin I/R, nalidixic acid	codon	87	GAC -> TAC (D -> Y)	99.43	100	2637/2637	NODE_8_length_181177_cov_31.477575	157524	160160
SAL_OA2058AA	gyrA (D87Y)	ciprofloxacin I/R, nalidixic acid	codon	87	GAC -> TAC (D -> Y)	99.43	100	2637/2637	NODE_20_length_88517_cov_38.222208	23284	20648
SAL_OA2061AA	gyrA (D87Y)	ciprofloxacin I/R, nalidixic acid	codon	87	GAC -> TAC (D -> Y)	99.43	100	2637/2637	NODE_8_length_181177_cov_43.798161	23654	21018
SAL_OA2062AA	gyrA (D87Y)	ciprofloxacin I/R, nalidixic acid	codon	87	GAC -> TAC (D -> Y)	99.43	100	2637/2637	NODE_7_length_181177_cov_43.159022	23654	21018
SAL_OA2072AA	gyrA (D87Y)	ciprofloxacin I/R, nalidixic acid	codon	87	GAC -> TAC (D -> Y)	99.43	100	2637/2637	NODE_8_length_181177_cov_41.556482	23654	21018
SAL_OA2073AA	gyrA (D87Y)	ciprofloxacin I/R, nalidixic acid	codon	87	GAC -> TAC (D -> Y)	99.43	100	2637/2637	NODE_21_length_81560_cov_23.067614	16431	13795
SAL_OA2074AA	gyrA (D87Y)	ciprofloxacin I/R, nalidixic acid	codon	87	GAC -> TAC (D -> Y)	99.96	100	2637/2637	NODE_47_length_26038_cov_24.534213	3181	5817
SAL_OA2079AA	gyrA (D87Y)	ciprofloxacin I/R, nalidixic acid	codon	87	GAC -> TAC (D -> Y)	99.43	100	2637/2637	NODE_9_length_186705_cov_34.947175	157524	160160
SAL_OA2086AA	gyrA (D87Y)	ciprofloxacin I/R, nalidixic acid	codon	87	GAC -> TAC (D -> Y)	99.43	100	2637/2637	NODE_8_length_180774_cov_32.617442	157524	160160
SAL_OA2113AA	gyrA (D87Y)	ciprofloxacin I/R, nalidixic acid	codon	87	GAC -> TAC (D -> Y)	99.43	100	2637/2637	NODE_51_length_19660_cov_38.737879	16602	13966
SAL_OA2354AA	gyrA (D87Y)	ciprofloxacin I/R, nalidixic acid	codon	87	GAC -> TAC (D -> Y)	99.43	100	2637/2637	NODE_9_length_180675_cov_10.983301	23152	20516
SAL_OA2367AA	gyrA (D87Y)	ciprofloxacin I/R, nalidixic acid	codon	87	GAC -> TAC (D -> Y)	99.96	100	2637/2637	NODE_4_length_401085_cov_34.788372	378228	380864
SAL_OA2575AA	gyrA (D87Y)	ciprofloxacin I/R, nalidixic acid	codon	87	GAC -> TAC (D -> Y)	99.43	100	2637/2637	NODE_9_length_181177_cov_37.802486	23654	21018
SAL_OA2579AA	gyrA (D87Y)	ciprofloxacin I/R, nalidixic acid	codon	87	GAC -> TAC (D -> Y)	99.43	100	2637/2637	NODE_2_length_390355_cov_13.565761	157518	160154
SAL_OA2788AA	gyrA (D87Y)	ciprofloxacin I/R, nalidixic acid	codon	87	GAC -> TAC (D -> Y)	99.43	100	2637/2637	NODE_4_length_390366_cov_11.236427	232843	230207
SAL_OA2835AA	gyrA (D87G)	ciprofloxacin I/R, nalidixic acid	codon	87	GAC -> GGC (D -> G)	98.86	100	2637/2637	NODE_18_length_88092_cov_33.436060	65291	67927
SAL_OA2855AA	gyrA (D87Y)	ciprofloxacin I/R, nalidixic acid	codon	87	GAC -> TAC (D -> Y)	99.43	100	2637/2637	NODE_9_length_180697_cov_9.778518	157524	160160
SAL_OA2879AA	gyrA (D87Y)	ciprofloxacin I/R, nalidixic acid	codon	87	GAC -> TAC (D -> Y)	99.43	100	2637/2637	NODE_15_length_93969_cov_8.417734	65015	67651
SAL_OA2893AA	gyrA (D87Y)	ciprofloxacin I/R, nalidixic acid	codon	87	GAC -> TAC (D -> Y)	99.43	100	2637/2637	NODE_6_length_180706_cov_12.002913	23183	20547
SAL_OA3708AA	gyrA (D87Y)	ciprofloxacin I/R, nalidixic acid	codon	87	GAC -> TAC (D -> Y)	99.43	100	2637/2637	NODE_6_length_180781_cov_32.420732	23258	20622
SAL_OA3710AA	gyrA (D87Y)	ciprofloxacin I/R, nalidixic acid	codon	87	GAC -> TAC (D -> Y)	99.43	100	2637/2637	NODE_19_length_88693_cov_31.912427	65040	67676
SAL_OA3713AA	gyrA (D87Y)	ciprofloxacin I/R, nalidixic acid	codon	87	GAC -> TAC (D -> Y)	99.43	100	2637/2637	NODE_20_length_88211_cov_29.559648	23180	20544
SAL_OA3764AA	gyrA (D87Y)	ciprofloxacin I/R, nalidixic acid	codon	87	GAC -> TAC (D -> Y)	99.43	100	2637/2637	NODE_9_length_180684_cov_14.131986	23161	20525
SAL_OA3778AA	gyrA (D87Y)	ciprofloxacin I/R, nalidixic acid	codon	87	GAC -> TAC (D -> Y)	99.43	100	2637/2637	NODE_9_length_180709_cov_14.507094	23186	20550
SAL_OA3831AA	gyrA (D87Y)	ciprofloxacin I/R, nalidixic acid	codon	87	GAC -> TAC (D -> Y)	99.43	100	2637/2637	NODE_6_length_180833_cov_9.610251	157524	160160
SAL_OA3837AA	gyrA (D87Y)	ciprofloxacin I/R, nalidixic acid	codon	87	GAC -> TAC (D -> Y)	99.96	100	2637/2637	NODE_7_length_400707_cov_7.530286	22858	20222
SAL_OA4331AA	gyrA (D87Y)	ciprofloxacin I/R, nalidixic acid	codon	87	GAC -> TAC (D -> Y)	99.43	100	2637/2637	NODE_7_length_166998_cov_8.460278	157524	160160
SAL_OA5017AA	gyrA (D87Y)	ciprofloxacin I/R, nalidixic acid	codon	87	GAC -> TAC (D -> Y)	99.43	100	2637/2637	NODE_7_length_180709_cov_26.403800	23186	20550
SAL_OA5657AA	gyrA (D87Y)	ciprofloxacin I/R, nalidixic acid	codon	87	GAC -> TAC (D -> Y)	99.43	100	2637/2637	NODE_9_length_180672_cov_12.153264	23149	20513
SAL_OA5666AA	gyrA (D87Y)	ciprofloxacin I/R, nalidixic acid	codon	87	GAC -> TAC (D -> Y)	99.43	100	2637/2637	NODE_12_length_180646_cov_11.502158	23123	20487
SAL_OA5668AA	gyrA (D87Y)	ciprofloxacin I/R, nalidixic acid	codon	87	GAC -> TAC (D -> Y)	99.43	100	2637/2637	NODE_3_length_345877_cov_10.715069	157524	160160
SAL_OA5671AA	gyrA (D87Y)	ciprofloxacin I/R, nalidixic acid	codon	87	GAC -> TAC (D -> Y)	99.43	100	2637/2637	NODE_5_length_180706_cov_10.807968	157524	160160
SAL_OA5677AA	gyrA (D87Y)	ciprofloxacin I/R, nalidixic acid	codon	87	GAC -> TAC (D -> Y)	99.43	100	2637/2637	NODE_35_length_41444_cov_10.292277	18287	20923
SAL_OA5692AA	gyrA (S83Y)	ciprofloxacin I/R, nalidixic acid	codon	83	TCC -> TAC (S -> Y)	99.17	100	2637/2637	NODE_2_length_404200_cov_34.038416	380986	383622
SAL_OA7290AA	gyrA (D87Y)	ciprofloxacin I/R, nalidixic acid	codon	87	GAC -> TAC (D -> Y)	99.43	100	2637/2637	NODE_9_length_181177_cov_38.918592	157524	160160
SAL_OA7306AA	gyrA (D87Y)	ciprofloxacin I/R, nalidixic acid	codon	87	GAC -> TAC (D -> Y)	99.43	100	2637/2637	NODE_9_length_181177_cov_42.373643	157524	160160
SAL_OA7314AA	gyrA (D87Y)	ciprofloxacin I/R, nalidixic acid	codon	87	GAC -> TAC (D -> Y)	99.43	100	2637/2637	NODE_18_length_88713_cov_39.301379	23654	21018
SAL_OA7320AA	gyrA (D87Y)	ciprofloxacin I/R, nalidixic acid	codon	87	GAC -> TAC (D -> Y)	99.43	100	2637/2637	NODE_7_length_181177_cov_34.401480	23654	21018
SAL_OA7447AA	gyrA (D87Y)	ciprofloxacin I/R, nalidixic acid	codon	87	GAC -> TAC (D -> Y)	99.43	100	2637/2637	NODE_3_length_390367_cov_14.460460	232844	230208
SAL_OA7453AA	gyrA (D87Y)	ciprofloxacin I/R, nalidixic acid	codon	87	GAC -> TAC (D -> Y)	99.43	100	2637/2637	NODE_2_length_346095_cov_12.753844	157524	160160
SAL_OA7457AA	gyrA (D87Y)	ciprofloxacin I/R, nalidixic acid	codon	87	GAC -> TAC (D -> Y)	99.43	100	2637/2637	NODE_42_length_41500_cov_16.346047	23186	20550
SAL_OA7468AA	gyrA (D87Y)	ciprofloxacin I/R, nalidixic acid	codon	87	GAC -> TAC (D -> Y)	99.43	100	2637/2637	NODE_4_length_283274_cov_9.710762	157524	160160
SAL_OA7470AA	gyrA (D87Y)	ciprofloxacin I/R, nalidixic acid	codon	87	GAC -> TAC (D -> Y)	99.43	100	2637/2637	NODE_3_length_390367_cov_15.417838	157524	160160
SAL_OA7484AA	gyrA (D87Y)	ciprofloxacin I/R, nalidixic acid	codon	87	GAC -> TAC (D -> Y)	98.86	100	2637/2637	NODE_9_length_147154_cov_9.049440	16490	13854
SAL_OA7485AA	gyrA (D87Y)	ciprofloxacin I/R, nalidixic acid	codon	87	GAC -> TAC (D -> Y)	99.43	100	2637/2637	NODE_7_length_173916_cov_14.977363	157524	160160
SAL_OA8207AA	gyrA (D87Y)	ciprofloxacin I/R, nalidixic acid	codon	87	GAC -> TAC (D -> Y)	99.96	100	2637/2637	NODE_5_length_401085_cov_49.043628	378228	380864
SAL_OA9736AA	gyrA (D87Y)	ciprofloxacin I/R, nalidixic acid	codon	87	GAC -> TAC (D -> Y)	99.43	100	2637/2637	NODE_6_length_173952_cov_15.328434	16429	13793
SAL_OA9738AA	gyrA (D87Y)	ciprofloxacin I/R, nalidixic acid	codon	87	GAC -> TAC (D -> Y)	99.43	100	2637/2637	NODE_52_length_12714_cov_12.035433	3088	5724
SAL_OA9745AA	gyrA (D87Y)	ciprofloxacin I/R, nalidixic acid	codon	87	GAC -> TAC (D -> Y)	99.43	100	2637/2637	NODE_4_length_281733_cov_12.339219	157524	160160
SAL_OA9785AA	gyrA (S83F)	ciprofloxacin I/R, nalidixic acid	codon	83	TCC -> TTC (S -> F)	98.86	100	2637/2637	NODE_30_length_56466_cov_30.038890	9222	6586
SAL_OA9787AA	gyrA (D87Y)	ciprofloxacin I/R, nalidixic acid	codon	87	GAC -> TAC (D -> Y)	99.43	100	2637/2637	NODE_5_length_181177_cov_22.452985	157524	160160
SAL_OA9789AA	gyrA (S83F)	ciprofloxacin I/R, nalidixic acid	codon	83	TCC -> TTC (S -> F)	98.86	100	2637/2637	NODE_21_length_74678_cov_28.095317	9511	6875
SAL_OA9791AA	gyrA (S83F)	ciprofloxacin I/R, nalidixic acid	codon	83	TCC -> TTC (S -> F)	98.86	100	2637/2637	NODE_94_length_12597_cov_29.221893	3077	5713
SAL_OA9792AA	gyrA (S83F)	ciprofloxacin I/R, nalidixic acid	codon	83	TCC -> TTC (S -> F)	98.86	100	2637/2637	NODE_23_length_81547_cov_29.133493	16360	13724
SAL_OA9814AA	gyrA (D87Y)	ciprofloxacin I/R, nalidixic acid	codon	87	GAC -> TAC (D -> Y)	99.43	100	2637/2637	NODE_9_length_181177_cov_27.264711	23654	21018
SAL_OA9816AA	gyrA (S83Y)	ciprofloxacin I/R, nalidixic acid	codon	83	TCC -> TAC (S -> Y)	98.86	100	2637/2637	NODE_3_length_402282_cov_30.350410	22802	20166
SAL_OA9820AA	gyrA (S83F)	ciprofloxacin I/R, nalidixic acid	codon	83	TCC -> TTC (S -> F)	98.86	100	2637/2637	NODE_44_length_41154_cov_28.576523	18353	20989
SAL_OA9830AA	gyrA (D87Y)	ciprofloxacin I/R, nalidixic acid	codon	87	GAC -> TAC (D -> Y)	99.43	100	2637/2637	NODE_53_length_34771_cov_22.580938	18299	20935
SAL_OA9831AA	gyrA (D87Y)	ciprofloxacin I/R, nalidixic acid	codon	87	GAC -> TAC (D -> Y)	99.43	100	2637/2637	NODE_69_length_26567_cov_22.578858	10017	12653
SAL_OA9838AA	gyrA (D87Y)	ciprofloxacin I/R, nalidixic acid	codon	87	GAC -> TAC (D -> Y)	99.43	100	2637/2637	NODE_51_length_35512_cov_27.383920	16441	13805
SAL_OA9839AA	gyrA (D87Y)	ciprofloxacin I/R, nalidixic acid	codon	87	GAC -> TAC (D -> Y)	99.43	100	2637/2637	NODE_22_length_81480_cov_32.442209	65015	67651
SAL_OA9842AA	gyrA (D87N)	ciprofloxacin I/R, nalidixic acid	codon	87	GAC -> AAC (D -> N)	98.86	100	2637/2637	NODE_62_length_25819_cov_24.027869	22802	20166
SAL_OA9995AA	gyrA (D87Y)	ciprofloxacin I/R, nalidixic acid	codon	87	GAC -> TAC (D -> Y)	99.43	100	2637/2637	NODE_9_length_181177_cov_13.646402	23654	21018
SAL_PA0427AA	gyrA (D87Y)	ciprofloxacin I/R, nalidixic acid	codon	87	GAC -> TAC (D -> Y)	99.43	100	2637/2637	NODE_10_length_180687_cov_14.858518	157524	160160
SAL_PA0449AA	gyrA (D87Y)	ciprofloxacin I/R, nalidixic acid	codon	87	GAC -> TAC (D -> Y)	99.43	100	2637/2637	NODE_2_length_390367_cov_15.787687	232844	230208
SAL_PA0451AA	gyrA (D87Y)	ciprofloxacin I/R, nalidixic acid	codon	87	GAC -> TAC (D -> Y)	99.43	100	2637/2637	NODE_9_length_180709_cov_15.910600	157524	160160
SAL_PA0462AA	gyrA (D87Y)	ciprofloxacin I/R, nalidixic acid	codon	87	GAC -> TAC (D -> Y)	99.43	100	2637/2637	NODE_2_length_390367_cov_13.607565	232844	230208
SAL_PA1049AA	gyrA (D87Y)	ciprofloxacin I/R, nalidixic acid	codon	87	GAC -> TAC (D -> Y)	99.43	100	2637/2637	NODE_20_length_88152_cov_11.681431	65051	67687
SAL_PA1051AA	gyrA (D87Y)	ciprofloxacin I/R, nalidixic acid	codon	87	GAC -> TAC (D -> Y)	99.43	100	2637/2637	NODE_8_length_180709_cov_13.521231	157524	160160
SAL_PA1125AA	gyrA (D87Y)	ciprofloxacin I/R, nalidixic acid	codon	87	GAC -> TAC (D -> Y)	99.43	100	2637/2637	NODE_6_length_180709_cov_11.171839	157524	160160
SAL_PA1131AA	gyrA (D87Y)	ciprofloxacin I/R, nalidixic acid	codon	87	GAC -> TAC (D -> Y)	99.43	100	2637/2637	NODE_22_length_88186_cov_8.818042	23152	20516
SAL_PA1134AA	gyrA (D87Y)	ciprofloxacin I/R, nalidixic acid	codon	87	GAC -> TAC (D -> Y)	99.43	100	2637/2637	NODE_11_length_180693_cov_15.084789	157524	160160
SAL_PA1141AA	gyrA (D87Y)	ciprofloxacin I/R, nalidixic acid	codon	87	GAC -> TAC (D -> Y)	99.43	100	2637/2637	NODE_6_length_239006_cov_13.654214	81483	78847
SAL_PA1142AA	gyrA (D87Y)	ciprofloxacin I/R, nalidixic acid	codon	87	GAC -> TAC (D -> Y)	99.43	100	2637/2637	NODE_40_length_26165_cov_9.344727	3005	5641
SAL_PA1143AA	gyrA (D87Y)	ciprofloxacin I/R, nalidixic acid	codon	87	GAC -> TAC (D -> Y)	99.43	100	2637/2637	NODE_42_length_35615_cov_8.899149	16501	13865
SAL_PA1152AA	gyrA (D87Y)	ciprofloxacin I/R, nalidixic acid	codon	87	GAC -> TAC (D -> Y)	99.43	100	2637/2637	NODE_3_length_390367_cov_16.132488	232844	230208
SAL_PA1153AA	gyrA (D87Y)	ciprofloxacin I/R, nalidixic acid	codon	87	GAC -> TAC (D -> Y)	99.43	100	2637/2637	NODE_5_length_239006_cov_14.208285	81483	78847
SAL_PA1244AA	gyrA (D87Y)	ciprofloxacin I/R, nalidixic acid	codon	87	GAC -> TAC (D -> Y)	99.43	100	2637/2637	NODE_2_length_390374_cov_8.514069	232851	230215
SAL_PA1603AA	gyrA (D87Y)	ciprofloxacin I/R, nalidixic acid	codon	87	GAC -> TAC (D -> Y)	99.43	100	2637/2637	NODE_49_length_19606_cov_11.546845	3160	5796
SAL_PA1606AA	gyrA (D87Y)	ciprofloxacin I/R, nalidixic acid	codon	87	GAC -> TAC (D -> Y)	99.43	100	2637/2637	NODE_6_length_142160_cov_8.355671	18263	20899
108619	gyrA (D87G)	ciprofloxacin I/R, nalidixic acid	codon	87	GAC -> GGC (D -> G)	98.48	100	2637/2637	108619.139.con.0027	22696	20060
1.96764e+06	gyrA (S83Y)	ciprofloxacin I/R, nalidixic acid	codon	83	TCC -> TAC (S -> Y)	99.13	100	2637/2637	1967643.3.con.0055	25019	27655
59201.2	gyrA (S83Y)	ciprofloxacin I/R, nalidixic acid	codon	83	TCC -> TAC (S -> Y)	99.13	100	2637/2637	59201.238.con.0096	65214	67850
59201.5	gyrA (D87G)	ciprofloxacin I/R, nalidixic acid	codon	87	GAC -> GGC (D -> G)	99.96	100	2637/2637	59201.503.con.0002	261339	263975
59201.5	gyrA (D87G)	ciprofloxacin I/R, nalidixic acid	codon	87	GAC -> GGC (D -> G)	99.96	100	2637/2637	59201.504.con.0033	22918	20282
611.98	gyrA (D87N)	ciprofloxacin I/R, nalidixic acid	codon	87	GAC -> AAC (D -> N)	98.82	100	2637/2637	611.98.con.0158	22716	20080
611.99	gyrA (S83Y)	ciprofloxacin I/R, nalidixic acid	codon	83	TCC -> TAC (S -> Y)	99.13	100	2637/2637	611.99.con.0196	139668	142304
90371.2	gyrA (D87G)	ciprofloxacin I/R, nalidixic acid	codon	87	GAC -> GGC (D -> G)	99.01	100	2637/2637	90371.2363.con.0075	202937	205573
