# Supplementary material for: Multidrug Resistance Dynamics in Salmonella in Food Animals in the United States: An Analysis of Genomes from Public Databases
Source: Microbiol Spectr. 2021 Oct 27;9(2):e00495-21. doi: 10.1128/Spectrum.00495-21 (PMC8549754; doi:10.1128/Spectrum.00495-21)
Supplement: SUPPLEMENTAL FILE 3 — Supplemental material. Download SPECTRUM00495-21_Supp_2_seq11.xlsx, XLSX file, 2.2 MB [file spectrum00495-21_supp_2_seq11.xlsx]

## Sheet: Data_S1_PCU_Data_1985-2018
	CountryName	ISO3	CaPCU1985	CaPCU1986	CaPCU1987	CaPCU1988	CaPCU1989	CaPCU1990	CaPCU1991	CaPCU1992	CaPCU1993	CaPCU1994	CaPCU1995	CaPCU1996	CaPCU1997	CaPCU1998	CaPCU1999	CaPCU2000	CaPCU2001	CaPCU2002	CaPCU2003	CaPCU2004	CaPCU2005	CaPCU2006	CaPCU2007	CaPCU2008	CaPCU2009	CaPCU2010	CaPCU2011	CaPCU2012	CaPCU2013	CaPCU2014	CaPCU2015	CaPCU2016	CaPCU2017	CaPCU2018	ChPCU1985	ChPCU1986	ChPCU1987	ChPCU1988	ChPCU1989	ChPCU1990	ChPCU1991	ChPCU1992	ChPCU1993	ChPCU1994	ChPCU1995	ChPCU1996	ChPCU1997
1	Afghanistan	AFG	5.30717e+08	404178000	4.17152e+08	4.21366e+08	4.21366e+08	576000000	576000000	6.03692e+08	648000000	7.00615e+08	7.80404e+08	9.5187e+08	1.04209e+09	1.09615e+09	1.19231e+09	9.96923e+08	7.88954e+08	1.26015e+09	1.27108e+09	1.1978e+09	1.24809e+09	1.31862e+09	1417320000	1.51865e+09	1.51505e+09	1.77253e+09	1742040000	1.66689e+09	1.65586e+09	1.6927e+09	1.66677e+09	1.65682e+09	1.57571e+09	1.59039e+09	42000000	4.25455e+07	42000000	4.14545e+07	4.07273e+07	4.01818e+07	3.94545e+07	3.89091e+07	3.83636e+07	3.76364e+07	4.00036e+07	4.41818e+07	4.63636e+07
2	Albania	ALB	9.88225e+07	1.00814e+08	1.20056e+08	1.36874e+08	1.36925e+08	151515600	1.41866e+08	1.41564e+08	1.43866e+08	1.80775e+08	1.89538e+08	1.78498e+08	1.78445e+08	163458000	168480000	1.73509e+08	1.68871e+08	169421200	1.78444e+08	1.73082e+08	1.78537e+08	1.87774e+08	176958000	1.52477e+08	1.43769e+08	1.46444e+08	1.46638e+08	1.686e+08	1.70096e+08	1.54049e+08	1.49363e+08	1.4981e+08	1.46881e+08	166773690	1.93309e+07	1.94379e+07	2.06137e+07	2.0606e+07	23265975	22643190	1.93691e+07	8.91718e+06	1.08355e+07	1.17873e+07	1.25544e+07	1.17136e+07	1.27527e+07
3	Algeria	DZA	4.07723e+08	4.02303e+08	4.46233e+08	4.60132e+08	459653220	4.66197e+08	4.64693e+08	4.78375e+08	4.76515e+08	4.74221e+08	501863880	4.70266e+08	5.04387e+08	529945680	6.17417e+08	6.89684e+08	6.16127e+08	6.27711e+08	6.53792e+08	6.7344e+08	6.5673e+08	6.69092e+08	6.7984e+08	6.85272e+08	7.05006e+08	6.92828e+08	6.86129e+08	7.58483e+08	7.56072e+08	7.99662e+08	866232308	9.18376e+08	9.29376e+08	8.5605e+08	5.06818e+08	5.36364e+08	5.45455e+08	5.72727e+08	5.81818e+08	6.09091e+08	6.18182e+08	625000000	6.40909e+08	6.79545e+08	7.04545e+08	6.65532e+08	6.98864e+08
4	American Samoa	WSM	26538.5	26538.5	26538.5	27692.3	47538.5	27692.3	27692.3	27692.3	28615.4	28615.4	28615.4	28615.4	28615.4	28615.4	28615.4	28615.4	28615.4	28615.4	28615.4	28615.4	28615.4	27692.3	31153.8	31153.8	31153.8	30923.1	30692.3	30692.3	30692.3	31153.8	31153.8	31153.8	31384.6	31384.6	94545.5	98181.8	101818	105455	109091	112727	116364	120000	123636	127273	127273	127273	127273
5	Andorra	AND	NA	NA	NA	NA	NA	NA	NA	NA	NA	NA	NA	NA	NA	NA	NA	NA	NA	NA	NA	NA	NA	NA	NA	NA	NA	NA	NA	NA	NA	NA	NA	NA	NA	NA	NA	NA	NA	NA	NA	NA	NA	NA	NA	NA	NA	NA	NA
6	Angola	AGO	8.56154e+08	8.52458e+08	8.29966e+08	7.89231e+08	7.80769e+08	7.94231e+08	8.01274e+08	9.4783e+08	9.77502e+08	9.33563e+08	7.95545e+08	1.01284e+09	1.10482e+09	1215648000	1.20746e+09	1356900000	1.32687e+09	1.30722e+09	1.27485e+09	1.07375e+09	1.18043e+09	1.20689e+09	1.2392e+09	1.27174e+09	1.2983e+09	1.32543e+09	1.35387e+09	1.38288e+09	1.41508e+09	1.43903e+09	1.43773e+09	1412835768	1409950500	1412040080	2.76341e+07	2.78182e+07	2.80227e+07	2.82273e+07	2.84318e+07	2.86364e+07	2.89432e+07	29250000	2.96591e+07	2.96591e+07	2.98636e+07	3.00682e+07	3.02727e+07
7	Anguilla	AIA	NA	NA	NA	NA	NA	NA	NA	NA	NA	NA	NA	NA	NA	NA	NA	NA	NA	NA	NA	NA	NA	NA	NA	NA	NA	NA	NA	NA	NA	NA	NA	NA	NA	NA	NA	NA	NA	NA	NA	NA	NA	NA	NA	NA	NA	NA	NA
8	Antigua and Barbuda	ATG	6.13177e+06	6.11538e+06	6.11538e+06	6.11538e+06	5.12308e+06	5.37102e+06	5.51589e+06	5.51589e+06	5.51589e+06	5.51589e+06	5.38777e+06	5.04314e+06	4856400	4.67077e+06	4.55079e+06	4.52762e+06	4717500	4.79515e+06	4.87296e+06	4.88534e+06	4.88534e+06	4.88534e+06	4.94248e+06	5.05526e+06	5.05526e+06	1.66304e+06	1.66996e+06	1.67538e+06	1.68087e+06	1.77317e+06	1.81697e+06	1.67308e+06	1.67308e+06	2.69317e+06	567273	600000	600000	600000	600000	654545	681818	709091	722727	722727	736364	736364	818182
9	Argentina	ARG	2.12214e+10	2.15205e+10	2.00663e+10	2.0843e+10	2.08994e+10	2.28372e+10	2.15327e+10	21988858938	2.15383e+10	2.15202e+10	2.10728e+10	2.04577e+10	2.04999e+10	1.99805e+10	2.10816e+10	2.05962e+10	1.97485e+10	2.11795e+10	2.23556e+10	2.31478e+10	24094410106	2.49449e+10	2.44383e+10	2.37403e+10	2.28366e+10	2.07111e+10	2.08195e+10	2.14154e+10	2.18761e+10	21674157820	2.19422e+10	2.23369e+10	2.28829e+10	23625103086	9.83564e+08	1.00712e+09	1175460000	1033680000	9.52687e+08	1000357500	1.12259e+09	1.28823e+09	1.88839e+09	2.03692e+09	2.21301e+09	2153558250	2.23469e+09
10	Armenia	ARM	NA	NA	NA	NA	NA	NA	NA	1.66683e+08	1.4824e+08	1.47737e+08	1.53255e+08	1.54299e+08	1.58411e+08	1.47339e+08	1.39367e+08	1.34374e+08	1.42124e+08	1.31409e+08	135712768	1.55245e+08	1.57512e+08	1.67253e+08	1.72511e+08	1.85489e+08	178050546	168595078	1.66597e+08	1.70944e+08	1.89342e+08	2.08061e+08	209120100	2.34435e+08	2.41581e+08	2.32447e+08	NA	NA	NA	NA	NA	NA	NA	4.87028e+07	1.51537e+07	1.48255e+07	2.31477e+07	1.6381e+07	1.52295e+07
11	Aruba	ABW	NA	NA	NA	NA	NA	NA	NA	NA	NA	NA	NA	NA	NA	NA	NA	NA	NA	NA	NA	NA	NA	NA	NA	NA	NA	NA	NA	NA	NA	NA	NA	NA	NA	NA	NA	NA	NA	NA	NA	NA	NA	NA	NA	NA	NA	NA	NA
12	Australia	AUS	8.5289e+09	8.87654e+09	8.76235e+09	9.02503e+09	9400533338	1.01054e+10	1.0356e+10	1.03054e+10	1.07828e+10	1.15367e+10	1.14079e+10	1.16079e+10	1.16512e+10	1.16753e+10	12129330000	1.28112e+10	1.33142e+10	1.31152e+10	1.22745e+10	1.33914e+10	1.37689e+10	1.41599e+10	13848496200	1.36753e+10	1.39907e+10	1.3857e+10	1.50337e+10	1.51072e+10	1.53948e+10	15731664384	15202626192	1.36785e+10	1.42666e+10	1.48004e+10	8.99987e+08	9.38334e+08	9.70078e+08	1.01463e+09	9.98749e+08	1.05931e+09	1.0538e+09	1.1378e+09	1.22662e+09	1.289e+09	1.27213e+09	1.33809e+09	1.55588e+09
13	Austria	AUT	1.40759e+09	1.44103e+09	1.43271e+09	1.39258e+09	1388734776	1412994888	1.49574e+09	1499478370	1.40175e+09	1.35537e+09	1.38033e+09	1.37693e+09	1295599200	1.27475e+09	1320472080	1.31698e+09	1.32368e+09	1.30201e+09	1.28408e+09	1.28253e+09	1.30059e+09	1.31399e+09	1.32885e+09	1.34351e+09	1.34186e+09	1.35464e+09	1.34132e+09	1.33551e+09	1.34681e+09	1338166996	1.34985e+09	1352983540	1.3548e+09	1366332744	2.10099e+08	2.12286e+08	2.1658e+08	2.16138e+08	2.11234e+08	2.14194e+08	2.15255e+08	2.21915e+08	224931195	2.26002e+08	2.26069e+08	2.27647e+08	2.37275e+08
14	Azerbaijan	AZE	NA	NA	NA	NA	NA	NA	NA	4.50438e+08	4.14827e+08	3.8685e+08	3.89224e+08	4.07574e+08	4.49429e+08	4.85117e+08	5.03103e+08	5.20888e+08	5.4706e+08	5.64506e+08	5.82463e+08	6.05656e+08	612037760	630042400	6.2927e+08	6.46459e+08	5.44309e+08	5.62049e+08	5.74539e+08	591271156	600727200	608807416	623740284	628775584	630364348	6.36041e+08	NA	NA	NA	NA	NA	NA	NA	1.48253e+08	1.03756e+08	8.14208e+07	7.26818e+07	6.94289e+07	6.67585e+07
15	Bahamas	BHS	376615	376615	340000	311231	311231	311231	306000	272000	248462	228323	238000	223615	223615	223615	210538	201646	209754	209231	224923	239308	239308	223615	222308	225708	225446	222308	223615	225708	225969	223354	222569	220477	220738	220215	2.11364e+07	2.33182e+07	2.35909e+07	2.37273e+07	16972500	1.83991e+07	1.88762e+07	1.64905e+07	1.55455e+07	1.38198e+07	2.43698e+07	30195000	3.02047e+07
16	Bahrain	BHR	2.80615e+06	2.96308e+06	2.99077e+06	3.37846e+06	3.62788e+06	3.72351e+06	3.41871e+06	3.75231e+06	3600000	3.45231e+06	3.08492e+06	3.45231e+06	3.46338e+06	3.78978e+06	3.77538e+06	3.40911e+06	3.24923e+06	4.98462e+06	3600000	3.00942e+06	3.00757e+06	3.00923e+06	3.00923e+06	2.78769e+06	2.82462e+06	3.41538e+06	3.41538e+06	3.41538e+06	3.52615e+06	3.56622e+06	3.33194e+06	3.23095e+06	3.32898e+06	3.33415e+06	9.73447e+06	7.46105e+06	8.4005e+06	8.98466e+06	9.02373e+06	9311685	1.08018e+07	1.20409e+07	11668245	1.21074e+07	1.32344e+07	1.30609e+07	1.1e+07
17	Bangladesh	BGD	2.25472e+09	2276764000	2.29909e+09	2.32168e+09	2.34484e+09	2.36799e+09	2.36957e+09	2.39207e+09	2404388000	2.45286e+09	2.47016e+09	2368800000	2.54187e+09	2.63415e+09	2663280000	2678430000	2.69581e+09	2.69338e+09	2.70846e+09	2.70889e+09	2.72635e+09	2.73862e+09	2756160000	2.77152e+09	2.78468e+09	2.78974e+09	2.82201e+09	2.82711e+09	2.84481e+09	2.8588e+09	2.893e+09	2.90715e+09	2.92961e+09	2.94808e+09	2.22772e+08	2.3651e+08	2.51267e+08	2.67057e+08	281350000	3.01634e+08	3.13354e+08	332863530	3.61548e+08	3.81193e+08	4.02385e+08	3.37591e+08	3.58108e+08
18	Barbados	BRB	5.04548e+06	5.83234e+06	6.58343e+06	6.49046e+06	9.90775e+06	1.1163e+07	1.07139e+07	1.15684e+07	1.06063e+07	1.06664e+07	1.06063e+07	1.07046e+07	9.54512e+06	8.82844e+06	8.37841e+06	8.02164e+06	6.91003e+06	6.29768e+06	5207196	4.8461e+06	4.11203e+06	3.37511e+06	2.8165e+06	3060800	3.41998e+06	3.62122e+06	3.40019e+06	3.75949e+06	3.80968e+06	3.7857e+06	3.72945e+06	3.6424e+06	3.30748e+06	3.69893e+06	1.94169e+07	2.38064e+07	2.60893e+07	2.85828e+07	3.45629e+07	3.12856e+07	3.08615e+07	2.7138e+07	2.69265e+07	30105900	3.3705e+07	37652600	3.6074e+07
19	Belarus	BLR	NA	NA	NA	NA	NA	NA	NA	2.56793e+09	2.18326e+09	2.16607e+09	1.93848e+09	1769937400	1.67595e+09	1.68767e+09	1623587000	1.45839e+09	1.4578e+09	1.38712e+09	1.34323e+09	1.3675e+09	1432882000	1.47131e+09	1.49487e+09	1.47646e+09	1.56342e+09	1.57624e+09	1.55719e+09	1.57733e+09	1.64459e+09	1.55842e+09	1.79234e+09	1.71936e+09	1.67265e+09	1.71945e+09	NA	NA	NA	NA	NA	NA	NA	4.21702e+08	4.36087e+08	3.14194e+08	246005750	219775000	233100000
20	Belgium	BEL	NA	NA	NA	NA	NA	NA	NA	NA	NA	NA	NA	NA	NA	NA	NA	1.97062e+09	1.96514e+09	1.92657e+09	1.80077e+09	1.8369e+09	1.75823e+09	1.87953e+09	1.88262e+09	1.84471e+09	1728602284	1.77844e+09	1.66985e+09	1.62239e+09	1.55569e+09	1.5722e+09	1.59442e+09	1.60345e+09	1.55642e+09	1.57889e+09	NA	NA	NA	NA	NA	NA	NA	NA	NA	NA	NA	NA	NA
21	Belize	BLZ	1.40562e+07	1.33504e+07	14099982	1.07846e+07	1.38565e+07	1.98078e+07	1.9019e+07	2.05904e+07	2.08797e+07	1.69742e+07	1.34781e+07	1.37376e+07	1.31374e+07	1.43443e+07	1.57629e+07	14419110	1.72667e+07	2.06811e+07	21565520	22237480	20631056	23820982	25356128	28174906	31114260	31426376	3.33383e+07	34589298	3.83902e+07	32165532	32426780	36149250	3.79613e+07	39598854	9.00158e+06	9.00882e+06	1.15977e+07	1.47031e+07	9.87273e+06	1.78469e+07	1.89289e+07	2.20071e+07	1.50027e+07	20122830	2.07457e+07	2.23448e+07	2.07362e+07
22	Benin	BEN	1.83869e+08	1.71617e+08	1.72007e+08	1.77049e+08	1.7636e+08	2.06462e+08	2.08154e+08	218306000	2.18003e+08	2.44682e+08	2.07695e+08	2.43862e+08	2.52408e+08	2.6244e+08	2.72485e+08	4.11355e+08	4.38028e+08	4.3756e+08	4.55465e+08	474522750	4.93825e+08	5.15422e+08	5.37947e+08	5.62801e+08	586491246	612903172	6.41151e+08	6.70326e+08	7.0146e+08	5.63658e+08	5.78762e+08	5.93739e+08	6.09223e+08	6.24961e+08	9.27273e+07	7.45455e+07	6.72727e+07	5.81818e+07	4.72727e+07	4.19618e+07	3.45455e+07	3.58618e+07	3.80982e+07	3.94545e+07	4.08073e+07	4.16255e+07	4.26382e+07
23	Bermuda	BMU	182751	184615	203077	203077	225083	225083	225083	210658	182751	195000	204055	182751	182751	190000	182751	182751	182751	190000	182751	182751	182751	203077	200711	205712	205712	205712	205712	209938	210434	211048	211558	204732	204240	203994	504545	545455	545455	545455	600000	600000	477273	477273	409091	376364	381818	351818	351818
24	Bhutan	BTN	5.71919e+07	5.68323e+07	5.84669e+07	5.93692e+07	5.87154e+07	5.96245e+07	6.81385e+07	6.42005e+07	6.41135e+07	6.40609e+07	7.00551e+07	6.79412e+07	6.63188e+07	65920000	7.19731e+07	6.55139e+07	6.06819e+07	6.03754e+07	6.22301e+07	6.29964e+07	7.04179e+07	6.7342e+07	6.83601e+07	5.98764e+07	64585120	6.44902e+07	6.21507e+07	6.2325e+07	6.34808e+07	5.54644e+07	5.58629e+07	5.58265e+07	5.58184e+07	5.49627e+07	827273	908409	954545	991136	919545	905227	687500	506250	562500	586250	653750	615000	647500
25	Bolivia (Plurinational State of)	BOL	1.66279e+09	1.53794e+09	1.62106e+09	1.75225e+09	1.80111e+09	1.53639e+09	1.55781e+09	1.47615e+09	1579646292	1.6557e+09	1.71374e+09	1.6792e+09	1826759088	1.9437e+09	1.92157e+09	2.06954e+09	1.88869e+09	1.94712e+09	1.99688e+09	2051197828	2.1203e+09	2.20788e+09	2.32983e+09	2.382e+09	1.94345e+09	2.74296e+09	2.80731e+09	2.8682e+09	2.93899e+09	2.98112e+09	3.06816e+09	3.13331e+09	3.18976e+09	3.27624e+09	7.71758e+07	7.57384e+07	7.6e+07	1.06364e+08	1.24161e+08	161194650	2.00324e+08	2.07732e+08	2.73303e+08	3.40822e+08	3.6981e+08	4.04902e+08	451112950
26	Bosnia and Herzegovina	BIH	NA	NA	NA	NA	NA	NA	NA	1.75902e+08	173360000	1.52009e+08	1.28254e+08	102500000	130321600	1.33192e+08	130580142	1.2002e+08	1.07717e+08	1.08691e+08	1.1469e+08	1.2537e+08	1.4394e+08	1.57589e+08	1.56654e+08	1.6125e+08	1.48612e+08	1.45462e+08	147407232	1.51297e+08	1.3505e+08	1.16425e+08	199996128	1.74976e+08	1.77351e+08	1.55903e+08	NA	NA	NA	NA	NA	NA	NA	50018000	3.96082e+07	3.46591e+07	3.72963e+07	3.57955e+07	2.96447e+07
27	Botswana	BWA	7.78183e+08	747133756	7.41098e+08	8.24056e+08	8.98275e+08	9.52121e+08	7.51057e+08	6.22737e+08	6.01281e+08	6.91413e+08	809419620	7.31512e+08	7.26466e+08	7.52205e+08	789438580	8.28585e+08	8.11308e+08	660000000	5.87326e+08	6.84615e+08	7.07692e+08	7.15385e+08	7.21927e+08	7.38309e+08	8.03888e+08	8.85798e+08	8.58266e+08	7.63967e+08	6.97014e+08	5.18177e+08	5.79743e+08	5.07692e+08	3.90885e+08	4.93335e+08	6.67273e+06	7.41636e+06	6.87818e+06	8.92727e+06	1.14782e+07	1.25927e+07	1.30909e+07	1.36364e+07	1.18309e+07	1.41818e+07	2.34673e+07	1.88273e+07	2.25455e+07
28	Brazil	BRA	4.19245e+10	43088925312	4.38256e+10	4.50607e+10	4.67068e+10	4.77235e+10	4.93521e+10	5.31216e+10	5.2935e+10	5.87349e+10	6.77441e+10	6.97655e+10	6.52317e+10	6.05227e+10	6.30519e+10	6.53158e+10	6.57759e+10	6.99796e+10	7.2408e+10	7.8978e+10	8.26634e+10	8.31814e+10	8.18593e+10	8.33548e+10	8.52567e+10	8.85847e+10	8.94881e+10	8.9567e+10	9.06619e+10	9.36346e+10	95855322024	9.71592e+10	9.626e+10	9.73558e+10	4.66816e+09	5.03356e+09	5.51312e+09	5973180465	6410563785	7.02596e+09	7792200500	8.47849e+09	9.15119e+09	9841984720	1.14437e+10	1.14427e+10	12855926355
29	British Virgin Islands	VGB	839077	858462	858462	858462	858462	863169	868431	873138	877292	877292	877292	877292	877292	877292	877292	877292	877292	877292	877846	877846	877846	899217	1.00398e+06	867046	866215	865662	864831	864000	863446	886625	887112	886625	886625	886625	NA	NA	NA	NA	NA	NA	NA	NA	NA	NA	NA	NA	NA
30	Brunei Darussalam	BRN	2.29038e+06	2.05546e+06	2.83915e+06	3.05238e+06	2.66008e+06	3.04223e+06	3303000	2.72077e+06	2.45054e+06	3.07892e+06	2.16923e+06	2.78469e+06	3.02862e+06	3.61246e+06	6.95446e+06	5.33677e+06	5.05777e+06	5172000	5.29454e+06	4.47946e+06	3399000	2.28692e+06	2.01577e+06	1.37022e+06	1454400	1.30831e+06	1.83969e+06	1.68708e+06	1108000	1.50177e+06	1.00112e+06	1.47011e+06	1.41723e+06	1.20467e+06	1.78732e+07	1.83273e+07	1.39561e+07	9.67091e+06	8.56841e+06	1.22277e+07	1.40195e+07	1.5928e+07	1.67195e+07	1.69711e+07	1.65661e+07	1.65048e+07	2.22464e+07
31	Bulgaria	BGR	7.17411e+08	7.13204e+08	7.04305e+08	6.84527e+08	694927902	6.85745e+08	5.93259e+08	6.20049e+08	4.80805e+08	3.44673e+08	2.5068e+08	3.01069e+08	2.43171e+08	2.54861e+08	277939024	2.82638e+08	166062624	1.76246e+08	2.16249e+08	2.01197e+08	193551600	1.68884e+08	1.78578e+08	1.67089e+08	1.62775e+08	1.47719e+08	1.51002e+08	1.53688e+08	1.47332e+08	1.46384e+08	1.4343e+08	1.05259e+08	1.51367e+08	1.42927e+08	4.6333e+08	4.63701e+08	4.67812e+08	5.19556e+08	5.24439e+08	5.01962e+08	3.01831e+08	2.59216e+08	2.84341e+08	2.38641e+08	2.68825e+08	2.84428e+08	2.80688e+08
32	Burkina Faso	BFA	631760000	6.46111e+08	6.60462e+08	6.73508e+08	7.09923e+08	758953200	789429300	7.83262e+08	7.98867e+08	8.14815e+08	831069800	8.47707e+08	8.6465e+08	881931600	8.99576e+08	9.17568e+08	9.3592e+08	9.54639e+08	1.39819e+09	1.42615e+09	1494343640	1.52423e+09	1.55471e+09	1.5858e+09	1.61751e+09	1.64985e+09	1682845720	1.7165e+09	1.74773e+09	1540873350	1.27025e+09	1.47158e+09	1.40374e+09	1.47192e+09	5.71418e+07	61340000	6.55491e+07	6.97691e+07	7.09091e+07	7.47491e+07	7.73455e+07	7.91309e+07	8.13582e+07	8.47891e+07	8.67782e+07	8.95691e+07	9.23836e+07
33	Burundi	BDI	89894000	113100000	102171400	103848600	103212800	1.28635e+08	1.30445e+08	1.28395e+08	1.23178e+08	1.09551e+08	1.11315e+08	1.08152e+08	110398000	1.09351e+08	127813120	175271136	124156000	1.11654e+08	1.22744e+08	1.26558e+08	1.35441e+08	1.51939e+08	1.63928e+08	1.60094e+08	1.82801e+08	1.95511e+08	2.16391e+08	2.06083e+08	2.45001e+08	2.75022e+08	2.68029e+08	2.53581e+08	3.50693e+08	3.6109e+08	1.78977e+07	1.84091e+07	1.94318e+07	2.04545e+07	2.14773e+07	22500000	2.35227e+07	2.45455e+07	2.51591e+07	24750000	2.39318e+07	2.35227e+07	2.29091e+07
34	C√¥te d'Ivoire	CIV	2.43017e+08	232900000	2.36483e+08	2.54398e+08	268520000	2.81291e+08	2.91636e+08	3.01287e+08	3.06632e+08	3.12434e+08	3.22055e+08	3.24542e+08	3.02286e+08	2.64576e+08	2.67581e+08	2.69064e+08	2.70822e+08	2.70145e+08	2.72489e+08	2.80462e+08	2.86991e+08	2.94179e+08	2.95693e+08	3.02934e+08	3.13241e+08	3.16229e+08	3.30388e+08	3.112e+08	3.12667e+08	306943876	3.13312e+08	3.26724e+08	3.27769e+08	3.30947e+08	8.70818e+07	104857500	1.02006e+08	1.03124e+08	1.06189e+08	1.05893e+08	1.07157e+08	1.08453e+08	1.10839e+08	1.11146e+08	1.12543e+08	1.1186e+08	1.13329e+08
35	Cabo Verde	CPV	2.23537e+06	2.60923e+06	2.93077e+06	4126464	4.24701e+06	4.27151e+06	3.57921e+06	4.02298e+06	4.18843e+06	4.30391e+06	4.34098e+06	7.54272e+06	6.22911e+06	7.09512e+06	5144100	5.27308e+06	5.49615e+06	5237700	5.20113e+06	5.29148e+06	6.04215e+06	6673200	6124174	6.74581e+06	6.79657e+06	6.76027e+06	6.41632e+06	6.43035e+06	6.44062e+06	6.21663e+06	6.18186e+06	6.26415e+06	8.14841e+06	8.18946e+06	1.52983e+06	2.09383e+06	2.04796e+06	2.08526e+06	2.20997e+06	2.11384e+06	2.1299e+06	2199675	2.26745e+06	2.24026e+06	2.07448e+06	2.14961e+06	2.19402e+06
36	Cambodia	KHM	3.16191e+08	3.46338e+08	376800000	3.85477e+08	4.27754e+08	4.46031e+08	4.62462e+08	5.06585e+08	5.22831e+08	5.3934e+08	5.75206e+08	572640000	583898400	5.59004e+08	5.86593e+08	6.39718e+08	619149600	622053600	6.33492e+08	6.45405e+08	6.76088e+08	7.10144e+08	7.15283e+08	7.34361e+08	7.60409e+08	7.40049e+08	7.26087e+08	635995200	628454400	6.18948e+08	621026400	6.21219e+08	6.24887e+08	6.15634e+08	3.63591e+07	4.16977e+07	4.07136e+07	5.26341e+07	4.95273e+07	4.63932e+07	50150000	5.62523e+07	6.07773e+07	5.68795e+07	5.69705e+07	6.45727e+07	6.84045e+07
37	Cameroon	CMR	9.43511e+08	8.262e+08	9.57834e+08	1.06347e+09	1.09545e+09	1.12302e+09	1.15336e+09	1.16459e+09	1.20071e+09	1.09798e+09	1.13246e+09	1.35722e+09	1.18022e+09	1.19579e+09	1.41542e+09	1.44341e+09	1.46733e+09	1.38945e+09	1.43117e+09	1.44201e+09	1.45905e+09	1.48755e+09	1.49574e+09	1.29585e+09	1.28565e+09	1.0239e+09	1.01789e+09	1.09463e+09	1.13939e+09	1.1906e+09	1.19394e+09	1096102134	1.06467e+09	1.03881e+09	4.59364e+07	5.30636e+07	5.59564e+07	6.46782e+07	6.58182e+07	7.05455e+07	7.50909e+07	7.63636e+07	80000000	8.45455e+07	8.81818e+07	100000000	1.11818e+08
38	Canada	CAN	5.81626e+09	5.80575e+09	5690876400	5.83941e+09	5.904e+09	6.01599e+09	6.10316e+09	6.46086e+09	6.49542e+09	6.80753e+09	7.19559e+09	7540923400	7.86834e+09	8.28649e+09	8.46823e+09	8.63403e+09	8.88321e+09	9.15128e+09	8.94105e+09	9876568000	9.80416e+09	9254520000	9.23736e+09	9.18121e+09	8.61219e+09	8.36438e+09	6.81418e+09	6.44956e+09	6.50513e+09	6.81781e+09	6477657800	7.11585e+09	7427358400	7.8567e+09	1.46496e+09	1.47393e+09	1.62953e+09	1.6355e+09	1.63328e+09	1728624750	1736658800	1.72603e+09	1838882605	2.08267e+09	2.09518e+09	2.17724e+09	2.231e+09
39	Cayman Islands	NA	NA	NA	NA	NA	NA	NA	NA	NA	NA	NA	NA	NA	NA	NA	NA	NA	NA	NA	NA	NA	NA	NA	NA	NA	NA	NA	NA	NA	NA	NA	NA	NA	NA	NA	NA	NA	NA	NA	NA	NA	NA	NA	NA	NA	NA	NA	NA
40	Central African Republic	CAF	471196000	490160000	4.9868e+08	517694000	542263800	562454000	626787000	6.57008e+08	6.71571e+08	6.72209e+08	7.19354e+08	866896020	7.02193e+08	712744000	727160000	9.10767e+08	9.07498e+08	9.33477e+08	8.8498e+08	9.17478e+08	9.43435e+08	970120000	1.04361e+09	1.00841e+09	1030056000	1.05607e+09	1.12878e+09	1.14927e+09	1.18067e+09	1.19784e+09	1.21398e+09	1.23333e+09	1.25265e+09	1276270800	7.75227e+06	8.74432e+06	9.84048e+06	1.01005e+07	1.04175e+07	1.07802e+07	1.09111e+07	11027370	1.15499e+07	1.23652e+07	1.28042e+07	1.42826e+07	1.46508e+07
41	Chad	TCD	7.20785e+08	9.80329e+08	1.02496e+09	1.06967e+09	1.09754e+09	1132136400	1.49908e+09	1.57865e+09	1.66246e+09	1.75071e+09	1.84375e+09	1.94142e+09	2.04462e+09	2.15317e+09	2.26726e+09	2.38763e+09	2.51428e+09	2.64775e+09	2.78843e+09	2.93631e+09	3.09212e+09	3.25625e+09	3.42905e+09	3.61108e+09	3.80289e+09	4.00468e+09	4.21717e+09	4.44092e+09	4.67668e+09	4.92498e+09	5.18627e+09	5.4506e+09	5.74285e+09	6.04851e+09	1.27273e+07	1.30455e+07	1.34432e+07	1.34432e+07	14000000	1.49545e+07	1.74109e+07	1.77736e+07	1.83177e+07	1.86805e+07	1.91339e+07	1.94059e+07	1.98593e+07
42	Chile	CHL	1.46141e+09	1.51289e+09	1569872808	1.61557e+09	1.61708e+09	1.62932e+09	1.65251e+09	1684149630	1.77266e+09	1.82687e+09	1847896770	1.8526e+09	1.91234e+09	1.95656e+09	1.87271e+09	1.85464e+09	1.86624e+09	1.81678e+09	1838209784	1.87673e+09	1.86064e+09	1.86482e+09	1.80803e+09	1.76742e+09	1.75626e+09	1839720736	1.81749e+09	1.7986e+09	1.52363e+09	1.5032e+09	1.37356e+09	1.39763e+09	1.47413e+09	1.50246e+09	2.12886e+08	232432500	2.92109e+08	3.24044e+08	3.25461e+08	3.3141e+08	3.77431e+08	543139650	6.44101e+08	7.36148e+08	7.55431e+08	7.99018e+08	8.29125e+08
43	China, Hong Kong SAR	HKG	5.94662e+07	6.18019e+07	6.28446e+07	6.1798e+07	5.78682e+07	6.11414e+07	5.8313e+07	5.4915e+07	5.01337e+07	4.52226e+07	3.9434e+07	3.16056e+07	2.3666e+07	29913684	2.83703e+07	2.84152e+07	2.37639e+07	2.22115e+07	2.06647e+07	2.2214e+07	2.22125e+07	2.2262e+07	1.9812e+07	1.39691e+07	1.3765e+07	1.38194e+07	1.38089e+07	1.27842e+07	1.2933e+07	1.35547e+07	1.13714e+07	10884000	1.08805e+07	1.09949e+07	1.58528e+08	186388575	1.93333e+08	1.88813e+08	1.82611e+08	1.9457e+08	182496300	1.83332e+08	1.76308e+08	1.35453e+08	1.24392e+08	123589575	1.27899e+08
44	China, Macao SAR	MAC	NA	NA	NA	NA	NA	NA	NA	NA	NA	NA	NA	NA	NA	NA	NA	NA	NA	NA	NA	NA	NA	NA	NA	NA	NA	NA	NA	NA	NA	NA	NA	NA	NA	NA	5.31818e+06	6.06477e+06	5.83568e+06	5625000	6.13636e+06	8.30864e+06	9270000	9.48682e+06	9.71591e+06	9.43159e+06	9.50318e+06	9.92455e+06	9.66682e+06
45	China, mainland	CHN	1.01649e+10	1.12193e+10	1.45776e+10	1.59602e+10	1.77249e+10	1.87564e+10	2.08347e+10	2.21031e+10	23996952000	2.18656e+10	2.5595e+10	2.88394e+10	2.48357e+10	2.7144e+10	3.02582e+10	2.99577e+10	2.84369e+10	27454381600	26660787800	2.65849e+10	26222395008	2.63042e+10	26206226000	2.5637e+10	2.44397e+10	2.41199e+10	2.31507e+10	2.2849e+10	2.26449e+10	2.27126e+10	2.27535e+10	2.2641e+10	2.26956e+10	2.31805e+10	5.27273e+09	6.18715e+09	7425000000	8.99721e+09	9.50564e+09	1.04064e+10	12498552500	13911575000	1.68163e+10	1.93539e+10	21812010900	2.27296e+10	26261250000
46	China, Taiwan Province of	TWN	2.69746e+07	31835880	3.5706e+07	42014832	4.18999e+07	4.19169e+07	3.98671e+07	3.9721e+07	4.28329e+07	4.47067e+07	4.66667e+07	4.67862e+07	4.75273e+07	4.81385e+07	5.62102e+07	5.55582e+07	5.51443e+07	5.30748e+07	5.28326e+07	5.21944e+07	5.08869e+07	4.85465e+07	4.75571e+07	48542688	4.82147e+07	4.85209e+07	5.01113e+07	5.15475e+07	5.3004e+07	5.34673e+07	5.35181e+07	5.45193e+07	54513844	5.45735e+07	8.60419e+08	8.53045e+08	9.69656e+08	1.03393e+09	1.14787e+09	1.16661e+09	1202269440	1.32225e+09	1.43069e+09	1.49476e+09	1.49081e+09	1.66169e+09	1.8514e+09
47	Colombia	COL	7.44574e+09	7.61167e+09	7.88643e+09	8.14898e+09	8.32124e+09	8354002538	8.2634e+09	8.19029e+09	8.45414e+09	8.6018e+09	8.91483e+09	9.12214e+09	9.14037e+09	9.10575e+09	8.44389e+09	8.6574e+09	8.70886e+09	8886922400	8527090560	8679729568	9.24867e+09	9.83071e+09	1.01497e+10	10339226464	9.85464e+09	1.00763e+10	9.40983e+09	8.84719e+09	8.73687e+09	8.67168e+09	8.74161e+09	8.83553e+09	9.4344e+09	9.91473e+09	4.09172e+08	4.99824e+08	5.68612e+08	749184930	7.64096e+08	8.06093e+08	1.0968e+09	1.14661e+09	1238972210	1.4024e+09	1.54944e+09	1256919300	1.16946e+09
48	Comoros	COM	1.04923e+07	9.91692e+06	9.01662e+06	9.26538e+06	9.51246e+06	9.06908e+06	8.80338e+06	8.83385e+06	8.96923e+06	9.09988e+06	9.28062e+06	9.51077e+06	9.54462e+06	9.84077e+06	9.95077e+06	1.01877e+07	1.06615e+07	1.12538e+07	9.30769e+06	9.69692e+06	9.64615e+06	1.02385e+07	1.03569e+07	1.03569e+07	1.03738e+07	1.03738e+07	1.03738e+07	1.04077e+07	1.04077e+07	1.03964e+07	1.04703e+07	1.05729e+07	10542400	1.05683e+07	1.41818e+06	1.45455e+06	1.52727e+06	1.58182e+06	1600000	1.65818e+06	1.70909e+06	1.75455e+06	1.80364e+06	1.85455e+06	1.85455e+06	1.90909e+06	1.92727e+06
49	Congo	COG	19247280	19584720	19247280	18842400	16897440	19487520	17465040	17472000	18264000	18552000	18816000	19344000	20160000	19344000	22320000	23376000	24192000	24960000	26880000	40320000	53760000	67200000	80520000	87304000	8.33594e+07	8.85095e+07	90240000	90720000	90347520	91657200	91874640	96937680	97012320	98222880	1.76295e+07	1.59114e+07	1.61523e+07	1.55682e+07	1.55682e+07	1.56818e+07	1.59091e+07	16250000	1.65909e+07	1.69318e+07	1.72727e+07	1.76136e+07	17500000
50	Cook Islands	COK	70615.4	72423.1	75384.6	77000	75653.8	77538.5	76153.8	44307.7	66461.5	36923.1	27692.3	21538.5	27384.6	41384.6	40000	36923.1	32307.7	26153.8	25384.6	21538.5	21538.5	21538.5	27692.3	27692.3	27692.3	31153.8	31153.8	30769.2	30576.9	30087.7	25293.2	24664.2	23758.3	23016	172727	154545	136364	118182	118182	136364	136364	172727	81818.2	109091	145455	309091	309091
51	Costa Rica	CRI	858604904	8.42212e+08	8.50165e+08	8.29782e+08	8.22992e+08	852128792	8.20464e+08	7.99505e+08	7.41725e+08	7.9142e+08	6.83297e+08	6.51874e+08	6.24405e+08	6.31988e+08	6.11094e+08	5.82496e+08	5.62506e+08	5.42967e+08	5.32341e+08	4.56437e+08	5.45663e+08	503964712	5.65599e+08	5.99388e+08	6.07701e+08	6.33926e+08	6.25189e+08	5.90244e+08	577204128	5.94055e+08	5.88425e+08	6.06683e+08	6.23136e+08	6.53381e+08	6.78865e+07	6.49402e+07	6.82734e+07	92560000	121554000	1.322e+08	146019235	1.53704e+08	1.60401e+08	1.67074e+08	1.85794e+08	202368000	1.93685e+08
52	Croatia	HRV	NA	NA	NA	NA	NA	NA	NA	2.69265e+08	2.62226e+08	2.2756e+08	2.06001e+08	1.78624e+08	1.80729e+08	1.80742e+08	1.89152e+08	1.66756e+08	1.71338e+08	1.55797e+08	1.78033e+08	1.92343e+08	2.00091e+08	212189220	2.02639e+08	1.95666e+08	1.71676e+08	149144000	1.50274e+08	2.21064e+08	2.28712e+08	2.22558e+08	2.20013e+08	2.29395e+08	2.27277e+08	2.20129e+08	NA	NA	NA	NA	NA	NA	NA	8.56767e+07	7.66291e+07	8.0683e+07	7.37335e+07	7.9735e+07	8.16009e+07
53	Cuba	CUB	1441081502	1461714288	1.41574e+09	1.42759e+09	1395005040	1.32739e+09	1.05343e+09	9.15931e+08	9.68015e+08	1.09964e+09	1.13328e+09	1.17949e+09	1.17855e+09	1.19271e+09	1.10006e+09	1.05244e+09	1.03482e+09	965992200	1020277304	9.14792e+08	8.98416e+08	9.72778e+08	1.02126e+09	1.06063e+09	1.08281e+09	1.12653e+09	1154562000	1.16814e+09	1.14865e+09	1.18087e+09	1.13839e+09	1.17442e+09	1.10738e+09	1.06959e+09	2.92645e+08	2.88494e+08	2.77208e+08	2.92104e+08	3.02029e+08	286819620	2.80286e+08	180662625	203638890	2.02192e+08	1.99111e+08	1.98279e+08	2.2754e+08
54	Cyprus	CYP	2.33242e+07	2.66494e+07	2.80747e+07	2.89827e+07	2.86121e+07	2.98635e+07	3.32231e+07	33432190	34801352	3.61855e+07	3.90367e+07	3.98725e+07	3.28245e+07	2.55349e+07	2.49431e+07	26924988	2.66828e+07	2.76949e+07	2.64224e+07	2.71002e+07	2.6259e+07	2.48296e+07	25474720	2.60325e+07	2.8577e+07	2.98198e+07	3.38428e+07	3.60014e+07	3.36127e+07	3.61524e+07	3.74943e+07	3.70097e+07	3.94992e+07	4.22054e+07	3.75295e+07	4.13853e+07	3.98864e+07	4.61485e+07	54180000	5.65587e+07	54915250	6.40996e+07	7.10103e+07	7.42139e+07	7.78706e+07	8.21825e+07	8.73362e+07
55	Czechia	CZE	NA	NA	NA	NA	NA	NA	NA	NA	1.36089e+09	1.01192e+09	9.64319e+08	9.49462e+08	9.03533e+08	7.76994e+08	7.95075e+08	8.65508e+08	8.89445e+08	8.51584e+08	823673692	7.81107e+08	744413664	7.33398e+08	7.51817e+08	7.53616e+08	718329480	7.17698e+08	7.1129e+08	7.03096e+08	7.101e+08	7.22837e+08	7.45439e+08	7.5992e+08	745693704	7.70866e+08	NA	NA	NA	NA	NA	NA	NA	NA	3.35086e+08	3.12635e+08	3.69521e+08	3.57005e+08	426222500
56	Democratic People's Republic of Korea	PRK	3.11538e+08	3.25385e+08	3.40385e+08	3.53077e+08	3.12231e+08	2.83846e+08	2.44154e+08	2.49692e+08	2.55462e+08	2.58692e+08	2.69077e+08	1.75385e+08	1.54615e+08	1.60385e+08	1.63846e+08	1.64423e+08	1.64538e+08	1.65923e+08	1.66385e+08	1.63385e+08	1.64538e+08	1.65923e+08	1.66385e+08	1.66385e+08	1.66385e+08	1.66685e+08	1.66685e+08	1.66731e+08	1.66731e+08	1.6633e+08	1.65576e+08	1.65513e+08	1.66665e+08	1.6501e+08	131125000	136500000	142500000	148750000	155000000	160000000	166855000	127500000	105000000	80317500	72177500	74812500	62760000
57	Democratic Republic of the Congo	COD	3.2091e+08	3.33936e+08	3.47683e+08	3.59692e+08	3.72323e+08	4.02529e+08	3.63191e+08	3.65883e+08	3.27525e+08	2.98809e+08	2.93811e+08	2.79856e+08	2.90947e+08	233494548	2.26082e+08	2.18008e+08	2.10222e+08	2.01684e+08	2.01301e+08	2.0066e+08	2.0028e+08	1.99899e+08	1.99646e+08	1.99267e+08	1.99017e+08	2.27324e+08	228396280	2.64317e+08	280645520	2.81632e+08	3.03976e+08	314981310	3.13141e+08	3.25101e+08	5.62286e+07	6.17109e+07	6.72064e+07	69982500	7.56302e+07	74839950	6.11817e+07	7.08606e+07	6.67412e+07	69786530	6.20536e+07	6.7589e+07	6.01736e+07
58	Denmark	DNK	1.28698e+09	1.29534e+09	1.2431e+09	1.18321e+09	1.1702e+09	1.19217e+09	1.19601e+09	1.18657e+09	1.16886e+09	1082731104	1.06405e+09	1.0541e+09	1.01479e+09	9.92109e+08	952793256	9.47439e+08	9.67054e+08	9.13735e+08	8.801e+08	8.56709e+08	8.26512e+08	814184280	8.28873e+08	8.24114e+08	8.19317e+08	8.43419e+08	8.30293e+08	8.26249e+08	8.39314e+08	8.1698e+08	8.0995e+08	8.28193e+08	8.16501e+08	8.19013e+08	2.83218e+08	2.82755e+08	2.80764e+08	2.89594e+08	3.16199e+08	3.25372e+08	3.35995e+08	3.82394e+08	4.0445e+08	4.20289e+08	4.13588e+08	4.17051e+08	4.21965e+08
59	Djibouti	DJI	1.91496e+07	2.31753e+07	2.65598e+07	2.97755e+07	3.32478e+07	3.64504e+07	3.66946e+07	3.67231e+07	3.87538e+07	4.14818e+07	4.68042e+07	5.04409e+07	5.11077e+07	5.31385e+07	5.66923e+07	5.95692e+07	5.95692e+07	5.95692e+07	5.95692e+07	5.63538e+07	5.87231e+07	3.08e+07	5.90818e+07	5.95692e+07	5.95692e+07	5.95692e+07	59400000	5.95293e+07	5.95352e+07	59478466	6.08708e+07	6.20191e+07	6.24596e+07	6.30499e+07	NA	NA	NA	NA	NA	NA	NA	NA	NA	NA	NA	NA	NA
60	Dominica	DMA	3.01292e+06	3.32308e+06	4.18154e+06	4.29037e+06	4716000	4.56923e+06	4.48615e+06	4.48615e+06	4.46954e+06	4.45292e+06	4.45292e+06	4.51385e+06	4.51385e+06	4.51385e+06	4.54154e+06	4.54154e+06	4.54154e+06	4.54154e+06	4.54154e+06	4.54154e+06	4.54154e+06	4.56923e+06	4.56923e+06	4.56923e+06	4.56923e+06	4.56923e+06	4.66615e+06	4.76308e+06	4.74978e+06	4.75505e+06	4.75671e+06	4.73705e+06	4.76252e+06	4.77914e+06	681818	700000	718182	756818	727273	802273	829545	915909	995455	1.11364e+06	1.11364e+06	1.13636e+06	1.14773e+06
61	Dominican Republic	DOM	7.06064e+08	7.18951e+08	7.33203e+08	8.53706e+08	8.922e+08	9.39174e+08	709182000	7.57615e+08	7.78031e+08	8.58506e+08	8.60091e+08	9.5384e+08	6.34135e+08	6.82673e+08	6.78642e+08	717789200	7.12755e+08	7.28937e+08	7.45923e+08	8.33504e+08	7.45385e+08	8.1726e+08	9.80701e+08	9.77646e+08	1.00153e+09	1.06162e+09	1.06515e+09	1.06594e+09	1.07794e+09	8.45139e+08	1.03426e+09	9.97691e+08	7.83946e+08	8.05052e+08	245650000	2.50657e+08	2.7003e+08	312400000	3.27373e+08	331688970	4.77564e+08	557490060	5.46905e+08	4.12941e+08	3.95251e+08	4.45446e+08	4.6259e+08
62	Ecuador	ECU	1.08249e+09	1.08772e+09	1.12285e+09	1.23976e+09	1.24294e+09	1.01909e+09	1203936672	1.22873e+09	1.38802e+09	1.44863e+09	1.68524e+09	1.70155e+09	1.78943e+09	1.57263e+09	1.58965e+09	1.43714e+09	1.70644e+09	1.8389e+09	1834069914	1.86508e+09	1.88136e+09	1903952400	1.84224e+09	1.91702e+09	2.03834e+09	2.0488e+09	2.09253e+09	2.04915e+09	2.01045e+09	1.80441e+09	1.65564e+09	1.6478e+09	1.67599e+09	1.62735e+09	2.10824e+08	258930000	252630000	259710000	2.67878e+08	2.98405e+08	3.24968e+08	3.4254e+08	3.41438e+08	4.06993e+08	4.09644e+08	564858035	6.75136e+08
63	Egypt	EGY	5.00863e+08	5.74757e+08	7.00283e+08	813700000	8.02706e+08	760930370	1.59079e+09	1.64654e+09	1.65011e+09	1.26828e+09	1.23057e+09	1.25659e+09	1270648350	1.29217e+09	1.48308e+09	1.46996e+09	1.53866e+09	2362152000	2.36792e+09	2.44806e+09	2.54615e+09	2620696000	2.95962e+09	3.115e+09	2.88767e+09	2.99149e+09	3.0185e+09	3.13322e+09	2.92172e+09	2.90444e+09	3.05857e+09	3.19815e+09	2.25401e+09	2.23611e+09	4.68264e+08	4.87506e+08	550302525	4.86601e+08	5.01894e+08	5.3234e+08	6.21039e+08	6.74026e+08	7.29427e+08	8.23068e+08	9.46916e+08	992077240	1.27508e+09
64	El Salvador	SLV	2.5749e+08	2.74807e+08	2.79089e+08	2.9725e+08	3.46181e+08	3.55975e+08	3.56279e+08	3.57548e+08	3.46311e+08	3.65008e+08	3.34875e+08	3.72179e+08	3.53981e+08	3.20202e+08	3.46504e+08	3.23889e+08	3.65059e+08	394468096	3.62928e+08	3.61393e+08	3.61445e+08	3.82977e+08	3.96925e+08	4.05255e+08	3.89679e+08	368383140	294444360	3.23994e+08	281472336	3.10156e+08	2.88499e+08	2.68545e+08	2.53663e+08	2.53089e+08	6.65159e+07	7.65841e+07	7.77955e+07	8.71063e+07	1.02576e+08	89106360	9.74524e+07	110064375	1.21788e+08	1.06175e+08	1.12535e+08	1.14551e+08	1.22997e+08
65	Equatorial Guinea	GNQ	804692	814000	823308	832615	841923	851231	860538	869846	879154	879154	888462	888462	897769	897769	907077	907077	916385	916385	925692	925692	925692	935000	935000	935000	935000	955308	955308	971215	973077	973246	976123	982385	986615	991015	654545	681818	700000	727273	754545	805455	827273	854545	881818	900000	918182	936364	954545
66	Eritrea	ERI	NA	NA	NA	NA	NA	NA	NA	NA	2.16342e+08	2.30426e+08	2.35206e+08	2.86826e+08	3.36078e+08	3.64094e+08	3.76113e+08	3.85692e+08	3.49638e+08	3.40415e+08	3.48877e+08	3.48662e+08	3.52657e+08	3.56913e+08	3.46758e+08	2.61376e+08	3.50239e+08	3.52242e+08	3.54308e+08	3.55385e+08	3.52189e+08	3.50377e+08	3.49107e+08	3.51706e+08	3.47233e+08	3.46094e+08	NA	NA	NA	NA	NA	NA	NA	NA	11589000	1.43636e+07	1.57273e+07	1.78109e+07	5.51636e+06
67	Estonia	EST	NA	NA	NA	NA	NA	NA	NA	2.48043e+08	2.01165e+08	1.59972e+08	1.29183e+08	1.11419e+08	9.49073e+07	1.00623e+08	1.00153e+08	8.28067e+07	8.61884e+07	96776800	8.71013e+07	9.48747e+07	9.25713e+07	9.80895e+07	1.01982e+08	9.9999e+07	1.00642e+08	9.99734e+07	9.6364e+07	1.08889e+08	1.19883e+08	1.09141e+08	1.36018e+08	1.54526e+08	1.32371e+08	1.40489e+08	NA	NA	NA	NA	NA	NA	NA	3.82195e+07	2.11131e+07	23636410	2.07411e+07	1.71171e+07	1.62275e+07
68	Ethiopia	ETH	NA	NA	NA	NA	NA	NA	NA	NA	5309897000	5295296000	5.26196e+09	5.79764e+09	5.94442e+09	6.20074e+09	6.28812e+09	5.96322e+09	6.3678e+09	7319601600	7.0244e+09	6979169232	7.27469e+09	7.76721e+09	8.492e+09	8.77154e+09	9094512672	9.6062e+09	9.39627e+09	9.43251e+09	9.66718e+09	10057572420	1.02266e+10	1.05328e+10	1.08093e+10	11085583920	NA	NA	NA	NA	NA	NA	NA	NA	1.31455e+08	1.31455e+08	1.31291e+08	1.32018e+08	1.37053e+08
69	Falkland Islands (Malvinas)	FLK	3.41027e+06	3.31952e+06	2.84811e+06	2.66782e+06	2620440	2.44497e+06	2.2703e+06	2.21489e+06	2.18236e+06	2.13016e+06	2.03018e+06	1.95911e+06	2.141e+06	1.99123e+06	1931400	1.88723e+06	1.84306e+06	1.86715e+06	1.88723e+06	1.88723e+06	1.88723e+06	1.84454e+06	1.88462e+06	1.94545e+06	1.92899e+06	1.92457e+06	1.92417e+06	1.92417e+06	1.92417e+06	1.94499e+06	1.9261e+06	1897896	1.90191e+06	1.8995e+06	26590.9	20681.8	20681.8	17727.3	17727.3	17727.3	17727.3	17727.3	17727.3	17727.3	20681.8	23636.4	23636.4
70	Faroe Islands	FRO	482215	482585	483323	484062	484800	485723	486462	487200	518400	561785	566954	549785	555508	525231	535200	562892	578031	585046	585415	572492	522277	527630	506400	485723	497169	487385	508062	498277	506400	512534	494606	485675	487713	480303	NA	NA	NA	NA	NA	NA	NA	NA	NA	NA	NA	NA	NA
71	Fiji	FJI	8.62308e+07	8.88615e+07	91200000	9.26615e+07	9.38308e+07	9.61692e+07	3.02466e+07	3.06215e+07	3.28154e+07	3.43784e+07	3.60877e+07	3.60016e+07	4.18206e+07	3.92425e+07	3.81009e+07	3.50585e+07	36383922	33310800	3.23938e+07	32050800	3.208e+07	3.25633e+07	32089200	3.16708e+07	31260000	3.23468e+07	4.22185e+07	3.10969e+07	3.49842e+07	3.45466e+07	1.97328e+07	9.06353e+06	2.483e+07	2.27446e+07	1.39555e+07	1.51789e+07	14878750	1.61491e+07	1.86564e+07	2.00414e+07	2.13359e+07	2.21058e+07	21006540	2.84165e+07	2.9962e+07	3.2134e+07	33319870
72	Finland	FIN	6.79498e+08	6.72745e+08	6.63071e+08	6.39535e+08	6.40422e+08	6.67254e+08	6.65975e+08	6.45237e+08	6.26218e+08	6.31275e+08	5.76944e+08	5.81032e+08	5.7664e+08	5.60331e+08	5.47161e+08	5.44674e+08	5.47181e+08	5.61754e+08	5.7381e+08	567932700	5.51032e+08	5.52807e+08	5.55678e+08	5.45389e+08	5.51463e+08	5.65893e+08	558055910	547980336	5.44794e+08	5.5336e+08	562964590	5.59099e+08	557575928	559186034	62509865	6.58558e+07	7.66136e+07	7.82838e+07	8.25443e+07	8.96078e+07	9.66145e+07	9.44654e+07	9.242e+07	104500200	1.08241e+08	1.23373e+08	1.32802e+08
73	France	FRA	1.16256e+10	1.17396e+10	1.14348e+10	1.07967e+10	1.09837e+10	1.23706e+10	1.24902e+10	11521233680	11208575280	11091649800	1.14412e+10	11572965880	1.12969e+10	11092687432	1.11567e+10	1.14743e+10	1.11402e+10	1.11644e+10	1.09183e+10	10858885056	1.09098e+10	1.08617e+10	1.12477e+10	1.13798e+10	1.12874e+10	11271460896	1.12809e+10	1.1123e+10	1.09883e+10	1.11729e+10	1.14376e+10	1.1498e+10	1.11649e+10	1.11067e+10	2.74231e+09	2.75843e+09	2.84727e+09	2.89562e+09	2.97961e+09	2.95341e+09	5.64526e+09	5.56469e+09	6.10741e+09	6.58741e+09	6.84462e+09	7554489975	7.82675e+09
74	French Guiana	GUF	NA	NA	NA	NA	NA	NA	NA	NA	NA	NA	NA	NA	NA	NA	NA	NA	NA	NA	NA	NA	NA	NA	NA	NA	NA	NA	NA	NA	NA	NA	NA	NA	NA	NA	NA	NA	NA	NA	NA	NA	NA	NA	NA	NA	NA	NA	NA
75	French Polynesia	PYF	1.91538e+06	2.71899e+06	2.33206e+06	2.40326e+06	2542400	2.07863e+06	2.02392e+06	1890000	1.94655e+06	1.92967e+06	1.88308e+06	1.82769e+06	2.04589e+06	2.48156e+06	2.413e+06	2.95161e+06	2.27362e+06	1692000	2232000	2.49118e+06	1.87197e+06	1.91476e+06	2.1943e+06	1.73788e+06	1.90357e+06	1.76766e+06	1779840	2.19675e+06	2101088	2081520	1994564	2.00994e+06	1.99794e+06	1.99142e+06	1.49318e+06	1.67727e+06	1.84091e+06	1.75909e+06	1.26818e+06	1.66705e+06	1.89205e+06	1.53409e+06	1.84091e+06	1.87159e+06	1.92273e+06	1912500	1.86136e+06
76	Gabon	GAB	2.96594e+06	4.73555e+06	5.2934e+06	5.91238e+06	6.63737e+06	7.69194e+06	8426880	9.02149e+06	9.13602e+06	9.19938e+06	9.28062e+06	8.83385e+06	8.14338e+06	8.36677e+06	8.63077e+06	9.02677e+06	9.16892e+06	8844000	9.06738e+06	9.32123e+06	9.52431e+06	8.81354e+06	8.89477e+06	9.13846e+06	9.13846e+06	9.26031e+06	9.38215e+06	9.49385e+06	9504000	9.62666e+06	9.76475e+06	9.44937e+06	9.49649e+06	9.5373e+06	8.63636e+06	8.90909e+06	9.18182e+06	9.45455e+06	9.72727e+06	9.81818e+06	1.03636e+07	1.09091e+07	1.12727e+07	1.16364e+07	1.21818e+07	1.25455e+07	1.30909e+07
77	Gambia	GMB	5.80615e+07	5.88923e+07	6.08308e+07	6.32308e+07	6.51692e+07	6.51692e+07	6.76676e+07	6.83485e+07	6.8861e+07	6.93775e+07	6.98978e+07	7.04221e+07	7.09501e+07	7.14822e+07	7.20183e+07	7.25585e+07	6.44339e+07	6.51242e+07	78960000	8.13508e+07	8.17477e+07	8.23458e+07	8.27446e+07	8.37415e+07	8.61323e+07	8.47385e+07	7.94718e+07	7.47325e+07	8.62254e+07	9.54602e+07	9.91721e+07	9.04015e+07	91663200	9.23697e+07	1.96591e+06	2.15909e+06	2.38182e+06	2.61364e+06	2.87727e+06	3.16364e+06	3.48182e+06	3825000	4.20455e+06	4.69091e+06	4.13636e+06	3.00227e+06	3725000
78	Georgia	GEO	NA	NA	NA	NA	NA	NA	NA	301714200	281872000	2.99534e+08	3.3146e+08	3.37717e+08	3.47641e+08	3.07504e+08	3.16512e+08	3.96228e+08	2.95423e+08	2.92445e+08	3.02003e+08	2.48762e+08	2.59637e+08	1.81647e+08	1.71459e+08	1.52106e+08	1.55132e+08	1.55132e+08	151344000	1.59131e+08	1.65268e+08	1.86803e+08	1.44975e+08	1.4297e+08	1.39558e+08	1.45537e+08	NA	NA	NA	NA	NA	NA	NA	5.56682e+07	5.48757e+07	5.72164e+07	4.35624e+07	4.36851e+07	4.9709e+07
79	Germany	DEU	1.17768e+10	1.21573e+10	1.19617e+10	1.17831e+10	1.18826e+10	1.22136e+10	1.19631e+10	1.04112e+10	9.76689e+09	9.35579e+09	9.43973e+09	9.54775e+09	9.3118e+09	9.04906e+09	9.03766e+09	8.8627e+09	9.09841e+09	8768410344	8.37277e+09	8.103e+09	7.99769e+09	7.98417e+09	8.0545e+09	8.11472e+09	8.07754e+09	8.09707e+09	7.88281e+09	7.78515e+09	7.85837e+09	7.96813e+09	7886650746	7.865e+09	7.80085e+09	7.65868e+09	1.29889e+09	1.27014e+09	1.32798e+09	1.33146e+09	1.2658e+09	1.23409e+09	1.03351e+09	1.16731e+09	1.17309e+09	1.21201e+09	1.17369e+09	1.29851e+09	1.27774e+09
80	Ghana	GHA	2.30354e+08	2.30862e+08	2.38005e+08	2.32959e+08	2.31216e+08	2.3292e+08	2.43062e+08	2.35897e+08	2.37721e+08	241500000	2.47104e+08	2.52975e+08	2.54999e+08	257140000	2.60608e+08	2.86923e+08	2.89808e+08	2.92885e+08	2.95962e+08	2.96838e+08	3.03105e+08	2.98062e+08	3.00067e+08	3.06692e+08	3.06958e+08	3.10374e+08	3.19757e+08	328896000	3.39152e+08	3.53445e+08	3.6988e+08	610213696	3.9595e+08	4.81282e+08	2.70455e+07	2.62207e+07	3.48014e+07	3.40364e+07	3.6587e+07	4.02668e+07	4.35109e+07	4.64973e+07	5.04614e+07	5.13184e+07	5.33516e+07	5.68411e+07	65430000
81	Gibraltar	GBZ	NA	NA	NA	NA	NA	NA	NA	NA	NA	NA	NA	NA	NA	NA	NA	NA	NA	NA	NA	NA	NA	NA	NA	NA	NA	NA	NA	NA	NA	NA	NA	NA	NA	NA	NA	NA	NA	NA	NA	NA	NA	NA	NA	NA	NA	NA	NA
82	Greece	GRC	3.62371e+08	3.79783e+08	3.6988e+08	3.61593e+08	3.69727e+08	3.26015e+08	3.18696e+08	3.13316e+08	3.00557e+08	2.97003e+08	2.99323e+08	2.97281e+08	3.01646e+08	3.00793e+08	298281150	298924992	317492670	3.09133e+08	315910658	3.19337e+08	3.03973e+08	3.10702e+08	3.16861e+08	3.09279e+08	3.1351e+08	312633342	3.06456e+08	3.08227e+08	2.98019e+08	2.81527e+08	2.71546e+08	2.76919e+08	277245032	2.72533e+08	396932500	394072500	401182500	4.00009e+08	4.10025e+08	424445000	424917500	3.95726e+08	3.96059e+08	4.01335e+08	4.34572e+08	4.12325e+08	3.49187e+08
83	Greenland	GRL	NA	NA	NA	NA	NA	NA	NA	NA	NA	NA	NA	NA	NA	NA	NA	NA	NA	NA	NA	NA	NA	NA	NA	NA	NA	NA	NA	NA	NA	NA	NA	NA	NA	NA	NA	NA	NA	NA	NA	NA	NA	NA	NA	NA	NA	NA	NA
84	Grenada	GRD	1.35226e+06	1.24682e+06	1.2003e+06	1.08487e+06	1.11923e+06	1.13077e+06	1.11863e+06	1.15377e+06	1.15417e+06	1.2003e+06	1.25067e+06	1.25115e+06	1.25115e+06	1.25115e+06	1.26887e+06	1.26887e+06	1.27771e+06	1.27771e+06	1.29547e+06	1.29547e+06	1.29547e+06	1.28071e+06	1.40828e+06	1.46343e+06	1.28071e+06	1.28071e+06	1.29268e+06	1.30465e+06	1.28885e+06	1.30943e+06	1.32394e+06	1.33693e+06	1.33864e+06	1.34242e+06	1.43945e+06	1500000	1.52273e+06	1.54545e+06	1.56818e+06	1.59091e+06	1.51136e+06	1.32524e+06	1.44318e+06	1.53409e+06	1.59091e+06	1.60028e+06	1.51136e+06
85	Guadeloupe	GLP	3.29371e+07	2.97908e+07	2.66549e+07	2.60406e+07	2.52417e+07	23712000	23536800	2.31774e+07	22894200	2.45116e+07	2.56365e+07	3.18444e+07	3.39244e+07	3.33141e+07	2.6397e+07	2.62548e+07	2.52314e+07	3.31739e+07	2.98683e+07	2.87097e+07	2.82941e+07	2.8782e+07	28560994	2.95586e+07	2.88233e+07	2.87029e+07	2.88497e+07	2.84885e+07	2.81938e+07	2.83244e+07	2.90121e+07	2.91278e+07	28919372	2.89251e+07	2.64281e+06	2.85208e+06	3.40063e+06	3.61961e+06	3.21927e+06	2.69332e+06	3.12508e+06	3.44783e+06	3.42496e+06	2.7348e+06	1.60207e+06	993182	1.62167e+06
86	Guam	GUM	133385	85523.1	65384.6	62769.2	55184.6	35569.2	34000	34000	34000	34000	34000	34000	34000	34000	34000	34000	34000	40538.5	40538.5	44461.5	44461.5	44461.5	48384.6	48384.6	48384.6	49692.3	52307.7	52307.7	52307.7	52307.7	52307.7	53615.4	54400	54661.5	545455	709091	636364	636364	572727	572727	472727	545455	636364	636364	636364	636364	636364
87	Guatemala	GTM	6.24994e+08	6.21166e+08	6.32551e+08	6.61527e+08	6.75453e+08	6.69044e+08	662476800	6.89536e+08	7.43115e+08	7.20841e+08	7.22057e+08	7.22079e+08	7.31963e+08	7.24367e+08	7.64529e+08	7.76515e+08	7.95097e+08	808690000	7.47767e+08	7.86052e+08	8.07297e+08	8.4443e+08	9.16251e+08	9.74109e+08	1.05329e+09	1.11305e+09	1.12626e+09	1173863536	1.19514e+09	1.28026e+09	1.32827e+09	1.35855e+09	1.27349e+09	1312979328	152340500	1.59842e+08	1.67662e+08	1.7857e+08	185050500	1.95413e+08	2.06259e+08	2.6328e+08	2.82993e+08	3.19385e+08	333792000	350588250	4.11728e+08
88	Guinea	GIN	2.36446e+08	167642000	2.04841e+08	2.40115e+08	261545500	2.70646e+08	2.93623e+08	3.1854e+08	3.45559e+08	3.74836e+08	4.10582e+08	4.29501e+08	4.4927e+08	469968800	4.91586e+08	4.99807e+08	5.02353e+08	5.2459e+08	550559200	5.772e+08	6.05744e+08	6.37687e+08	6.72663e+08	7.09557e+08	7.48462e+08	8.90131e+08	1028546480	1.07654e+09	1.18458e+09	1.24607e+09	1.2813e+09	1.28973e+09	1.31512e+09	1.34483e+09	1.54432e+07	1.88182e+07	1.93091e+07	1.96016e+07	2.01027e+07	2.07634e+07	2.12666e+07	22027500	2.28498e+07	2.37416e+07	2.65352e+07	2.77616e+07	2.91067e+07
89	Guinea-Bissau	GNB	5.88923e+07	6.03815e+07	6.34615e+07	6.71846e+07	7.24308e+07	7.4469e+07	7.49354e+07	7.68054e+07	7.87278e+07	8.06943e+07	8.27149e+07	8.47812e+07	8.68966e+07	8.90763e+07	91300000	9.35914e+07	9.41262e+07	9.41262e+07	95920000	95920000	9.77646e+07	1.01302e+08	1.05526e+08	1.11636e+08	1.14383e+08	1.18335e+08	1.19985e+08	1.20323e+08	1.23715e+08	1.24746e+08	1.26502e+08	1.30769e+08	1.33253e+08	1.35614e+08	2.16364e+06	2.40545e+06	2537500	2.57727e+06	2.68864e+06	2.83182e+06	3.40964e+06	3.44591e+06	3.46405e+06	3.21376e+06	3.21558e+06	3.85942e+06	5.08906e+06
90	Guyana	GUY	26108000	2.60049e+07	2.87894e+07	3.23077e+07	3.77483e+07	38313000	4.88169e+07	6.51997e+07	6.20308e+07	7.41198e+07	6.10566e+07	4.64557e+07	33532000	3.55317e+07	3.04539e+07	3.10394e+07	3.14698e+07	2.70105e+07	2.73655e+07	2.94302e+07	31720000	3.29588e+07	3.37846e+07	3.33342e+07	3.30018e+07	3.53552e+07	3.36808e+07	3.27388e+07	3.5422e+07	4.17924e+07	3.84929e+07	3.26633e+07	32020808	3.59185e+07	13216500	1.41413e+07	1.71073e+07	18740500	10750000	9.92258e+06	6818000	1.40904e+07	1.86362e+07	2.81807e+07	3.32627e+07	4.74651e+07	5.24018e+07
91	Haiti	HTI	3.28462e+08	3.20053e+08	3.03263e+08	2.90769e+08	2.78293e+08	254160000	276048000	3.29734e+08	314720000	3.08426e+08	3.06062e+08	3.11446e+08	3.16615e+08	3.27385e+08	3.29489e+08	3.9796e+08	4.00806e+08	3.99231e+08	3.99129e+08	3.99281e+08	4.03846e+08	4.05122e+08	4.05122e+08	406288000	406288000	4.11957e+08	4.15226e+08	4.18643e+08	4.18643e+08	4.20222e+08	4.26674e+08	4.34406e+08	4.33282e+08	4.35611e+08	3.17045e+07	3.10909e+07	3.02727e+07	2.80227e+07	2.63864e+07	2.45455e+07	2.37273e+07	2.33182e+07	2.22955e+07	2.98636e+07	2.35227e+07	2.00455e+07	2.00455e+07
92	Holy See	VAT	NA	NA	NA	NA	NA	NA	NA	NA	NA	NA	NA	NA	NA	NA	NA	NA	NA	NA	NA	NA	NA	NA	NA	NA	NA	NA	NA	NA	NA	NA	NA	NA	NA	NA	NA	NA	NA	NA	NA	NA	NA	NA	NA	NA	NA	NA	NA
93	Honduras	HND	6.3435e+08	6.12686e+08	6.95213e+08	6.35181e+08	566260320	5.72349e+08	5.63452e+08	5.54761e+08	4.9927e+08	7.09001e+08	6.30235e+08	658762720	6.16311e+08	5.77357e+08	516445272	5.30152e+08	5.53153e+08	567664960	6.74144e+08	658214784	6.45742e+08	7.01658e+08	7.35777e+08	7.71794e+08	8.20016e+08	8.74161e+08	8.667e+08	8.78461e+08	8.88574e+08	8.92256e+08	8.96663e+08	908580240	9.16951e+08	9.27464e+08	5.46646e+07	5.34492e+07	5.27727e+07	6.37955e+07	6.26477e+07	8.66818e+07	9.63051e+07	1.03223e+08	1.14027e+08	1.32309e+08	1.42182e+08	1.53182e+08	1.64677e+08
94	Hungary	HUN	1.03422e+09	9.40948e+08	927261000	8.60358e+08	9.1923e+08	8.44071e+08	8.16342e+08	7.95804e+08	5.79972e+08	4.59329e+08	4.211e+08	4.48002e+08	5.19252e+08	4.54637e+08	414993600	3.9978e+08	3.31174e+08	2.93833e+08	3.73595e+08	3.57979e+08	3.43466e+08	3.39117e+08	3.36635e+08	3.27515e+08	3.25713e+08	3.14712e+08	3.10429e+08	3.16801e+08	3.34939e+08	3.37088e+08	3.54438e+08	3.68119e+08	3.77047e+08	3.90409e+08	898572870	9.75361e+08	1.03143e+09	1.01888e+09	8.77989e+08	9.20315e+08	7.21487e+08	6.89145e+08	663604985	6.96906e+08	7.31687e+08	711939125	690317810
95	Iceland	ISL	1.78211e+07	17820704	1.71141e+07	1.79095e+07	1.82324e+07	1.94095e+07	21020630	2.11093e+07	2.06863e+07	20552910	2.01025e+07	2.04192e+07	2.15081e+07	2.22654e+07	2.29412e+07	22169010	2.26803e+07	2.21769e+07	2.17811e+07	2.22811e+07	2.34327e+07	2.38165e+07	2.51259e+07	2.57016e+07	2.67289e+07	2.67079e+07	2.63906e+07	2.66723e+07	2.62552e+07	2.80415e+07	2.85425e+07	3.06167e+07	3.2238e+07	3.35659e+07	5.10919e+06	6.28549e+06	5.28812e+06	3.58827e+06	4.02536e+06	4.83733e+06	4.69348e+06	4.73017e+06	4.04003e+06	3.62738e+06	4.96761e+06	4.40444e+06	5.30365e+06
96	India	IND	28968800000	2.9469e+10	3.01427e+10	3.05958e+10	3.10505e+10	32934428000	3.38886e+10	3.40363e+10	33876700000	3.37171e+10	3.35576e+10	3.3398e+10	3.30874e+10	3.2697e+10	3.23109e+10	3.19298e+10	31553020000	3.11808e+10	3.08082e+10	3.13721e+10	3.1946e+10	32530728960	3.31197e+10	3.28483e+10	3.25773e+10	3.23063e+10	3.20349e+10	3.17595e+10	3.14435e+10	3.11108e+10	3.07822e+10	3.09516e+10	3.07946e+10	3.06887e+10	8.69318e+08	9.41318e+08	1.14239e+09	1.16693e+09	1.25182e+09	1.37045e+09	1.68136e+09	1.74278e+09	1.90636e+09	1.95341e+09	2002500000	2.05364e+09	2.06474e+09
97	Indonesia	IDN	3439043820	3.3296e+09	3.36495e+09	3.45401e+09	3.57731e+09	3.68687e+09	3.77257e+09	3.99795e+09	3.95316e+09	4310995950	3.96154e+09	4.1061e+09	4.46187e+09	3.94923e+09	3.73292e+09	3.9185e+09	3773146912	3.89913e+09	3.90758e+09	4.87253e+09	3912918768	4.43043e+09	4.53118e+09	4.8824e+09	5.05635e+09	5.40821e+09	5.92152e+09	6.39336e+09	4.88098e+09	5.27672e+09	6.30691e+09	6.73147e+09	7.07734e+09	11707950330	1.30279e+09	1439500000	1.62033e+09	1.70993e+09	1.88237e+09	2.17075e+09	2.50911e+09	2.78159e+09	3.0278e+09	3.51556e+09	3.77513e+09	4.09741e+09	3.76479e+09
98	Iran (Islamic Republic of)	IRN	1.11697e+09	1.18954e+09	1.16723e+09	1.15865e+09	1.52782e+09	1539804000	1.4698e+09	1.74761e+09	1.83684e+09	1.89286e+09	1997500000	2.05541e+09	2.09099e+09	2128000000	1.93679e+09	2.07556e+09	2.14369e+09	2.38334e+09	2.04957e+09	2.10309e+09	2.18357e+09	2.2775e+09	2.32919e+09	2.71886e+09	3.03189e+09	3.71197e+09	3.49244e+09	3604836000	5.18662e+09	2.97171e+09	3.08934e+09	3.72524e+09	3.75045e+09	4.17603e+09	884100000	1.13865e+09	1227275000	1.2289e+09	1.37273e+09	1.37273e+09	1.47955e+09	1.72273e+09	1.83273e+09	1.98501e+09	2.03955e+09	2.12046e+09	2.3318e+09
99	Iraq	IRQ	3.47769e+08	3.3464e+08	3.35077e+08	3.39308e+08	3.49676e+08	365568000	2.55046e+08	3.27115e+08	3.87346e+08	3.55025e+08	3.0898e+08	2.72717e+08	3.37578e+08	3.43731e+08	3.44977e+08	351000000	3.78415e+08	3.88385e+08	3.76094e+08	475027200	6.07323e+08	4.29142e+08	4.19728e+08	5.79046e+08	9.01489e+08	9.30276e+08	9.55752e+08	9.60342e+08	9.81312e+08	1.0243e+09	681229230	6.91557e+08	7.06133e+08	716462010	5.79441e+08	6.10186e+08	626750000	6.49659e+08	8.48245e+08	618825000	2.83886e+07	8.05432e+07	7.46432e+07	112500000	1.22273e+08	1.25682e+08	1.18182e+08
100	Ireland	IRL	3351311136	3.47031e+09	3.40023e+09	3.44196e+09	3.43213e+09	3.78798e+09	3907250000	4.00358e+09	3982096800	3693582800	3.84191e+09	4066400800	4.1186e+09	4191868000	4.21805e+09	4.19935e+09	4211323800	4.09134e+09	4.15606e+09	4.21953e+09	4.32507e+09	4078152400	4.36965e+09	4.25321e+09	4.19983e+09	4.17056e+09	4169079600	4.23175e+09	4.2561e+09	4.44283e+09	4.49739e+09	4.65235e+09	4.7238e+09	4.78723e+09	1.26252e+08	1.34948e+08	1.51748e+08	1.61841e+08	1.58609e+08	1.70068e+08	1.72823e+08	1.56318e+08	1.64706e+08	1.8078e+08	1.90622e+08	1.97867e+08	2.02612e+08
101	Israel	ISR	1.74199e+08	1.77289e+08	186010000	222390000	2.23456e+08	2.26676e+08	2.41022e+08	2.46192e+08	2.54706e+08	2.7183e+08	2.72489e+08	2.77748e+08	2.76244e+08	2.76546e+08	2.84985e+08	3.11136e+08	3.06283e+08	314048000	3.33904e+08	3.16438e+08	3.30521e+08	385550000	3.73803e+08	4.03308e+08	3.75522e+08	3.97809e+08	4.12508e+08	4.14195e+08	4.53815e+08	4.27543e+08	4.6147e+08	4.39481e+08	4.90702e+08	426434596	3.63723e+08	2.91733e+08	2.8158e+08	3.13746e+08	3.15275e+08	3.26062e+08	3.49722e+08	3.68716e+08	3.77034e+08	4.12024e+08	426256500	437265900	4.44604e+08
102	Italy	ITA	5.10362e+09	4985756504	5.00752e+09	4.99623e+09	4.92378e+09	5.00231e+09	4.80403e+09	4.83141e+09	4.68325e+09	4.62729e+09	4566809472	4.66615e+09	4.55357e+09	4489074112	4.63534e+09	4.64039e+09	4.22022e+09	4.45735e+09	4.41275e+09	4.49124e+09	4.3157e+09	4.3451e+09	4.37818e+09	4.29891e+09	4.23136e+09	4.26378e+09	4.06019e+09	4.10609e+09	3.81413e+09	3.51702e+09	3.79766e+09	3.8421e+09	3.78137e+09	3.90683e+09	2.2165e+09	2229193500	2.29262e+09	2373550000	2.34119e+09	2.40588e+09	2.34887e+09	2.37825e+09	2.36237e+09	2.32727e+09	2.23037e+09	2.41085e+09	2.21324e+09
103	Jamaica	JAM	1.24853e+08	143070642	1.3898e+08	1.36975e+08	1.35404e+08	151441830	1.61811e+08	189085528	1.53928e+08	1.71326e+08	187665840	1.71001e+08	1.61994e+08	1.60452e+08	169797408	1.64859e+08	1.5344e+08	1.60093e+08	1.57439e+08	1.38144e+08	1.31962e+08	7.78084e+07	75862332	8.28166e+07	7.51093e+07	7.55757e+07	7.79287e+07	8.03153e+07	7.75298e+07	8.08408e+07	7.91778e+07	71880620	6.37285e+07	59350158	7.77083e+07	8.71886e+07	1.05123e+08	9.55834e+07	1.08841e+08	1.44579e+08	1.4778e+08	1.4624e+08	1.26856e+08	1.25996e+08	126522375	1.53959e+08	1.63916e+08
104	Japan	JPN	3.40211e+09	3.48199e+09	3.57486e+09	3.67828e+09	3.67894e+09	3.73875e+09	3.86181e+09	3.9503e+09	3.95515e+09	3.93608e+09	3.94447e+09	3.81819e+09	3714032088	3.7175e+09	3719287000	3.73963e+09	3.56211e+09	3.86866e+09	3551876926	3.61409e+09	3.52949e+09	3.52483e+09	3.60019e+09	3.65848e+09	3.66083e+09	3.63739e+09	3.54267e+09	3.57329e+09	3.46258e+09	3.41844e+09	3.32036e+09	3.31298e+09	3.36061e+09	3.35806e+09	4.46484e+09	4.57649e+09	4.74025e+09	4.81003e+09	4.7601e+09	4.66994e+09	4.58099e+09	4.62707e+09	4.46795e+09	4.27793e+09	4.20364e+09	4.16628e+09	4.17444e+09
105	Jordan	JOR	6.74308e+06	5.85692e+06	5.44389e+06	4402440	4.4208e+06	8.83262e+06	1.21606e+07	1.16393e+07	1.5657e+07	1.74819e+07	1.51649e+07	15558672	16863660	1.88192e+07	2.1336e+07	2.50314e+07	3.80233e+07	3.97688e+07	3.49932e+07	4.39886e+07	3.1188e+07	46159646	4.98272e+07	5.4031e+07	4.03523e+07	3.90431e+07	4.80882e+07	5.11826e+07	6.17321e+07	5.11849e+07	6.83582e+07	7.31037e+07	7.11043e+07	7.03738e+07	1.69319e+08	1.88636e+08	1.86818e+08	2.01282e+08	134375000	149057500	1.77273e+08	2.08088e+08	2.40927e+08	2.71025e+08	3.02897e+08	2.88432e+08	2.85818e+08
106	Kazakhstan	KAZ	NA	NA	NA	NA	NA	NA	NA	3.63548e+09	3813899600	3.33218e+09	2.82172e+09	2293336800	1.86625e+09	1.52991e+09	1.58123e+09	1.50017e+09	1.44198e+09	1.48503e+09	1.59511e+09	1680631200	1.80871e+09	1.89197e+09	1.98108e+09	2.03358e+09	2047323840	2.09636e+09	2.09586e+09	2.00916e+09	2.04379e+09	2156641996	2.2803e+09	2.37742e+09	2510977076	2665179180	NA	NA	NA	NA	NA	NA	NA	4.64598e+08	3.8972e+08	3.05632e+08	205012080	1.48361e+08	8.61507e+07
107	Kenya	KEN	2.60308e+09	2.68305e+09	2.87241e+09	3.12119e+09	2.98585e+09	2.76051e+09	3.06532e+09	3.2085e+09	3.11306e+09	2.91811e+09	2.71706e+09	2.67577e+09	2.68995e+09	2.39677e+09	2.59324e+09	1.96884e+09	2.98512e+09	3.64798e+09	4.48512e+09	4.81411e+09	5.05194e+09	4.95944e+09	7664378336	7.55169e+09	7.05295e+09	7.31182e+09	6.7914e+09	6.13803e+09	6.17625e+09	6.66326e+09	6.92116e+09	7.60418e+09	7.32186e+09	8.08386e+09	1.47573e+08	1.60285e+08	1.60615e+08	1.54025e+08	1.64345e+08	109440000	1.08671e+08	113100000	89790000	9.69055e+07	1.19989e+08	1.21996e+08	1.26262e+08
108	Kiribati	KIR	NA	NA	NA	NA	NA	NA	NA	NA	NA	NA	NA	NA	NA	NA	NA	NA	NA	NA	NA	NA	NA	NA	NA	NA	NA	NA	NA	NA	NA	NA	NA	NA	NA	NA	888636	927273	965909	1.00455e+06	1041250	1.07989e+06	1.11659e+06	1.15523e+06	1.19386e+06	1.19773e+06	1.19773e+06	1.25568e+06	1.25568e+06
109	Kuwait	KWT	9.08882e+06	9.15955e+06	1.03124e+07	9071140	7.77791e+06	7.41293e+06	1.07266e+06	1.75097e+06	7.255e+06	4.45063e+06	6.26904e+06	6569992	6.40794e+06	6.33139e+06	6.46677e+06	8.30801e+06	7.47161e+06	9.61191e+06	1.15018e+07	9485070	9.66023e+06	14781136	1.07601e+07	1.60393e+07	1.69478e+07	1.83097e+07	1.38052e+07	1.25941e+07	1.23698e+07	1.51105e+07	1.50017e+07	1.20139e+07	17390160	1.5878e+07	1.20328e+08	1.3861e+08	174262500	162225000	1.7257e+08	1.41836e+08	3.98864e+07	50922900	9.37454e+07	1.19162e+08	1.21873e+08	1.49842e+08	154518750
110	Kyrgyzstan	KGZ	NA	NA	NA	NA	NA	NA	NA	4.85313e+08	4.95941e+08	4.90067e+08	4.54314e+08	4.25287e+08	407360800	408636200	4.19634e+08	4.29288e+08	4.37467e+08	467447570	4.19637e+08	4.27066e+08	419212800	4.30096e+08	445724842	4.66155e+08	4.8976e+08	5.0544e+08	5.14662e+08	5.17506e+08	5.29925e+08	5.39057e+08	528751234	5.48415e+08	5.52065e+08	5.79425e+08	NA	NA	NA	NA	NA	NA	NA	8.55181e+07	51915300	3.62159e+07	1.30895e+07	1.33973e+07	1.40657e+07
111	Lao People's Democratic Republic	LAO	8.70236e+07	9.08357e+07	97790600	1.05231e+08	1.13841e+08	1.18996e+08	1.27577e+08	1.40845e+08	1.45799e+08	1.66256e+08	1.86821e+08	1.74906e+08	2.02941e+08	1.89252e+08	2.06302e+08	221387392	2.32651e+08	2.70202e+08	2.88565e+08	2.83194e+08	2.81969e+08	2.87994e+08	2.96731e+08	3.06346e+08	3.13462e+08	3.23077e+08	3.37385e+08	3.70769e+08	3.75877e+08	3.90112e+08	4.06345e+08	4.24431e+08	4.3825e+08	447732600	2.34927e+07	2.31091e+07	2.89309e+07	2.49709e+07	2.99909e+07	2.86618e+07	2.97891e+07	3.23745e+07	3.66836e+07	3.88855e+07	4.12145e+07	4.23745e+07	4.33582e+07
112	Latvia	LVA	NA	NA	NA	NA	NA	NA	NA	5.99294e+08	4.33576e+08	290522200	2.61036e+08	1.64207e+08	1.66187e+08	1.46509e+08	105818400	1.05906e+08	1.04284e+08	1.13221e+08	1.27609e+08	1.281e+08	1.29593e+08	1.38852e+08	1.45412e+08	146956652	1.37398e+08	1.27826e+08	1.28196e+08	1.2682e+08	127398044	1.39043e+08	1.4737e+08	1.51227e+08	152271504	1.48507e+08	NA	NA	NA	NA	NA	NA	NA	7.15595e+07	4.41639e+07	3.91296e+07	3.73414e+07	3.48177e+07	3.05513e+07
113	Lebanon	LBN	3.88385e+07	3.55154e+07	3.30895e+07	3.58861e+07	3.55642e+07	2.82462e+07	2.51848e+07	5.79462e+07	5.89846e+07	5.33773e+07	3.96256e+07	2.31997e+07	8.90775e+07	6.95332e+07	1.02546e+08	1.12308e+08	9.05596e+07	1.12501e+08	1.1333e+08	1.07275e+08	1.19409e+08	104790000	9.65922e+07	9.65677e+07	1.17766e+08	8.64064e+07	9.06281e+07	9.35151e+07	9.91406e+07	1.00477e+08	9.84438e+07	9.77039e+07	9.087e+07	9.24983e+07	178750000	1.89592e+08	1.8694e+08	1.94617e+08	1.9553e+08	1.85818e+08	1.77e+08	1.80447e+08	188318750	2.01997e+08	1.97855e+08	1.98266e+08	274340250
114	Lesotho	LSO	1.39413e+08	1.40233e+08	1.63447e+08	1.64122e+08	1.52114e+08	1.35287e+08	1.41323e+08	1.80692e+08	172455000	1.50687e+08	1.51207e+08	1.39385e+08	1.30385e+08	1.29372e+08	169126800	157576800	162038200	144410000	151897600	151043000	163265400	153117600	153517600	139231800	138912400	141668600	1.65692e+08	1.69385e+08	1.4724e+08	1.41985e+08	1.34314e+08	1.33483e+08	1.25758e+08	1.37028e+08	3.86182e+06	4000000	4.27273e+06	4.36364e+06	4.45455e+06	4.72727e+06	4.54545e+06	3.94545e+06	4.09091e+06	5.36364e+06	6.14545e+06	6.18182e+06	6.18182e+06
115	Liberia	LBR	1.04808e+07	1.02885e+07	1.02885e+07	9.82692e+06	9.19231e+06	8.84615e+06	8.65385e+06	8.46154e+06	8.46154e+06	8.46154e+06	8.46154e+06	8.46154e+06	8.46154e+06	8.46154e+06	8.46154e+06	8.46154e+06	8.46154e+06	8.46154e+06	8.46154e+06	8.46154e+06	8.46154e+06	8.68269e+06	8.91538e+06	9.02885e+06	9.15385e+06	9.28846e+06	9.38462e+06	9.44231e+06	9.86192e+06	1.01412e+07	1.04044e+07	1.02483e+07	1.0429e+07	1.05863e+07	1.51818e+07	1.58182e+07	1.68182e+07	1.67273e+07	1.76364e+07	1.72727e+07	1.69091e+07	1.67273e+07	1.67273e+07	1.67273e+07	1.67273e+07	1.81818e+07	1.85455e+07
116	Libya	LBY	9.41538e+07	1.03692e+08	1.12923e+08	1.21538e+08	1.15692e+08	1.13846e+08	1.16308e+08	9.63077e+07	8.70769e+07	7.93423e+07	7.03154e+07	5.99178e+07	1.59846e+08	1.64616e+08	6.23668e+07	4.83358e+07	4.57505e+07	5.29231e+07	5.56923e+07	5.69231e+07	5.78462e+07	7.16923e+07	72000000	8.15385e+07	7.35385e+07	8.06154e+07	7.44615e+07	7.46154e+07	74650400	7.53302e+07	7.68725e+07	7.84149e+07	80731320	8.20013e+07	1.32095e+08	1.39013e+08	1.53193e+08	1.5467e+08	1.73727e+08	1.96477e+08	2.01795e+08	2.03864e+08	2.09773e+08	2.49517e+08	308977500	3.00545e+08	2.95972e+08
117	Liechtenstein	LIE	NA	NA	NA	NA	NA	NA	NA	NA	NA	NA	NA	NA	NA	NA	NA	NA	NA	NA	NA	NA	NA	NA	NA	NA	NA	NA	NA	NA	NA	NA	NA	NA	NA	NA	NA	NA	NA	NA	NA	NA	NA	NA	NA	NA	NA	NA	NA
118	Lithuania	LTU	NA	NA	NA	NA	NA	NA	NA	1.06695e+09	7.27833e+08	4.86838e+08	380235200	3.79849e+08	3.98387e+08	3.33344e+08	3.44995e+08	3.01271e+08	2.03589e+08	2.07798e+08	223393940	2.49658e+08	2.87792e+08	3.16832e+08	372194394	3.29864e+08	3.31858e+08	3.30134e+08	327882368	331936920	3.18851e+08	3.2239e+08	3.41482e+08	3.33779e+08	3.29033e+08	3.21625e+08	NA	NA	NA	NA	NA	NA	NA	1.19505e+08	7.2695e+07	7.92757e+07	8.55571e+07	8.17694e+07	7.06679e+07
119	Luxembourg	LUX	NA	NA	NA	NA	NA	NA	NA	NA	NA	NA	NA	NA	NA	NA	NA	1.16298e+08	117532150	1.11323e+08	1.09576e+08	1.09623e+08	1.1055e+08	1.09087e+08	116660844	111727836	119756774	123989720	1.19811e+08	117041404	1.18268e+08	1.2264e+08	1.27167e+08	1.2798e+08	1.28393e+08	1.2587e+08	NA	NA	NA	NA	NA	NA	NA	NA	NA	NA	NA	NA	NA
120	Madagascar	MDG	2.20555e+09	2208300000	2.21654e+09	2.22321e+09	2.22713e+09	2.23105e+09	2.23425e+09	2.23733e+09	2.24047e+09	2.24361e+09	2.24675e+09	2.24995e+09	2.25302e+09	2.25616e+09	2.25832e+09	2.26048e+09	1.90858e+09	1.71675e+09	1.74978e+09	1.76637e+09	2.06945e+09	2.08439e+09	2.09943e+09	2.14004e+09	2.15867e+09	2.18341e+09	2208300000	2.23372e+09	2.23223e+09	2.26554e+09	2.28644e+09	2.29072e+09	2.29478e+09	2.29694e+09	6.56236e+07	7.16836e+07	5.86945e+07	6.45945e+07	62660000	6.90691e+07	7.02436e+07	7.10818e+07	7.31909e+07	7.49545e+07	8.05455e+07	8.42345e+07	8.82727e+07
121	Malawi	MWI	3.32791e+08	3.38976e+08	3.51844e+08	2.91969e+08	2.88083e+08	2.8653e+08	2.77325e+08	269905800	272224000	2.53505e+08	2.52563e+08	2.55492e+08	2.04541e+08	2.44386e+08	2.46844e+08	2.67674e+08	2.66194e+08	1.58912e+08	164532394	1.60866e+08	1.52381e+08	1.72654e+08	1.89306e+08	2.16195e+08	2.33886e+08	2.29793e+08	2.40827e+08	252871940	2.7338e+08	2.83212e+08	3.03999e+08	3.10467e+08	3.27486e+08	3.58926e+08	3.98182e+07	4.07273e+07	4.12727e+07	4.30909e+07	4.54545e+07	4.67273e+07	5.10909e+07	4.67273e+07	5.14545e+07	5.34545e+07	5.54545e+07	5.76364e+07	5.83636e+07
122	Malaysia	MYS	1.2392e+08	1.22437e+08	1.32294e+08	1.29206e+08	1.31841e+08	1.33589e+08	1.69739e+08	175738344	1.67848e+08	1.42171e+08	1.52652e+08	131974920	125838386	143346630	1.65159e+08	1.75795e+08	1.84544e+08	2.42566e+08	2.89184e+08	3.30079e+08	3.80788e+08	3.23752e+08	4.10534e+08	4.74533e+08	4.99486e+08	518951400	4.8144e+08	4.70234e+08	473615100	4.50167e+08	3.97707e+08	4.19037e+08	432027798	4.51325e+08	6.50876e+08	7.12945e+08	780000000	812227500	8.34545e+08	9.50449e+08	1.10521e+09	1.33123e+09	1548899880	1.66359e+09	1.73843e+09	1.80573e+09	1.92579e+09
123	Maldives	MDV	NA	NA	NA	NA	NA	NA	NA	NA	NA	NA	NA	NA	NA	NA	NA	NA	NA	NA	NA	NA	NA	NA	NA	NA	NA	NA	NA	NA	NA	NA	NA	NA	NA	NA	NA	NA	NA	NA	NA	NA	NA	NA	NA	NA	NA	NA	NA
124	Mali	MLI	8.74521e+08	1.00913e+09	1.01282e+09	1040600000	1071200000	1109200000	1132426000	1108198800	1116078200	1140072000	1146505400	1165168200	1210968000	1240482400	1267743600	1273581200	1326141400	1495454600	1549228800	1565592000	1655777600	1669300000	1753665800	1826971800	1888840600	2000318400	2062656800	2147636400	2190037000	2.24363e+09	2.19939e+09	2458260000	2563180000	2631139372	8.18182e+07	9.09091e+07	9.14545e+07	9.23636e+07	9.30909e+07	9.38182e+07	9.45455e+07	96000000	9.67273e+07	9.09091e+07	9.81818e+07	1.00636e+08	1.02727e+08
125	Malta	MLT	7.8741e+06	8.65877e+06	9.23077e+06	9.90837e+06	1.036e+07	1.10302e+07	1.11282e+07	1.10624e+07	1.08683e+07	9.92794e+06	9.66954e+06	1.13213e+07	1.10618e+07	1.00951e+07	1.04709e+07	1.03669e+07	9.92492e+06	1.05421e+07	9.98627e+06	9.36744e+06	9.98818e+06	10308868	1.03964e+07	10386960	8.75925e+06	7.93721e+06	7.88798e+06	8.23668e+06	8258688	8.06122e+06	7.91902e+06	7.87085e+06	7.68464e+06	7.48729e+06	11820900	11820900	1.17741e+07	12000000	1.21505e+07	1.20929e+07	1.22727e+07	1.25455e+07	1.25789e+07	1.32113e+07	1.3786e+07	1.72968e+07	1.40263e+07
126	Marshall Islands	MHL	NA	NA	NA	NA	NA	NA	NA	NA	NA	NA	NA	NA	NA	NA	NA	NA	NA	NA	NA	NA	NA	NA	NA	NA	NA	NA	NA	NA	NA	NA	NA	NA	NA	NA	NA	NA	NA	NA	NA	NA	NA	NA	NA	NA	NA	NA	NA
127	Martinique	MTQ	1.80287e+07	1.74342e+07	1.61599e+07	1.39698e+07	14313600	1.52923e+07	1.47036e+07	1.41119e+07	1.28531e+07	1.3168e+07	1.3168e+07	13286600	11712000	1.17892e+07	1.13724e+07	1.15023e+07	1.11681e+07	1.03881e+07	8.80329e+06	9.88092e+06	8.70376e+06	9.83688e+06	6.91269e+06	6.83303e+06	6734904	6.23611e+06	5.90149e+06	5.85981e+06	5.49936e+06	5.34571e+06	5.83499e+06	5648280	5.37592e+06	4.92712e+06	4.36364e+06	3.36572e+06	3.1761e+06	3.17885e+06	3.20932e+06	3.20318e+06	3745000	3679375	3793725	2.77364e+06	1.69e+06	3.0904e+06	2.93267e+06
128	Mauritania	MRT	266400000	2.81723e+08	2.86418e+08	2.95809e+08	305200000	3.16938e+08	3.33351e+08	2.86462e+08	2.35754e+08	2.17477e+08	2.19877e+08	2.22831e+08	2.66926e+08	2.72549e+08	2.86423e+08	3.12847e+08	3.20148e+08	3.19871e+08	3.33491e+08	2.89662e+08	2.93908e+08	3.53538e+08	297600000	3.02031e+08	3.53354e+08	3.53449e+08	3.67118e+08	3.73284e+08	3.97217e+08	4.15172e+08	4.1444e+08	4.23278e+08	4.2099e+08	4.16891e+08	14000000	1.43636e+07	1.47273e+07	1.49091e+07	1.52727e+07	1.56364e+07	16000000	1.56364e+07	1.56364e+07	1.58182e+07	1.58182e+07	1.61818e+07	1.61818e+07
129	Mauritius	MUS	1.01339e+07	10829850	9730380	1.0162e+07	1.04817e+07	1.05337e+07	8.83591e+06	9.51912e+06	1.13317e+07	12927600	1.16932e+07	9.83515e+06	1.06143e+07	1.21044e+07	1.32903e+07	1.38806e+07	6.68062e+06	7.15846e+06	7.17075e+06	7.90311e+06	7697300	7.05694e+06	5665374	4.98788e+06	5.67344e+06	6.51203e+06	6.8748e+06	6.31945e+06	5.65712e+06	5.43936e+06	5.89848e+06	4.43901e+06	4.12659e+06	4.29165e+06	1.84091e+07	2.10795e+07	2.29545e+07	2.76136e+07	3.22727e+07	3.84091e+07	4.05682e+07	47500000	5.22727e+07	5.76136e+07	5.92614e+07	6.28409e+07	6.36932e+07
130	Mayotte	MYT	NA	NA	NA	NA	NA	NA	NA	NA	NA	NA	NA	NA	NA	NA	NA	NA	NA	NA	NA	NA	NA	NA	NA	NA	NA	NA	NA	NA	NA	NA	NA	NA	NA	NA	NA	NA	NA	NA	NA	NA	NA	NA	NA	NA	NA	NA	NA
131	Mexico	MEX	1.10518e+10	1.17588e+10	1.22634e+10	1.32406e+10	1.2447e+10	12079807232	1.16251e+10	1.19994e+10	1.25875e+10	1.23783e+10	1.20367e+10	1.16663e+10	1.20886e+10	1.21482e+10	1.15829e+10	1.16479e+10	1.18095e+10	1.22312e+10	1.24389e+10	12076268968	1.20846e+10	1.23193e+10	1.24271e+10	1.26554e+10	1.28619e+10	1.2974e+10	1.3168e+10	1.28309e+10	13018837232	1.35691e+10	1.39978e+10	1.51603e+10	1.5621e+10	1.60867e+10	2028681960	2.22223e+09	2.48398e+09	2.33038e+09	2.30945e+09	2.52755e+09	2.83881e+09	2.87199e+09	3.42572e+09	3.74473e+09	4.12176e+09	3.96384e+09	4.69427e+09
132	Micronesia (Federated States of)	FSM	NA	NA	NA	NA	NA	NA	NA	NA	NA	NA	3.28492e+06	3.28492e+06	3.28492e+06	3.28492e+06	3.28492e+06	3.28492e+06	3.28492e+06	3.28492e+06	3.28492e+06	3.28492e+06	3.28492e+06	3.28492e+06	3.32677e+06	3.30334e+06	3.51026e+06	3.4906e+06	3.7174e+06	3.71154e+06	3821600	3.9099e+06	3.97287e+06	4.05364e+06	4.14988e+06	4.21998e+06	NA	NA	NA	NA	NA	NA	NA	NA	NA	NA	685555	685555	685555
133	Monaco	MCO	NA	NA	NA	NA	NA	NA	NA	NA	NA	NA	NA	NA	NA	NA	NA	NA	NA	NA	NA	NA	NA	NA	NA	NA	NA	NA	NA	NA	NA	NA	NA	NA	NA	NA	NA	NA	NA	NA	NA	NA	NA	NA	NA	NA	NA	NA	NA
134	Mongolia	MNG	612434000	6.59764e+08	6.42783e+08	6.26113e+08	6.42529e+08	6.23379e+08	6.65348e+08	6.55229e+08	682960400	6.87163e+08	7.19393e+08	8.13954e+08	7.97498e+08	8.83089e+08	9.01458e+08	9.27039e+08	6.82868e+08	4.78015e+08	4.21596e+08	3.97892e+08	4.21332e+08	4.68872e+08	5.03837e+08	5.3788e+08	5.43982e+08	4.88624e+08	5.14762e+08	6.20321e+08	6.48117e+08	5.72368e+08	9.22807e+08	9.75281e+08	1.00431e+09	1.29607e+09	1.85909e+06	1.97822e+06	2.0728e+06	2.41383e+06	2.50437e+06	2.47931e+06	2.36896e+06	860795	743341	363636	229545	330191	233771
135	Montenegro	MNE	NA	NA	NA	NA	NA	NA	NA	NA	NA	NA	NA	NA	NA	NA	NA	NA	NA	NA	NA	NA	NA	3.28985e+07	3.8426e+07	3.48283e+07	3.55643e+07	3.42795e+07	35370536	2.88583e+07	2.75306e+07	3.0561e+07	2.62177e+07	3.55124e+07	3.3914e+07	3.28853e+07	NA	NA	NA	NA	NA	NA	NA	NA	NA	NA	NA	NA	NA
136	Montserrat	MSR	3.35077e+06	3.40615e+06	3.46154e+06	3.51692e+06	3.57231e+06	3.62769e+06	3.65538e+06	3.71077e+06	3.73846e+06	3.79385e+06	3.79385e+06	3.79385e+06	3.79385e+06	3.79385e+06	3.79385e+06	3.79385e+06	3.79385e+06	3.79385e+06	3.79385e+06	3.79385e+06	3.79385e+06	4.11723e+06	3.91125e+06	3.82154e+06	3.82154e+06	3.82154e+06	3.86363e+06	3.90074e+06	3891600	3.9083e+06	3.90535e+06	3.90257e+06	3907608	3.90879e+06	226364	231818	237273	240000	218182	218182	245455	245455	259091	261818	261818	261818	261818
137	Morocco	MAR	7.84877e+08	8.93249e+08	9.99903e+08	9.98636e+08	1.18518e+09	1059527250	1031337216	8.43989e+08	7.05904e+08	7.41649e+08	7.51784e+08	7.52053e+08	8.82451e+08	891139200	9.691e+08	9.35469e+08	9.56497e+08	1.08295e+09	978170800	9.40776e+08	1.02413e+09	1.12695e+09	1.05603e+09	1093010000	1123191800	1.19575e+09	1.21138e+09	1.22378e+09	1347570560	1.49375e+09	1.39082e+09	1.43595e+09	1.4771e+09	1.59428e+09	2.54545e+08	3.18182e+08	4.09545e+08	4.04091e+08	4.39091e+08	4.67273e+08	4.56182e+08	4.82461e+08	454860000	5.12727e+08	5.78182e+08	7.36149e+08	7.40505e+08
138	Mozambique	MOZ	3.63462e+08	3.02308e+08	2.74615e+08	2.74615e+08	261000000	2.34231e+08	2.29615e+08	2.41154e+08	2.53846e+08	2.41154e+08	2.28462e+08	2.34231e+08	2.23846e+08	2.16923e+08	2.04231e+08	1.98462e+08	183969000	8.59246e+07	1.01182e+08	1.2604e+08	2.00689e+08	1.71546e+08	2.11525e+08	2.20728e+08	2.10862e+08	2.08934e+08	2.29953e+08	2.55311e+08	2.75034e+08	2.94954e+08	2.777e+08	4.65087e+08	459360482	5.24548e+08	9.16364e+07	9.42955e+07	9.65455e+07	9.98182e+07	101250000	1.05136e+08	1.06364e+08	1.06364e+08	1.06364e+08	1.12295e+08	1.14545e+08	1.18432e+08	123750000
139	Myanmar	MMR	1.93809e+09	1.94603e+09	1.97834e+09	2.01249e+09	1.82345e+09	1.91714e+09	1.86322e+09	1936088000	2.0622e+09	2.20722e+09	2.40483e+09	2.28854e+09	2.11594e+09	1.98315e+09	2612328050	2.7396e+09	2.8009e+09	2.90206e+09	2.98196e+09	3541457802	3979079208	4514517696	3.71233e+09	3935383702	4.64627e+09	3.97693e+09	4.25325e+09	4.69427e+09	5.24333e+09	5.60655e+09	5.97497e+09	6.31395e+09	6524829900	6.64488e+09	2.73154e+08	2.78043e+08	2.98084e+08	3.16002e+08	2.1483e+08	2.0653e+08	2.10485e+08	2.26353e+08	239406650	2.48861e+08	2.90298e+08	3.35195e+08	3.88505e+08
140	Namibia	NAM	667345056	7.17962e+08	6.80727e+08	7.39689e+08	7.60634e+08	7.58047e+08	853176108	8.69748e+08	7.82279e+08	7.9553e+08	764002440	7.10888e+08	7.49156e+08	8.20867e+08	8.56415e+08	1.00034e+09	9.96229e+08	9.18146e+08	941942400	9.20378e+08	1.21896e+09	9.70734e+08	9.90156e+08	9.97809e+08	9.93978e+08	9.39629e+08	9.58779e+08	1.3442e+09	1.0707e+09	1.20686e+09	1.17141e+09	1.34998e+09	1.26475e+09	1.24084e+09	6600000	6.81818e+06	7.05455e+06	7.27273e+06	7.50909e+06	7.72727e+06	8.18182e+06	8.63636e+06	9.09091e+06	9.54545e+06	1.12727e+07	1.04545e+07	1.36364e+07
141	Nauru	NRU	NA	NA	NA	NA	NA	NA	NA	NA	NA	NA	NA	NA	NA	NA	NA	NA	NA	NA	NA	NA	NA	NA	NA	NA	NA	NA	NA	NA	NA	NA	NA	NA	NA	NA	14545.5	18181.8	18181.8	18181.8	18181.8	18181.8	18181.8	18181.8	18181.8	18181.8	18181.8	18181.8	18181.8
142	Nepal	NPL	8.91976e+08	8.94951e+08	8.94452e+08	8.92514e+08	8.84382e+08	8.84634e+08	8.81753e+08	8.80428e+08	8.79192e+08	9.22862e+08	9.64804e+08	9.88932e+08	9.92117e+08	9.95371e+08	9.92891e+08	9.92299e+08	9.85695e+08	984521000	982545600	9.85534e+08	9.89853e+08	9.90958e+08	997021100	1.00335e+09	1.01545e+09	1.0186e+09	1.02341e+09	1.02653e+09	1.03099e+09	1.02705e+09	1.02641e+09	1.03518e+09	1.04155e+09	1.04557e+09	2.82566e+07	2.95218e+07	2.90147e+07	31051395	3.21917e+07	4.53124e+07	4.66e+07	4.61527e+07	4.67344e+07	4.72401e+07	4.79322e+07	4.94087e+07	5.3768e+07
143	Netherlands	NLD	2479781452	2.52211e+09	2483673230	2380224000	2.43411e+09	2.55761e+09	2.84658e+09	2.82833e+09	2753352000	2.70808e+09	2637916000	2.58705e+09	2.39976e+09	2.28262e+09	2.18976e+09	2036340000	1.97007e+09	1.80577e+09	1.70143e+09	1.73484e+09	1.7846e+09	1.74713e+09	1.76493e+09	1.73549e+09	1792457600	1.75305e+09	1711521900	1727787600	1.77427e+09	1.81082e+09	1.88639e+09	1.95155e+09	1.94028e+09	1.79791e+09	1074510000	1.1014e+09	1.15044e+09	1.17273e+09	1167610020	1.38636e+09	1.41794e+09	1488941215	1.49552e+09	1.55654e+09	1.6111e+09	1.77568e+09	1.80541e+09
144	Netherlands Antilles	ANT	NA	NA	NA	NA	NA	NA	NA	NA	NA	NA	NA	NA	NA	NA	NA	NA	NA	NA	NA	NA	NA	NA	NA	NA	NA	NA	NA	NA	NA	NA	NA	NA	NA	NA	NA	NA	NA	NA	NA	NA	NA	NA	NA	NA	NA	NA	NA
145	New Caledonia	NCL	4.07471e+07	3.84013e+07	3.53403e+07	41502078	3.70423e+07	3.44509e+07	3.73078e+07	3.79524e+07	37070540	3.5639e+07	3.51163e+07	3.87598e+07	3.77459e+07	3.25239e+07	3.70997e+07	3.77062e+07	3.74061e+07	3.73459e+07	3.79645e+07	3.87882e+07	3.33702e+07	2.91106e+07	30915740	3.15085e+07	3.12311e+07	31010408	32156650	3.03755e+07	32303664	3.19304e+07	3.45096e+07	30361150	3.02405e+07	29487000	1.50257e+06	1.22727e+06	2.03088e+06	1.82489e+06	1.78175e+06	1.81014e+06	1.71217e+06	1.45608e+06	1027500	1.20472e+06	1404500	1380300	1.58239e+06
146	New Zealand	NZL	2.85472e+09	2.82112e+09	2.99824e+09	3.10953e+09	2.94606e+09	2.92279e+09	3.09489e+09	3.21113e+09	3.19449e+09	3513320284	3.63678e+09	3.3529e+09	3.33827e+09	3.29547e+09	3.00149e+09	3.21984e+09	3.48654e+09	3.38273e+09	3.49562e+09	3.58465e+09	3.51566e+09	3.55353e+09	3.51613e+09	3.52986e+09	3.46976e+09	3.51716e+09	3.38527e+09	3.39901e+09	3.39606e+09	3.28678e+09	3.23468e+09	3.24233e+09	3.27244e+09	3446210726	1.31643e+08	1.25185e+08	1.32185e+08	141310900	1.54929e+08	1.54342e+08	1.58003e+08	1.63755e+08	1.84245e+08	1.97959e+08	234183470	2.39684e+08	2.34297e+08
147	Nicaragua	NIC	6.81969e+08	5.87744e+08	5.07513e+08	5.37658e+08	6.70998e+08	7.62091e+08	6.04728e+08	6.76126e+08	8.13701e+08	7.7307e+08	6.83575e+08	685035000	7.19982e+08	678102400	7.78627e+08	8.29985e+08	8.41188e+08	889845824	9.34423e+08	9.22751e+08	9.2835e+08	1.00082e+09	1.02061e+09	1011808080	1.07465e+09	1.10614e+09	1093222116	1.06505e+09	1.26641e+09	1.36509e+09	1447378416	1.49204e+09	1.6096e+09	1.59608e+09	3.73876e+07	3.72764e+07	3.849e+07	3.68886e+07	2.39411e+07	2.53936e+07	3.70309e+07	5.76174e+07	7.86164e+07	8.99348e+07	9.68084e+07	9.54234e+07	1.0005e+08
148	Niger	NER	5.60148e+08	4.69333e+08	5.15103e+08	534636480	5.70277e+08	6.24321e+08	632636160	6.85266e+08	7.60031e+08	8.15391e+08	8.85086e+08	9.65186e+08	1.03284e+09	1098978400	1.17173e+09	3.53438e+09	3.70251e+09	3865459136	4.0611e+09	4.2966e+09	4.42961e+09	4.79633e+09	5.21172e+09	5.38791e+09	5.52181e+09	5175555024	5.68511e+09	6.1882e+09	4.46017e+09	5.60612e+09	5.76629e+09	5.89041e+09	6.12307e+09	6.23109e+09	3.66545e+07	3.69673e+07	3.77836e+07	3.80945e+07	3.85982e+07	3.91055e+07	39780000	4.04927e+07	4.12091e+07	4.19382e+07	4.24891e+07	4.32327e+07	4.37982e+07
149	Nigeria	NGA	4978807664	3.33256e+09	3.27692e+09	2.85257e+09	3.68017e+09	3.3505e+09	3.25679e+09	4070177454	4.15071e+09	3.76742e+09	3.7751e+09	3466284000	3.64089e+09	3.67886e+09	3690472800	3.45512e+09	3512882800	3579604600	3506319800	3637554600	3645222200	3601840400	3735131200	3763640000	3794995600	3.60427e+09	4.01256e+09	3.28321e+09	4.21474e+09	4.3179e+09	4.33942e+09	4.26906e+09	4314090272	4.40298e+09	5.38295e+08	5.58091e+08	5.94341e+08	6.24409e+08	6.57432e+08	6.82023e+08	6.47727e+08	6.36364e+08	6.47727e+08	6.59091e+08	6.65909e+08	6.70455e+08	675000000
150	Niue	NIU	140000	123077	106154	87692.3	69230.8	38153.8	38461.5	38461.5	38461.5	38461.5	38461.5	38461.5	38461.5	38461.5	38461.5	38461.5	38461.5	38461.5	38461.5	38461.5	38461.5	39737.2	40900.9	39942.3	40261.8	40261.8	40261.8	37689.7	37096.2	37767.8	39096.5	38920.6	38862	38803.4	81818.2	75000	65909.1	61363.6	56818.2	56818.2	56818.2	53028.4	56818.2	53028.4	53028.4	59659.1	67613.6
151	Northern Mariana Islands	MNP	NA	NA	NA	NA	NA	NA	NA	NA	NA	NA	NA	NA	NA	NA	NA	NA	NA	NA	NA	NA	NA	NA	NA	NA	NA	NA	NA	NA	NA	NA	NA	NA	NA	NA	NA	NA	NA	NA	NA	NA	NA	NA	NA	NA	NA	NA	NA
152	Norway	NOR	3.98651e+08	4.16679e+08	420413000	4.33061e+08	4.50599e+08	4.67143e+08	4.6931e+08	4.80772e+08	4.80579e+08	5.00666e+08	5.06684e+08	5.18404e+08	5.29867e+08	5.48506e+08	5.37021e+08	498942808	5.01552e+08	4.96628e+08	5.05056e+08	506704968	5.11354e+08	5.07581e+08	497918400	4.97688e+08	4.96972e+08	4.94721e+08	4.80671e+08	471630048	4.80745e+08	4.71608e+08	4.90665e+08	5.08608e+08	5.20472e+08	5.16675e+08	3.59939e+07	3.84484e+07	4.13366e+07	4.86902e+07	5.25153e+07	5.31939e+07	4.90833e+07	5.40664e+07	5.18257e+07	5.85668e+07	6.29913e+07	7.01451e+07	7.3838e+07
153	Occupied Palestinian Territory	PSE	NA	NA	NA	NA	NA	NA	NA	NA	NA	NA	NA	NA	NA	NA	NA	NA	NA	NA	NA	NA	NA	NA	NA	NA	NA	NA	NA	NA	NA	NA	NA	NA	NA	NA	NA	NA	NA	NA	NA	NA	NA	NA	NA	NA	NA	NA	NA
154	Oman	OMN	31000000	30800000	31400000	31170000	31277000	31500000	35920000	40460000	44700000	49400000	52314000	55372000	58110000	61040000	64200000	65856000	68928000	70342000	71622000	73000000	67710000	69516000	74116000	76980000	82700000	89556000	90900000	92800000	103900000	100833000	96169800	98093200	100055000	102056200	6000000	6.72727e+06	7.63636e+06	8.88727e+06	1.07273e+07	1.12727e+07	1.18182e+07	1.24545e+07	1.30909e+07	1.38182e+07	14000000	1.41818e+07	1.45455e+07
155	Pakistan	PAK	3861240000	4.41873e+09	4.55556e+09	4561119424	4731161952	4.90158e+09	5.07262e+09	5.25954e+09	5.37703e+09	5.57778e+09	5.60332e+09	6.35951e+09	6.73435e+09	6.85014e+09	6.98674e+09	7.10853e+09	7.27862e+09	7.44175e+09	7.58933e+09	7746704000	7.91578e+09	9.68071e+09	10111818000	1.0561e+10	1.09814e+10	1.13814e+10	1.18188e+10	1.22748e+10	1.28251e+10	1.33221e+10	1.37671e+10	1.43003e+10	1.48567e+10	1.539e+10	3.68829e+08	4.61546e+08	4.7115e+08	5.31497e+08	5.90795e+08	5.39957e+08	5.18327e+08	5.85701e+08	9.18937e+08	1.02255e+09	1.0491e+09	1.23099e+09	1340055000
156	Palau	PLW	NA	NA	NA	NA	NA	NA	NA	NA	NA	NA	NA	NA	NA	NA	NA	NA	NA	NA	NA	NA	NA	NA	NA	NA	NA	NA	NA	NA	NA	NA	NA	NA	NA	NA	NA	NA	NA	NA	NA	NA	NA	NA	NA	NA	NA	NA	NA
157	Panama	PAN	5.38634e+08	5.33137e+08	5.24206e+08	5.48114e+08	5.50462e+08	5.64551e+08	5.63511e+08	5.9189e+08	588245472	5.8984e+08	5.9236e+08	5.94839e+08	5.76409e+08	589520484	5.75383e+08	5.66725e+08	6.29203e+08	6.25152e+08	6.06516e+08	605058084	6.36696e+08	6.37963e+08	6.10132e+08	6.39765e+08	6.55902e+08	6.69778e+08	7.09909e+08	7.16092e+08	7.07263e+08	6.73036e+08	6.38751e+08	6.28204e+08	6.16262e+08	6.30511e+08	7.2485e+07	7.42228e+07	8.32789e+07	6.67916e+07	7.08985e+07	7.50556e+07	1.54925e+08	1.25581e+08	1.26048e+08	1.22904e+08	1.65898e+08	1.51037e+08	179198790
158	Papua New Guinea	PNG	3.06923e+07	30000000	2.74615e+07	2.64462e+07	2.63077e+07	2.60769e+07	2.60077e+07	2.54769e+07	2.51538e+07	2.51077e+07	2.45077e+07	2.41615e+07	2.38846e+07	2.37692e+07	24000000	2.42308e+07	2.49231e+07	2.51538e+07	25500000	2.57769e+07	2.60538e+07	2.63308e+07	2.66308e+07	2.66308e+07	2.66308e+07	2.66538e+07	2.64462e+07	2.67692e+07	2.64852e+07	2.64547e+07	2.64152e+07	2.65368e+07	2.65336e+07	2.65242e+07	1.21705e+07	1.31727e+07	1.41955e+07	1.44409e+07	1.47273e+07	1.55045e+07	1.60568e+07	1.65477e+07	1.74886e+07	17775000	1.78977e+07	1.82045e+07	1.90227e+07
159	Paraguay	PRY	2.45391e+09	2429919464	2.0576e+09	2.35634e+09	2.4966e+09	2.57779e+09	2.45117e+09	2.53251e+09	2.72769e+09	3.04911e+09	3.26077e+09	3.26527e+09	3.30164e+09	3.3235e+09	3.25399e+09	3.30652e+09	3.35241e+09	3.16593e+09	3421925460	3.24708e+09	3364192640	3.48713e+09	4.50133e+09	4.55809e+09	5.028e+09	5.33823e+09	5.40311e+09	5454527280	5.46861e+09	5926514400	5.88218e+09	5.70054e+09	5.73666e+09	6.18277e+09	6.69318e+07	7.97023e+07	84200000	8.89205e+07	9.20773e+07	9.27955e+07	6.52318e+07	7.03932e+07	7.20023e+07	9.60295e+07	1.04664e+08	1.06027e+08	1.13261e+08
160	Peru	PER	1034343852	1.0195e+09	1.11325e+09	1101498160	1086410016	1.04421e+09	1033309700	1.13088e+09	1.1375e+09	1.20999e+09	1.35412e+09	1414378308	1.36263e+09	1.38634e+09	1.24857e+09	1.33968e+09	1.29741e+09	1326502620	1.32343e+09	1.34317e+09	1.38066e+09	1.40399e+09	1.44711e+09	1.4387e+09	1.43775e+09	1.46183e+09	1.49142e+09	1.5185e+09	1497113928	1525677400	1.52587e+09	1.49771e+09	1.49792e+09	1.4987e+09	6.72952e+08	772799530	899514350	9.41494e+08	718515140	8.38244e+08	9.65713e+08	1026089010	9.60853e+08	1.03468e+09	1.09915e+09	1.24256e+09	1.40043e+09
161	Philippines	PHL	5.05548e+08	5.23098e+08	5.13597e+08	4.67101e+08	5.4218e+08	537951060	5.82562e+08	5.89343e+08	6.45896e+08	6.02211e+08	6.31025e+08	7.12707e+08	8.43076e+08	9.76256e+08	1.16698e+09	1.18641e+09	1.18127e+09	1.22098e+09	1.28797e+09	1.21087e+09	1.16335e+09	1.16626e+09	1.19917e+09	1.23169e+09	1.22602e+09	1.22667e+09	1.21079e+09	1.19874e+09	1198551064	1.21571e+09	1.23031e+09	1.24898e+09	1.25079e+09	1.24698e+09	5.49026e+08	5.72969e+08	5.96895e+08	594043975	6.39514e+08	729922025	8.36783e+08	8.70054e+08	1.00889e+09	1.05959e+09	1.15222e+09	1328107200	1.4713e+09
162	Poland	POL	3.98044e+09	4.07629e+09	4.06899e+09	4.17389e+09	4.11164e+09	3.75037e+09	3.23675e+09	2.71008e+09	2.34293e+09	2.21935e+09	2.24801e+09	2346703184	2.54326e+09	2.4526e+09	2.26689e+09	2.18793e+09	1.9633e+09	1.67973e+09	1.86317e+09	1.78878e+09	2.55217e+09	2.7249e+09	2.74321e+09	2.68827e+09	2.69602e+09	2.81722e+09	2.74349e+09	2.779e+09	3036318600	3.14044e+09	3.36425e+09	3.41013e+09	3.67705e+09	3.83398e+09	7.18297e+08	8.14301e+08	806047170	8.71842e+08	904010900	8.30853e+08	8.2099e+08	7.68427e+08	7.21347e+08	8.85872e+08	872248035	1.02915e+09	1.1914e+09
163	Portugal	PRT	578930824	5.97292e+08	6.24237e+08	6.70847e+08	672324178	6.72326e+08	7.23181e+08	7.14603e+08	6.84081e+08	664009728	717673632	7.01011e+08	6.71996e+08	6.49425e+08	666777702	6.8303e+08	6.75061e+08	6.88932e+08	6.85965e+08	7.2711e+08	7.32776e+08	6.98995e+08	687985920	7.20949e+08	689532052	6.58919e+08	682757092	667167900	6.50643e+08	6.80735e+08	7.39512e+08	744483660	7.60744e+08	758279576	2.31345e+08	2.77014e+08	2.84755e+08	2.96766e+08	2.94725e+08	2.7253e+08	2.99623e+08	429529845	4.29111e+08	4.6471e+08	4.5737e+08	481814775	5.25252e+08
164	Puerto Rico	PRI	2.00179e+08	2.02722e+08	1.86222e+08	1.90984e+08	1.99799e+08	2.06285e+08	1.99554e+08	176087538	174041676	1.756e+08	1.49476e+08	1.46733e+08	1.55664e+08	1.51863e+08	1.56495e+08	1.48984e+08	1.44313e+08	1.43373e+08	1.45123e+08	1.72981e+08	128968024	1.29058e+08	1.30029e+08	1.32615e+08	1.44521e+08	1.31989e+08	1.31602e+08	1.31164e+08	1.30726e+08	8.84957e+07	9.12347e+07	1.05332e+08	1.09638e+08	1.06937e+08	9.88211e+07	1.1321e+08	1.24656e+08	1.48632e+08	1.56615e+08	1.508e+08	1.66489e+08	1.67611e+08	1.72179e+08	1.78264e+08	177303530	1.72726e+08	1.70558e+08
165	Qatar	QAT	1.31225e+06	1.70086e+06	2.04406e+06	2.06326e+06	2.12142e+06	2.17458e+06	1992000	2.34738e+06	2.50172e+06	2.76443e+06	2.89569e+06	3.01865e+06	3.19975e+06	3.21028e+06	3.44178e+06	3568800	2.26542e+06	2.30308e+06	2.35809e+06	2635200	1.67354e+06	1.86665e+06	1.79077e+06	1.79077e+06	2.84511e+06	2.99483e+06	2.57778e+06	2.70443e+06	4.15809e+06	4.85262e+06	4.20997e+06	5.98468e+06	5.46351e+06	3.51009e+06	7.19773e+06	4.83864e+06	6.94773e+06	1.00341e+07	1.12841e+07	12932220	16804480	1.73415e+07	15989880	1.78309e+07	1.70868e+07	1.82013e+07	1.55044e+07
166	R√©union	REU	8.20283e+06	8.19748e+06	8.53071e+06	8401400	8.1569e+06	9441992	8.93638e+06	9.44345e+06	1.16526e+07	1.0917e+07	1.08964e+07	10560400	1.33126e+07	1.33869e+07	1.34098e+07	1.43449e+07	1.57606e+07	1.60552e+07	1.49503e+07	1.56156e+07	15946840	1.6547e+07	1.61998e+07	1.55925e+07	1.49186e+07	1.23438e+07	12780640	1.33426e+07	1.30053e+07	1.37607e+07	1.37205e+07	1.35186e+07	1.34482e+07	1.34442e+07	2.00614e+07	2.02273e+07	2.09364e+07	2.65227e+07	2.90045e+07	3.17341e+07	3.55045e+07	3.49568e+07	3.73295e+07	4.03545e+07	4.40545e+07	4.58591e+07	5.07614e+07
167	Republic of Korea	KOR	1.25696e+09	1.14673e+09	1078512582	922267920	885628952	9.50075e+08	1.0498e+09	1.52544e+09	1.59867e+09	1.57511e+09	1.71128e+09	1.90456e+09	2.03585e+09	1.89519e+09	1.72294e+09	1.47738e+09	1315258000	1.32438e+09	1.27888e+09	1.36031e+09	1.4254e+09	1519646640	1.64427e+09	1.79397e+09	1.98553e+09	2.07271e+09	2.12453e+09	2.20109e+09	2.18077e+09	2.09319e+09	2145594646	2.09961e+09	2.13015e+09	2.19682e+09	387259975	5.89325e+08	6.43911e+08	6.75185e+08	7.01377e+08	7.6015e+08	8.78476e+08	9.72591e+08	1.0063e+09	1.03577e+09	1.06365e+09	1.10033e+09	1.0484e+09
168	Republic of Moldova	MDA	NA	NA	NA	NA	NA	NA	NA	3.5236e+08	2.77889e+08	3.09473e+08	2.26612e+08	2.08482e+08	193908024	1.47171e+08	1.21331e+08	1.25459e+08	1.0284e+08	1.06801e+08	1.07257e+08	99957276	9.0887e+07	85809456	8.35319e+07	6.34462e+07	60542400	6.00166e+07	5.81149e+07	5.54376e+07	4.54314e+07	47334936	4.7875e+07	5.3631e+07	4.33193e+07	4.56635e+07	NA	NA	NA	NA	NA	NA	NA	1.56511e+08	1.11712e+08	9.89485e+07	9.75946e+07	8.40415e+07	7.40288e+07
169	Romania	ROU	2.02703e+09	1.92808e+09	1.95396e+09	1.83572e+09	1.88546e+09	1.90576e+09	1.62918e+09	1.35603e+09	1.28192e+09	1.39531e+09	1.03721e+09	1.01743e+09	1.02839e+09	7.404e+08	7.36749e+08	794124000	672336200	7.83818e+08	1.02858e+09	9.57806e+08	9.41109e+08	851888928	8.78055e+08	8.33067e+08	9.11839e+08	8.69924e+08	7.19469e+08	6.71496e+08	6.33911e+08	6.66393e+08	7.0449e+08	701853500	6.86961e+08	6.68139e+08	1.31216e+09	1.34404e+09	1.36612e+09	1.28776e+09	1.09737e+09	1.14513e+09	1.02918e+09	8.88001e+08	9.07436e+08	7.9639e+08	848623230	8.86899e+08	8.00009e+08
170	Russian Federation	RUS	NA	NA	NA	NA	NA	NA	NA	2.07524e+10	1.8883e+10	1.73192e+10	1.3418e+10	1.34386e+10	12039967800	1.0982e+10	9650781000	9.62864e+09	9.75367e+09	1.00471e+10	9.93587e+09	9.44144e+09	8.82078e+09	8.59058e+09	8.55821e+09	8.83054e+09	8.67185e+09	8.55406e+09	8331543436	8.44489e+09	8.35704e+09	8.34739e+09	8.40241e+09	8.06178e+09	7.94943e+09	8.17375e+09	NA	NA	NA	NA	NA	NA	NA	4.76314e+09	4.41561e+09	3725469735	3112143845	2.59694e+09	2.37414e+09
171	Rwanda	RWA	126404000	119076800	112432000	113476800	116489440	114849920	118080000	108160000	98400000	88612320	90427680	97600000	112000000	129141920	147036160	143539680	160463680	160872000	195038240	195926080	197851520	223548640	231544320	247983200	249362880	2.03993e+08	192170030	1.93811e+08	1.9881e+08	2.16112e+08	2.47898e+08	211569872	1.99643e+08	2.18694e+08	5.26091e+06	5.10136e+06	5.02364e+06	6.03614e+06	5.83364e+06	5.64545e+06	6.02182e+06	6277500	6.54341e+06	6.33886e+06	5.11364e+06	5.68636e+06	5.97682e+06
172	Saint Helena, Ascension and Tristan da Cunha	SHN	NA	NA	NA	NA	NA	NA	NA	NA	NA	NA	NA	NA	NA	NA	NA	NA	NA	NA	NA	NA	NA	NA	NA	NA	NA	NA	NA	NA	NA	NA	NA	NA	NA	NA	NA	NA	NA	NA	NA	NA	NA	NA	NA	NA	NA	NA	NA
173	Saint Kitts and Nevis	KNA	1.53711e+06	1520400	1.52318e+06	1.45357e+06	1.36446e+06	1.31434e+06	1.25865e+06	1.19738e+06	1.13055e+06	1.13055e+06	1.13055e+06	1.13055e+06	1158400	1.22523e+06	1.29206e+06	1.40595e+06	1.38952e+06	1.38952e+06	1.38952e+06	1.38952e+06	1.48002e+06	1.54002e+06	1.73112e+06	2.06834e+06	1882444	1872798	1.71201e+06	1156518	1.03493e+06	783062	856270	778462	778462	805142	586364	580909	531818	531818	501818	507273	515455	529091	531818	605455	586364	531818	545455
174	Saint Lucia	LCA	4284000	4312000	4340000	4312000	4312000	4284000	4312000	4326000	4354000	4368000	4326000	4256000	4270000	4298000	4298000	4.87385e+06	3360000	3472000	3472000	3584000	3584000	3696000	3696000	3780000	3780000	3780000	3780000	3751440	3744440	3.80285e+06	3.77805e+06	3.72397e+06	3733520	3.72578e+06	2.01818e+06	2.04545e+06	2.04545e+06	2100000	1.93636e+06	1.93636e+06	1.96364e+06	1.99091e+06	1.99091e+06	2.04545e+06	2100000	2100000	2.34545e+06
175	Saint Pierre and Miquelon	SPM	18830.8	54276.9	20769.2	22430.8	7753.85	NA	NA	NA	NA	NA	NA	NA	NA	NA	NA	NA	NA	NA	NA	NA	NA	NA	NA	NA	NA	NA	NA	NA	NA	NA	NA	NA	NA	NA	19090.9	19090.9	24545.5	27272.7	24545.5	19090.9	19090.9	19090.9	19090.9	19090.9	21818.2	24545.5	27272.7
176	Saint Vincent and the Grenadines	VCT	2.50615e+06	2.31123e+06	2.00492e+06	2.31123e+06	2.21377e+06	2.10238e+06	2.00492e+06	2.04669e+06	2.07454e+06	2.07454e+06	2.07454e+06	2.07454e+06	2.07454e+06	2.07454e+06	2.07454e+06	2.00492e+06	1.93809e+06	1.83785e+06	1.673e+06	1.673e+06	1.673e+06	1.67077e+06	1.72646e+06	1.72646e+06	1.76823e+06	2.39332e+06	2.20905e+06	2.04211e+06	1444770	1.57415e+06	1.22864e+06	1.65993e+06	1.63939e+06	1.61069e+06	1250000	1.13636e+06	1.23864e+06	1.23864e+06	1.28409e+06	1.31818e+06	1.38636e+06	1.35227e+06	1375000	1.38636e+06	1.42045e+06	1.42045e+06	1.42045e+06
177	Samoa	WSM	5.53227e+06	6.12825e+06	6.91627e+06	6.60996e+06	7399000	7.30443e+06	7.39231e+06	7.21482e+06	7.23492e+06	7.45385e+06	7.65758e+06	7.50851e+06	7.38014e+06	7.54362e+06	7.94345e+06	7.92762e+06	8.39206e+06	8.58592e+06	8.80378e+06	8.74486e+06	8.74486e+06	8.74486e+06	8.74486e+06	8.74486e+06	1.13202e+07	1.15451e+07	1.23268e+07	1.25139e+07	1.30697e+07	1.45357e+07	1.5753e+07	1.46466e+07	1.5156e+07	1.53614e+07	1.44516e+06	1400000	1.3694e+06	1.3694e+06	1.27392e+06	1.34545e+06	1.36364e+06	1.41818e+06	1.40909e+06	1.54545e+06	1.52727e+06	1.56364e+06	1600000
178	San Marino	SMR	NA	NA	NA	NA	NA	NA	NA	NA	NA	NA	NA	NA	NA	NA	NA	NA	NA	NA	NA	NA	NA	NA	NA	NA	NA	NA	NA	NA	NA	NA	NA	NA	NA	NA	NA	NA	NA	NA	NA	NA	NA	NA	NA	NA	NA	NA	NA
179	Sao Tome and Principe	STP	1.00246e+06	998148	1.06172e+06	1.05724e+06	1.12081e+06	1.06582e+06	943283	1.15145e+06	1.17052e+06	1.06073e+06	919717	1.19883e+06	1215090	1.23139e+06	1.23846e+06	1.27378e+06	1.28538e+06	1.34428e+06	1.40362e+06	1166880	1010610	839217	798732	689317	649846	563592	484435	504809	537508	575415	560905	615966	626649	636732	545455	545455	545455	545455	545455	550909	927273	1.23091e+06	1.25455e+06	1.30909e+06	1.36364e+06	1.41818e+06	1.47273e+06
180	Saudi Arabia	SAU	1.02338e+08	1.05025e+08	7.06539e+07	92425244	9.36354e+07	106959024	105259546	1.1617e+08	1.16621e+08	1.22841e+08	1.07382e+08	9.28948e+07	9.49471e+07	1.17508e+08	1.15761e+08	119451396	1.24303e+08	1.30461e+08	135843498	1.38283e+08	1.42769e+08	1.50462e+08	1.74154e+08	1.73156e+08	1.95384e+08	1.88715e+08	1.98217e+08	2.28155e+08	2.20422e+08	167256330	1.72862e+08	1.74573e+08	1.76295e+08	1.78074e+08	5.40909e+08	6.94318e+08	7.10227e+08	7.60227e+08	7.09091e+08	775000000	8.29545e+08	875000000	8.29545e+08	8.56818e+08	8.90909e+08	950000000	1.24545e+09
181	Senegal	SEN	4.80769e+08	5.03846e+08	5.41346e+08	5.35058e+08	553500000	5.39577e+08	5.55442e+08	5.65769e+08	5.85192e+08	5.98077e+08	6.05769e+08	6.19231e+08	6.22692e+08	6.24423e+08	6.94281e+08	7.16433e+08	7.51678e+08	762282522	732791360	7.29894e+08	7.32586e+08	776223504	6.72954e+08	7.91231e+08	834971568	857470180	8.77249e+08	1.03797e+09	9.85021e+08	1.23183e+09	1165366020	1.1017e+09	1.15998e+09	1.17383e+09	4.68409e+07	5.86023e+07	5.17614e+07	5.73295e+07	5.69318e+07	5.84091e+07	7.25364e+07	7.16955e+07	6.89023e+07	7.12114e+07	7.88159e+07	7.30273e+07	8.42591e+07
182	Serbia	SRB	NA	NA	NA	NA	NA	NA	NA	NA	NA	NA	NA	NA	NA	NA	NA	NA	NA	NA	NA	NA	NA	4.25001e+08	4.67666e+08	5.16381e+08	4.97983e+08	4.63708e+08	439629360	4.07747e+08	4.07535e+08	4.38081e+08	4.09784e+08	4.10163e+08	3.97521e+08	4.04858e+08	NA	NA	NA	NA	NA	NA	NA	NA	NA	NA	NA	NA	NA
183	Seychelles	SYC	807442	846912	857632	915146	906505	1.11756e+06	1.16118e+06	1.12059e+06	1.05981e+06	1218470	1060000	969988	860886	776455	695682	603309	493470	567058	490006	383674	331410	213183	284247	199638	135402	118299	50769.2	69230.8	109586	116571	98544	101300	107505	96680.8	1.31364e+06	1.38864e+06	1.36364e+06	1.45455e+06	1.88636e+06	1.81818e+06	1.86364e+06	1.80682e+06	1.97727e+06	2.52273e+06	3.43182e+06	3.20455e+06	3.79545e+06
184	Sierra Leone	SLE	5.41385e+07	5.34462e+07	5.34462e+07	5.34462e+07	5.41385e+07	5.41385e+07	6.19585e+07	6.49058e+07	6.70609e+07	6.89308e+07	6.62369e+07	5.73631e+07	49440000	49440000	4.16754e+07	4.16754e+07	3.24846e+07	3.24846e+07	3.64462e+07	4.18338e+07	5.07077e+07	6.89308e+07	6.50535e+07	7.61626e+07	8.95308e+07	9.74538e+07	1.07548e+08	1.16876e+08	1.27983e+08	1.30117e+08	1.30482e+08	1.31564e+08	1.31518e+08	1.31917e+08	2.35227e+07	2.55682e+07	2.88409e+07	2.90455e+07	3.00682e+07	3.17045e+07	3.18068e+07	3.18068e+07	3.18068e+07	3.18068e+07	3.18068e+07	3.27273e+07	3.27273e+07
185	Singapore	SGP	567529	634613	710490	713301	617015	561335	578594	598362	593918	404460	219274	198462	150072	90387.7	143606	149474	160000	172308	164086	180529	168222	172308	172308	172308	172308	184615	184615	192576	215308	202471	187892	183646	187120	188003	190000000	1.99091e+08	2.19091e+08	2.10455e+08	2.01364e+08	2.14091e+08	2.09091e+08	1.99091e+08	190000000	1.84282e+08	1.91364e+08	1.93182e+08	2.16818e+08
186	Slovakia	SVK	NA	NA	NA	NA	NA	NA	NA	NA	503982680	4.0321e+08	3.8194e+08	385615550	3.73285e+08	3.39681e+08	3.46746e+08	3.5186e+08	3.34592e+08	3.28187e+08	2.86902e+08	2.75536e+08	2.60551e+08	2.4581e+08	2.40765e+08	2.29046e+08	217658220	2.06701e+08	1.98141e+08	1.96423e+08	1.96541e+08	1.96839e+08	1.92814e+08	1.93187e+08	1.91426e+08	1.91693e+08	NA	NA	NA	NA	NA	NA	NA	NA	107032500	1.10193e+08	86468445	145754100	122805550
187	Slovenia	SVN	NA	NA	NA	NA	NA	NA	NA	2.56943e+08	2.6443e+08	2.80064e+08	281196376	2.58352e+08	254530336	2.36546e+08	2.38757e+08	2.45753e+08	2.72062e+08	2.5934e+08	2.59798e+08	2.45497e+08	2.46009e+08	2.51224e+08	2.53088e+08	2.64095e+08	2.57788e+08	2.63464e+08	2.6144e+08	254324840	2.55359e+08	254897216	2.67559e+08	2.81983e+08	2.79072e+08	275887152	NA	NA	NA	NA	NA	NA	NA	139852840	1.30819e+08	1.16581e+08	1.40877e+08	1.14514e+08	1.31195e+08
188	Solomon Islands	SLB	7.69088e+06	6.98162e+06	4.95999e+06	4.63923e+06	4.63923e+06	4.63923e+06	4.63923e+06	4.63923e+06	4.63923e+06	4.63923e+06	4.63923e+06	4.63923e+06	4.63923e+06	4.63923e+06	4.63923e+06	4.63923e+06	4.61077e+06	4.69615e+06	4.69615e+06	4.90962e+06	4.90962e+06	5.09462e+06	5.26538e+06	5.26538e+06	5.26538e+06	5.26538e+06	5.26538e+06	5.36472e+06	5435300	5.44697e+06	5.45352e+06	5.53748e+06	5.57448e+06	5.60892e+06	570909	563636	563636	576364	590909	590909	618182	636364	690909	709091	763636	809091	854545
189	Somalia	SOM	8.24831e+08	8.28046e+08	8.74162e+08	9.20446e+08	8.90154e+08	748000000	6.54923e+08	6.14308e+08	7.75077e+08	9.13846e+08	9.56154e+08	9.96769e+08	1.04077e+09	9.91692e+08	9.58185e+08	9.64446e+08	9.85938e+08	9.94908e+08	1.00354e+09	1.01369e+09	1.03485e+09	1.00692e+09	9.06231e+08	9.02846e+08	8.98615e+08	9.03354e+08	9.12492e+08	9.16215e+08	9.17231e+08	9.22213e+08	9.20501e+08	9.13058e+08	9.03511e+08	8.94133e+08	1.32545e+07	1.32545e+07	1.32909e+07	1.33818e+07	1.33818e+07	1.29636e+07	9.45455e+06	6.36364e+06	1.04545e+07	1.17273e+07	1.25455e+07	1.29091e+07	1.34545e+07
190	South Africa	ZAF	5.06724e+09	4.87628e+09	4.93715e+09	5.29291e+09	5.42603e+09	5.61231e+09	5.84319e+09	5974650000	5.33112e+09	4791732000	5453052000	5.02048e+09	8.66231e+09	5.90162e+09	6.09406e+09	5.37708e+09	6.22793e+09	5.67975e+09	6231810000	6.35776e+09	6831450000	6.95294e+09	7.00483e+09	7.08528e+09	7152689230	7915900944	7.69373e+09	7.80276e+09	7925640858	7.90006e+09	7.98977e+09	7.85071e+09	7329422040	7.31424e+09	8.23295e+08	864000000	8.91614e+08	9.19195e+08	9.46743e+08	1.48787e+09	1.41444e+09	1.40787e+09	1484175000	1.57713e+09	1690590000	1.83553e+09	1.94957e+09
191	Spain	ESP	2.32042e+09	2.40538e+09	2.36326e+09	2.50778e+09	2.6304e+09	2.77593e+09	2.69185e+09	2.73189e+09	2.61012e+09	2.68494e+09	2.84508e+09	3.04449e+09	3224523924	3329402560	3.39212e+09	3.45011e+09	3.51821e+09	3.55665e+09	3.66156e+09	3772824672	3.67988e+09	3.48353e+09	3.54141e+09	3.47377e+09	3.34785e+09	3.39598e+09	3.30785e+09	3223212552	3.18462e+09	3.40746e+09	3.51547e+09	3.56257e+09	3.66942e+09	3750776282	2190746250	2037641125	2.13108e+09	2219770750	2.22133e+09	2213412240	2.32416e+09	2267094170	2.23789e+09	2.33826e+09	2.49182e+09	2.39295e+09	2.45364e+09
192	Sri Lanka	LKA	4.1342e+08	4.12335e+08	4.17107e+08	3.95261e+08	4.09354e+08	3.95946e+08	3.42993e+08	3.65398e+08	3.94379e+08	3.96734e+08	3.98856e+08	3.80751e+08	3.69628e+08	2.85299e+08	2.85627e+08	2.90298e+08	2.83445e+08	2.75958e+08	2.83667e+08	2.86623e+08	2.93181e+08	2.87898e+08	2.70801e+08	2.84623e+08	2.73218e+08	295764000	2.91621e+08	2.951e+08	2.80474e+08	2.62946e+08	2.63408e+08	2.33618e+08	242217360	266511210	6.15064e+07	5.62827e+07	6.66513e+07	7.2255e+07	77479925	7.5656e+07	77283725	89520280	1.13678e+08	1.39933e+08	1.48647e+08	1.53098e+08	1.56117e+08
193	Sudan (former)	SDN	5.72702e+09	5.36428e+09	4.87751e+09	4.50129e+09	4.66279e+09	4.76766e+09	4.91499e+09	5.19636e+09	4.95834e+09	4.94889e+09	5181110000	5.36663e+09	5.92047e+09	6.28159e+09	6.48746e+09	6.94933e+09	7.5323e+09	7.62566e+09	7.9319e+09	7.9489e+09	8.18377e+09	8.15078e+09	8.20627e+09	8260056000	8.28751e+09	8.34008e+09	8.26312e+09	NA	NA	NA	NA	NA	NA	NA	1.11757e+08	1.13698e+08	1.15989e+08	1.15893e+08	1.19127e+08	1.22452e+08	1.27007e+08	1.32045e+08	1.33409e+08	1.34611e+08	1.4207e+08	1.5117e+08	1.40909e+08
194	Suriname	SUR	1.63527e+07	1.88929e+07	2.24088e+07	2.49079e+07	2.53151e+07	2.51261e+07	2.54782e+07	2.70817e+07	2.69462e+07	24198000	2.45038e+07	2.57673e+07	2.6422e+07	29223558	3.10193e+07	2.85917e+07	2.47009e+07	12354000	1.23603e+07	12831960	1.13934e+07	1.48632e+07	1.47123e+07	1.59326e+07	1.74587e+07	1.73699e+07	1.79096e+07	1.84756e+07	1.53584e+07	1.34448e+07	1.36057e+07	13946036	1.33385e+07	1.23923e+07	4.14041e+07	3.92045e+07	3.98864e+07	4.46125e+07	4.65443e+07	5.75205e+07	4.73021e+07	4.35288e+07	3.30487e+07	1.87577e+07	18294755	1.71375e+07	2.17935e+07
195	Swaziland	SWZ	NA	NA	NA	NA	NA	NA	NA	NA	NA	NA	NA	NA	NA	NA	NA	NA	NA	NA	NA	NA	NA	NA	NA	NA	NA	NA	NA	NA	NA	NA	NA	NA	NA	NA	NA	NA	NA	NA	NA	NA	NA	NA	NA	NA	NA	NA	NA
196	Sweden	SWE	8.46696e+08	789725112	7.8108e+08	7.98668e+08	8.37376e+08	877006272	837979104	8.5724e+08	9.25136e+08	9.3643e+08	9.57545e+08	9.48461e+08	938978400	9.27183e+08	9.53958e+08	9.64039e+08	9.50529e+08	9.53641e+08	9.30328e+08	9.44369e+08	9.29406e+08	9.32725e+08	917848536	9.15934e+08	9.35259e+08	9.33979e+08	915255572	8.8183e+08	888052384	904251330	8.99453e+08	9.07338e+08	9.28166e+08	920805120	1.3137e+08	1.29053e+08	1.28015e+08	1.24287e+08	118530970	1.43717e+08	1.50186e+08	1.62072e+08	1.71201e+08	1.94793e+08	2.05284e+08	2.10401e+08	2.27369e+08
197	Switzerland	CHE	8.5694e+08	860545260	8.34487e+08	799128280	8.20194e+08	851597264	8.5027e+08	8.07317e+08	7.80767e+08	7.6358e+08	7.68257e+08	7.73062e+08	7.38315e+08	7.27226e+08	7.17442e+08	6.76338e+08	714800736	7.14626e+08	7.0456e+08	7.03808e+08	7.13965e+08	7.23323e+08	7.29809e+08	7.47233e+08	7.55978e+08	759826524	7.56167e+08	7.58994e+08	7.51887e+08	7.54147e+08	7.57298e+08	7.71379e+08	7.63184e+08	7.86594e+08	7.8393e+07	7.78943e+07	8.06253e+07	8.85274e+07	9.01587e+07	8.67852e+07	89315730	9.13726e+07	91600355	9.6562e+07	1.00626e+08	1.03101e+08	1.11476e+08
198	Syrian Arab Republic	SYR	1.71262e+08	1.65631e+08	165000000	1.76508e+08	182144600	1.82874e+08	1.80681e+08	1.73523e+08	1.63747e+08	1.68871e+08	1.83203e+08	1.98641e+08	2.09303e+08	2.24483e+08	2.37421e+08	2.3902e+08	2.06649e+08	2.19048e+08	2.30915e+08	2.47446e+08	2.68086e+08	2.82558e+08	3.70461e+08	354000000	347202000	3.27845e+08	3.65599e+08	360783000	3.64405e+08	3.38272e+08	3.37979e+08	3.37979e+08	3.37979e+08	3.37979e+08	2.1826e+08	2.15503e+08	178676190	1.71957e+08	1.42409e+08	1.69532e+08	1.72986e+08	2.28984e+08	2.13634e+08	213150000	2.36632e+08	2.30984e+08	256225000
199	Tajikistan	TJK	NA	NA	NA	NA	NA	NA	NA	3.08331e+08	2.83583e+08	3.26593e+08	3.63154e+08	3.61765e+08	3.30721e+08	1.87098e+08	2.10523e+08	1.96614e+08	2.27398e+08	2.70061e+08	3.46181e+08	3.72681e+08	395582112	407089968	4.24402e+08	501704000	529420800	541823184	5.48204e+08	5.90721e+08	6.87002e+08	7.73898e+08	7.88871e+08	8.15308e+08	8.29135e+08	8.29667e+08	NA	NA	NA	NA	NA	NA	NA	2.47916e+07	9.51965e+06	8.47555e+06	4.24531e+06	1.39927e+06	618602
200	Thailand	THA	1.72338e+09	1.74146e+09	1.77349e+09	1.81016e+09	1.88903e+09	2.02128e+09	2.3294e+09	2.59668e+09	2.71593e+09	2.75914e+09	2.44278e+09	2.32181e+09	2.09841e+09	1.86973e+09	1.72472e+09	2.96029e+09	2.2532e+09	2.48611e+09	2.75099e+09	2.7611e+09	2537758612	2.63203e+09	3.01212e+09	2.88648e+09	2762665638	2735594772	2.61914e+09	1.35393e+09	1.29564e+09	1238810922	1.27289e+09	1.13956e+09	9.83932e+08	2.02623e+09	1.12754e+09	1215516250	1.30622e+09	1.38996e+09	1.48936e+09	1626250230	2.14578e+09	2.62009e+09	2.63844e+09	2.49704e+09	2577486930	2.65565e+09	2.73032e+09
201	The former Yugoslav Republic of Macedonia	MKD	NA	NA	NA	NA	NA	NA	NA	NA	NA	NA	NA	NA	NA	NA	NA	NA	NA	NA	NA	NA	NA	NA	NA	NA	NA	NA	NA	NA	NA	NA	NA	NA	NA	NA	NA	NA	NA	NA	NA	NA	NA	NA	NA	NA	NA	NA	NA
202	Timor-Leste	TLS	8.40938e+06	8.77646e+06	9.02969e+06	9.66754e+06	1.08154e+07	1.15582e+07	1.34545e+07	1.46843e+07	1.62032e+07	2.0519e+07	2.11717e+07	2.33016e+07	2.49078e+07	2.81085e+07	1.67481e+07	2.10754e+07	2.80672e+07	2.83646e+07	2.51954e+07	2.26031e+07	2.30476e+07	2.35515e+07	2.40573e+07	2.45525e+07	2.50689e+07	2.72164e+07	2.86533e+07	2.91435e+07	2.96415e+07	2.9676e+07	3.68738e+07	3.6912e+07	34608000	3.5203e+07	3.18909e+06	3.23455e+06	3.03636e+06	2.42909e+06	2.73273e+06	3.21091e+06	3.76909e+06	3860000	4.01273e+06	3.83091e+06	4.15455e+06	4400000	4.66545e+06
203	Togo	TGO	5.12856e+07	5.17308e+07	5.29417e+07	56250000	56250000	5.47308e+07	5.27885e+07	51750000	5.13635e+07	5.24038e+07	4.74923e+07	5.19463e+07	6.21902e+07	6.1999e+07	6.41808e+07	6.32231e+07	66100000	6.70769e+07	6.63077e+07	6.78654e+07	7.03077e+07	7.09615e+07	7.13558e+07	7.17115e+07	7.31115e+07	7.37329e+07	74295000	9.72638e+07	100300000	1.00871e+08	1.00699e+08	1.01388e+08	1.02864e+08	1.03489e+08	9760000	2.15945e+07	2.21327e+07	2.23636e+07	2.57109e+07	28420000	2.76727e+07	27440000	2.74273e+07	2.64927e+07	27160000	3.26782e+07	3.09964e+07
204	Tokelau	TKL	NA	NA	NA	NA	NA	NA	NA	NA	NA	NA	NA	NA	NA	NA	NA	NA	NA	NA	NA	NA	NA	NA	NA	NA	NA	NA	NA	NA	NA	NA	NA	NA	NA	NA	20000	20000	20000	20000	20000	20000	20000	20000	20000	20000	20000	20000	20000
205	Tonga	TON	2.94037e+06	2960000	3.27308e+06	3.30154e+06	3.93183e+06	3.39077e+06	3.36154e+06	3.24462e+06	3.18615e+06	3.18615e+06	3.13295e+06	3.77077e+06	3.18615e+06	3.18615e+06	3.48665e+06	3.90295e+06	3.81462e+06	3.81462e+06	3.81462e+06	3.81462e+06	3.81462e+06	3.82923e+06	3.85846e+06	3.85846e+06	3.85846e+06	3.8314e+06	3.83052e+06	3.92533e+06	3.9659e+06	4.03151e+06	4.05255e+06	4.06249e+06	4.06629e+06	4.07711e+06	1.04005e+06	1.14682e+06	1.24568e+06	1.37816e+06	1066000	900000	900000	940000	960000	960000	1184000	1320000	1320000
206	Trinidad and Tobago	TTO	1.68449e+07	1.71295e+07	1.83288e+07	1.75458e+07	1.26907e+07	1.13169e+07	1.10815e+07	8.90608e+06	9.85685e+06	1.00738e+07	1.01153e+07	1.06306e+07	1.03038e+07	9.25038e+06	9.58777e+06	8.16923e+06	8.25372e+06	8.61346e+06	7860000	7.86462e+06	7.86923e+06	7.96788e+06	7.76146e+06	8.49815e+06	9.81529e+06	9.27692e+06	9.11538e+06	9.37408e+06	9.51231e+06	9.74597e+06	9.66095e+06	9.69002e+06	9.94268e+06	10065552	9.10564e+07	8.46525e+07	8.24994e+07	7.64576e+07	9.27273e+07	9.87784e+07	1.03077e+08	99944000	1.2067e+08	1.06606e+08	121999080	1.21797e+08	1.08186e+08
207	Tunisia	TUN	2.25354e+08	2.335e+08	2.42072e+08	2.64923e+08	2.51567e+08	2.59225e+08	2.37357e+08	2.34492e+08	262372000	2.54151e+08	2.58488e+08	271152000	2.61209e+08	2.71433e+08	294372000	3.03142e+08	3.04214e+08	3.22001e+08	2.95918e+08	2.8164e+08	2.80676e+08	2.99775e+08	3.19098e+08	3.12838e+08	2.57001e+08	310329000	3.04487e+08	3.14899e+08	3.13413e+08	3.24959e+08	3.29605e+08	3.33181e+08	3.36426e+08	3.3952e+08	1.72655e+08	1.89739e+08	1.86639e+08	1.97372e+08	207372500	211612750	2.14849e+08	2.23341e+08	217960000	2.05389e+08	2.15779e+08	2.19626e+08	2.51619e+08
208	Turkey	TUR	2.78438e+09	2.93209e+09	2805555428	2.79705e+09	2.80396e+09	2.77603e+09	3.02696e+09	3144554560	3.06424e+09	3.06498e+09	3.39033e+09	3.47869e+09	3.49684e+09	3.36066e+09	3.49613e+09	3.41438e+09	3.48849e+09	3.50137e+09	3.20113e+09	3.52206e+09	3.55134e+09	3.67568e+09	4.27066e+09	4.19539e+09	4.1194e+09	4.87329e+09	5.3793e+09	6.68738e+09	6.76213e+09	6626312352	7.46095e+09	7.4771e+09	7.45648e+09	8731294520	7.86082e+08	8.53936e+08	9.25718e+08	9.94609e+08	1.01755e+09	1.08762e+09	1.28875e+09	1.37993e+09	1.49517e+09	1.61937e+09	1025135385	1.52075e+09	1.64554e+09
209	Turkmenistan	TKM	NA	NA	NA	NA	NA	NA	NA	2.84748e+08	3.54818e+08	3.83515e+08	4.05866e+08	413942000	3.49865e+08	3.98105e+08	4.43077e+08	4.98462e+08	5.65678e+08	6.32094e+08	6.88638e+08	7.13215e+08	7.41852e+08	7.35404e+08	7.56574e+08	8.07042e+08	8.11855e+08	8.17588e+08	8.23597e+08	8.36862e+08	8.27047e+08	8.31527e+08	8.32744e+08	832154080	832910240	838372662	NA	NA	NA	NA	NA	NA	NA	37602500	3.03977e+07	2.75568e+07	2.04545e+07	1.28182e+07	1.34269e+07
210	Turks and Caicos Islands	TCA	NA	NA	NA	NA	NA	NA	NA	NA	NA	NA	NA	NA	NA	NA	NA	NA	NA	NA	NA	NA	NA	NA	NA	NA	NA	NA	NA	NA	NA	NA	NA	NA	NA	NA	NA	NA	NA	NA	NA	NA	NA	NA	NA	NA	NA	NA	NA
211	Tuvalu	TUV	NA	NA	NA	NA	NA	NA	NA	NA	NA	NA	NA	NA	NA	NA	NA	NA	NA	NA	NA	NA	NA	NA	NA	NA	NA	NA	NA	NA	NA	NA	NA	NA	NA	NA	104545	132500	102273	154545	111364	119313	126315	131250	117935	131250	135227	149491	169691
212	Uganda	UGA	1.29231e+09	1.29231e+09	9.91431e+08	1.08168e+09	1.13158e+09	1.25866e+09	1311000000	1.3352e+09	1380000000	1308000000	1.34054e+09	1.35875e+09	1.39615e+09	1.44715e+09	1.49077e+09	1525500000	1.57385e+09	1.63622e+09	1.69368e+09	1.72315e+09	1.78846e+09	1.85742e+09	1.92538e+09	2.89425e+09	2.97382e+09	3.07051e+09	3.15885e+09	3.24944e+09	3.28302e+09	3.444e+09	3.59215e+09	3.73357e+09	3.87855e+09	3.99628e+09	1.0793e+08	1.18182e+08	1.05536e+08	111150000	1.17177e+08	1.23382e+08	130650000	1.35838e+08	1.41564e+08	145080000	1.47231e+08	147875000	1.4773e+08
213	Ukraine	UKR	NA	NA	NA	NA	NA	NA	NA	9.36217e+09	8095390800	7.56055e+09	6.15984e+09	5.16627e+09	4.31341e+09	3.778e+09	3.59421e+09	3.32327e+09	3085511400	3.23547e+09	2.98262e+09	2.58664e+09	2.4253e+09	2.40039e+09	2.22704e+09	1.98209e+09	1.90093e+09	1.75111e+09	1.67879e+09	1.7299e+09	1.83321e+09	1.66251e+09	1.58332e+09	1.53789e+09	1.50289e+09	1.46022e+09	NA	NA	NA	NA	NA	NA	NA	1.81949e+09	1.48534e+09	1.20543e+09	1.05935e+09	9.67815e+08	819251895
214	United Arab Emirates	ARE	2.16046e+07	2.43973e+07	2.54265e+07	2.60069e+07	2.54085e+07	2.72569e+07	2.87081e+07	3.03365e+07	3.29531e+07	3.75604e+07	4.33396e+07	3.88562e+07	4.14646e+07	4.50973e+07	46610000	6.05192e+07	5.16673e+07	55490000	7.42623e+07	70000000	3.23473e+07	3.03223e+07	3.53565e+07	4.23765e+07	6.26573e+07	6.18692e+07	5.77373e+07	5.45065e+07	5.74458e+07	6.01796e+07	6.75312e+07	6.67642e+07	6.60696e+07	7.10142e+07	4.33636e+07	4.52727e+07	4.84091e+07	5.20227e+07	5.37273e+07	54300000	5.65909e+07	5.58545e+07	5.79545e+07	7.75909e+07	7.93773e+07	1.02963e+08	9.85827e+07
215	United Kingdom of Great Britain and Northern Ireland	GBR	7.2783e+09	6.82861e+09	6.80904e+09	6.57279e+09	6.73853e+09	6.82229e+09	6.7231e+09	6.21676e+09	6.03019e+09	6.242e+09	6.3371e+09	6.5806e+09	6.44892e+09	6.39352e+09	6249820000	6.06028e+09	5.85377e+09	5.90656e+09	6047664000	6082944000	6.40501e+09	6.51816e+09	6612150000	6.4185e+09	6394380000	6.61023e+09	6.47981e+09	6.38921e+09	6.19038e+09	6322264000	6459952000	6.48732e+09	6.44966e+09	6.41013e+09	2.01135e+09	2.14019e+09	2.2892e+09	2.42013e+09	2.1776e+09	2.22445e+09	2.34504e+09	2.62318e+09	2.68508e+09	2.82434e+09	2.84833e+09	2.97056e+09	3.20464e+09
216	United Republic of Tanzania	TZA	2.2505e+09	2.2764e+09	2.29225e+09	2.32868e+09	2.35483e+09	2.37183e+09	2.43005e+09	2.47693e+09	2508002800	2.53606e+09	2.95399e+09	2.55478e+09	2.55626e+09	2.57551e+09	3.27412e+09	3.16927e+09	2.77646e+09	2.81293e+09	2830176000	2.82069e+09	2.907e+09	3.01265e+09	2.98468e+09	3.09034e+09	3161400000	3.20899e+09	3533500000	3.77808e+09	4.1445e+09	4.15539e+09	4284268226	4.33717e+09	4.31583e+09	4.44386e+09	6.88288e+07	7.21244e+07	7.76727e+07	82334250	89150000	96266250	1.11158e+08	1.17407e+08	1.32914e+08	117321750	1.32673e+08	1.22727e+08	1.32855e+08
217	United States of America	USA	63212920000	6.19711e+10	6.08298e+10	6.07376e+10	5.9922e+10	5.98389e+10	6.03916e+10	61228204400	6.20986e+10	6.15834e+10	6.39194e+10	64852183200	6.53248e+10	6.55559e+10	6.53066e+10	6.67862e+10	6.8667e+10	6.61472e+10	6.86811e+10	7.00437e+10	6.62575e+10	65649052000	6.85876e+10	6.85788e+10	69751908000	6.66733e+10	6.71573e+10	6.7685e+10	6.71366e+10	6.9628e+10	6.69956e+10	6.96425e+10	7.05741e+10	7.14051e+10	17995824000	1.90909e+10	20490697950	2.1172e+10	2.26012e+10	2.40541e+10	2.54468e+10	2.70862e+10	2.85035e+10	3.05097e+10	31929978340	3.36161e+10	3.48193e+10
218	United States Virgin Islands	VIR	4.41702e+06	4782700	2.11949e+06	3.37523e+06	3.37523e+06	3.40375e+06	3.41112e+06	3.23688e+06	3.02908e+06	2.92283e+06	2.89725e+06	2.97691e+06	2.94973e+06	3.05016e+06	2.84206e+06	2.8354e+06	2.78878e+06	3467200	3187200	3206400	3273600	3496000	3.58769e+06	3.42924e+06	3554544	3.48162e+06	3.44615e+06	3.42988e+06	3.42467e+06	3.10845e+06	3.13101e+06	3.31421e+06	3.27774e+06	3.26216e+06	404773	360455	387045	387045	325000	112273	221591	265909	265909	265909	265909	265909	265909
219	Uruguay	URY	3.60251e+09	3.29792e+09	3.81444e+09	3.91157e+09	3.38957e+09	3331021644	4.01446e+09	4.16966e+09	4.00982e+09	4181451068	4.1222e+09	4.25071e+09	4.19611e+09	4.35159e+09	4.6151e+09	4.47528e+09	4.15028e+09	4892813478	4.96296e+09	4973152800	5390205340	5.30491e+09	5.26454e+09	5.37283e+09	4.76036e+09	5.0488e+09	4987765080	4852080000	5.15972e+09	5.27488e+09	5287846000	5.47241e+09	5.48868e+09	5.32514e+09	5.81818e+07	6.54705e+07	65600000	7.52273e+07	7.68386e+07	7.98136e+07	8.53409e+07	87500000	9.86364e+07	1.01591e+08	1.12914e+08	1.21666e+08	124150000
220	Uzbekistan	UZB	NA	NA	NA	NA	NA	NA	NA	2.08782e+09	2.11535e+09	2.10902e+09	2.04042e+09	1.9218e+09	1.94558e+09	1.99358e+09	1.955e+09	1.99753e+09	2.13354e+09	2.31418e+09	2.35987e+09	2.36666e+09	2.52573e+09	2.66857e+09	2.79975e+09	2.96693e+09	3.18066e+09	3.38034e+09	3.23086e+09	3.57275e+09	3.7455e+09	3.9659e+09	4.24969e+09	4.56229e+09	4.31182e+09	4.66218e+09	NA	NA	NA	NA	NA	NA	NA	1.88116e+08	1.54868e+08	1.17133e+08	8.95127e+07	6.42045e+07	5.5349e+07
221	Vanuatu	VUT	3.2351e+07	32620440	3.20436e+07	3.56784e+07	3.76286e+07	4.49244e+07	4.48719e+07	5.05462e+07	5.44298e+07	5.65095e+07	54915732	5.87942e+07	5.89911e+07	5.77547e+07	5.92296e+07	5.50124e+07	5.01791e+07	4.74942e+07	4.91326e+07	5.11052e+07	5.23643e+07	5.29174e+07	5.99758e+07	6.11795e+07	53882124	5.93596e+07	5.99731e+07	5.9012e+07	5.51231e+07	5.51836e+07	5.67901e+07	5.62655e+07	55821828	5.55569e+07	1.56818e+06	1.59091e+06	1.59091e+06	1.64773e+06	1.62955e+06	1.65909e+06	1750000	1.70455e+06	1.79545e+06	1.79545e+06	1.79545e+06	1.79545e+06	1.79545e+06
222	Venezuela (Bolivarian Republic of)	VEN	4193104032	4.43925e+09	4.61521e+09	4.77647e+09	4.91881e+09	4.87551e+09	4.90608e+09	4.94617e+09	4.93082e+09	4.74271e+09	4413118200	4.47087e+09	5.34637e+09	5.48097e+09	5585064080	5.6754e+09	5.83324e+09	6.09916e+09	6.00504e+09	6.18946e+09	6.32561e+09	6.60609e+09	6687780784	6756634806	7.03427e+09	5726474982	5.92097e+09	6.82328e+09	6.75209e+09	6611735064	6.44827e+09	6245895590	6.21577e+09	6441689856	1.03575e+09	1.00004e+09	1.03547e+09	1.13114e+09	8.56687e+08	8.10613e+08	1.05827e+09	1.11391e+09	1155576375	1.20139e+09	1.3325e+09	1.4122e+09	1.41771e+09
223	Viet Nam	VNM	6.95354e+08	6.24839e+08	726339560	8.31943e+08	8.49623e+08	8.84091e+08	8.90861e+08	8.82737e+08	8.604e+08	9.45792e+08	7.68275e+08	852665856	8.9439e+08	1108027296	1155596400	1245511392	1.17931e+09	1.26146e+09	1.32488e+09	1.48369e+09	1.67892e+09	2.15353e+09	2.09456e+09	2030527200	2.02106e+09	1.96793e+09	1.88217e+09	1.82828e+09	1.80616e+09	1.98576e+09	2.03985e+09	2101702712	2.18874e+09	2.25463e+09	3.83979e+08	3.46352e+08	4.27835e+08	4.11726e+08	4.28665e+08	436084000	4.2305e+08	463500000	4.54653e+08	4.67683e+08	4.93449e+08	5.63113e+08	8.99766e+08
224	Wallis and Futuna Islands	WLF	20923.1	20923.1	20923.1	20923.1	20923.1	20923.1	20923.1	20923.1	20923.1	20923.1	20923.1	20923.1	20923.1	20923.1	20923.1	20923.1	20923.1	20923.1	20923.1	20923.1	20923.1	18461.5	18461.5	20923.1	20661.5	20661.5	20661.5	20661.5	20661.5	20861.5	20824.6	20960	21009.2	21058.5	141818	152727	163636	180000	183636	189091	198182	207273	218182	218182	218182	218182	218182
225	Western Sahara	ESH	NA	NA	NA	NA	NA	NA	NA	NA	NA	NA	NA	NA	NA	NA	NA	NA	NA	NA	NA	NA	NA	NA	NA	NA	NA	NA	NA	NA	NA	NA	NA	NA	NA	NA	NA	NA	NA	NA	NA	NA	NA	NA	NA	NA	NA	NA	NA
226	Yemen	YEM	205119460	207636660	211984080	215102160	221441080	222909960	212990960	217250320	222290880	222420100	226883300	229385940	227440780	239015420	244377840	259134400	274298220	280879760	305475240	309742860	314315540	319730292	345440340	363493760	380380000	401151380	410046840	4.18161e+08	416600154	4.15898e+08	4.13355e+08	NA	NA	432031600	1.39348e+08	1.52709e+08	1.59296e+08	2.24591e+08	1.6927e+08	1.24705e+08	1.11694e+08	1.52893e+08	1.71683e+08	1.74992e+08	1.50034e+08	1.76441e+08	1.79086e+08
227	Zambia	ZMB	6.56571e+08	6.69947e+08	691424000	7.01206e+08	7.10502e+08	7.93354e+08	8.23138e+08	7.75385e+08	7.47577e+08	7.17538e+08	6.20769e+08	5.99185e+08	721469200	7.14733e+08	7.80933e+08	726396800	7.48308e+08	7.10782e+08	6.75809e+08	6.62639e+08	7.22893e+08	6.58542e+08	8.37662e+08	8.83692e+08	8.12258e+08	1.20175e+09	1.22805e+09	1.25308e+09	1.27576e+09	1.26282e+09	1.24326e+09	NA	NA	1.32205e+09	6.59114e+07	6.70455e+07	67500000	7.29545e+07	7.54545e+07	7.86818e+07	8.68455e+07	9.52091e+07	1.04736e+08	1.00682e+08	1.04545e+08	1.14773e+08	125000000
228	Zimbabwe	ZWE	1.68649e+09	1.82111e+09	1.89696e+09	1869450000	1866720000	2.09714e+09	1.77483e+09	1.81293e+09	1.30576e+09	1393710000	1.42795e+09	1.77644e+09	1.85785e+09	1.85742e+09	2.20078e+09	2.29708e+09	2.33654e+09	2.11258e+09	2.02396e+09	1.96685e+09	1.96581e+09	1.89242e+09	2.00458e+09	2.15848e+09	2.262e+09	2.28941e+09	2.31548e+09	1.87365e+09	2084315764	2.07357e+09	2.04497e+09	NA	NA	2074822208	3.94058e+07	4.13347e+07	4.73199e+07	57270000	6.30226e+07	6.97057e+07	7.44494e+07	7.4682e+07	7.34432e+07	7.71023e+07	8.23295e+07	86250000	86250000
[truncated: 55 more columns]
