# Supplementary material for: Multidrug Resistance Dynamics in Salmonella in Food Animals in the United States: An Analysis of Genomes from Public Databases
Source: Microbiol Spectr. 2021 Oct 27;9(2):e00495-21. doi: 10.1128/Spectrum.00495-21 (PMC8549754; doi:10.1128/Spectrum.00495-21)
Supplement: SUPPLEMENTAL FILE 4 — Supplemental material. Download SPECTRUM00495-21_Supp_3_seq12.xlsx, XLSX file, 0.01 MB [file spectrum00495-21_supp_3_seq12.xlsx]

## Sheet: Table_S1_salmonella_metadata
Assembly_ID	Database	Collection_Date	Year	Country	ISO3	Latitude	Longitude	Generic_Host	Source_Niche	Source_Type	Source_Details	ST	Serovar	BioSample	BioProject	Class_merge	Phenotype_merge	MDR_Score	Acq_Resist
SAL_BA0703AA	EnteroBase	2014-07-01	2014	United States	USA	44.5003	-100.251	Swine	Livestock	Swine	porcine intestine; Sus scrofa	40	Derby	SAMN03734293	PRJNA280335	Beta-Lactam, Fosfomycin, Sulphonamides, Aminoglycoside, Tetracycline	Amoxicillin, Amoxicillin+Clavulanic acid, Ampicillin, Ampicillin+Clavulanic acid, Cephalothin, Cefotaxime, Cefoxitin, Ceftazidime, Piperacillin, Piperacillin+Tazobactam, Ticarcillin, Ticarcillin+Clavulanic acid, Fosfomycin, Sulfamethoxazole, Streptomycin, Doxycycline, Tetracycline	9	Yes
SAL_BA0704AA	EnteroBase	2014-08-01	2014	United States	USA	46.2502	-94.2506	Bovine	Livestock	Bovine	bovine kidney; Bos taurus	10	Dublin	SAMN03734292	PRJNA280335	Beta-Lactam, Sulphonamides, Aminoglycoside, Tetracycline, Phenicol, Beta-Lactam, Aminoglycoside, Quinolone	Amoxicillin, Amoxicillin+Clavulanic acid, Ampicillin, Ampicillin+Clavulanic acid, Cephalothin, Cefotaxime, Cefoxitin, Ceftazidime, Piperacillin, Piperacillin+Tazobactam, Ticarcillin, Ticarcillin+Clavulanic acid, Sulfamethoxazole, Streptomycin, Doxycycline, Tetracycline, Chloramphenicol, Florfenicol, Amoxicillin, Ampicillin, Cephalothin, Piperacillin, Ticarcillin, Kanamycin, NA	10	Yes
SAL_BA0719AA	EnteroBase	2014-06-01	2014	United States	USA	44.5003	-100.251	Bovine	Livestock	Bovine	bovine lntnestine; Bos taurus	10	Dublin	SAMN03734286	PRJNA280335	Sulphonamides, Beta-Lactam, Phenicol, Tetracycline, Aminoglycoside	Sulfamethoxazole, Amoxicillin, Amoxicillin+Clavulanic acid, Ampicillin, Ampicillin+Clavulanic acid, Cephalothin, Cefotaxime, Cefoxitin, Ceftazidime, Piperacillin, Piperacillin+Tazobactam, Ticarcillin, Ticarcillin+Clavulanic acid, Chloramphenicol, Florfenicol, Doxycycline, Tetracycline, Streptomycin	9	Yes
SAL_BA0725AA	EnteroBase	2014-06-01	2014	United States	USA	44.5003	-100.251	Swine	Livestock	Swine	porcine colon; Sus scrofa	469	Rissen	SAMN03734294	PRJNA280335	Tetracycline	Doxycycline, Tetracycline	1	Yes
SAL_BA0726AA	EnteroBase	2014-04-01	2014	United States	USA	46.2502	-94.2506	Swine	Livestock	Swine	porcine intestine; Sus scrofa	19	Typhimurium	SAMN03734289	PRJNA280335	Sulphonamides, Aminoglycoside, Trimethoprim, Phenicol, Tetracycline, Aminoglycoside, Tetracycline, Aminoglycoside, Beta-Lactam	Sulfamethoxazole, Streptomycin, Trimethoprim, Chloramphenicol, Florfenicol, Doxycycline, Tetracycline, Minocycline, Gentamicin, Tobramycin, Doxycycline, Tetracycline, Kanamycin, Amoxicillin, Ampicillin, Cephalothin, Piperacillin, Ticarcillin	7	Yes
SAL_BA0727AA	EnteroBase	2014-05-01	2014	United States	USA	40.7077	-95.9077	Swine	Livestock	Swine	porcine feces; Sus scrofa	10	Dublin	SAMN03734288	PRJNA280335	Phenicol, Tetracycline, Aminoglycoside, Sulphonamides, Beta-Lactam, Beta-Lactam	Chloramphenicol, Florfenicol, Doxycycline, Tetracycline, Streptomycin, Sulfamethoxazole, Amoxicillin, Ampicillin, Cephalothin, Piperacillin, Ticarcillin, Amoxicillin, Amoxicillin+Clavulanic acid, Ampicillin, Ampicillin+Clavulanic acid, Cephalothin, Cefotaxime, Cefoxitin, Ceftazidime, Piperacillin, Piperacillin+Tazobactam, Ticarcillin, Ticarcillin+Clavulanic acid	9	Yes
SAL_BA0738AA	EnteroBase	2014-07-01	2014	United States	USA	44.5003	-100.251	Ovine	Livestock	Ovine	ovine lung; Ovis aries	432	O61:k:1,5,7	SAMN03734295	PRJNA280335	NA	NA	0	No
SAL_BA0751AA	EnteroBase	2014-05-01	2014	United States	USA	44.5003	-100.251	Bovine	Livestock	Bovine	bovine liver; Bos taurus	15	Heidelberg	SAMN03734290	PRJNA280335	Beta-Lactam, Sulphonamides, Aminoglycoside, Tetracycline, Phenicol, Tetracycline, Aminoglycoside, Fosfomycin	Amoxicillin, Amoxicillin+Clavulanic acid, Ampicillin, Ampicillin+Clavulanic acid, Cephalothin, Cefotaxime, Cefoxitin, Ceftazidime, Piperacillin, Piperacillin+Tazobactam, Ticarcillin, Ticarcillin+Clavulanic acid, Sulfamethoxazole, Streptomycin, Doxycycline, Tetracycline, Chloramphenicol, Florfenicol, Doxycycline, Tetracycline, Minocycline, Kanamycin, Fosfomycin	10	Yes
SAL_BA0752AA	EnteroBase	2014-08-01	2014	United States	USA	44.5003	-100.251	Bovine	Livestock	Bovine	bovine lung; Bos taurus	435	Berta	SAMN03734287	PRJNA280335	NA	NA	0	No
SAL_BA0763AA	EnteroBase	2012-01-01	2012	United States	USA	40.0003	-86.2503	Poultry	Food	Egg	product-eggs-raw-yolks	15	Heidelberg	SAMN03838263	PRJNA242847	Fosfomycin	Fosfomycin	1	Yes
SAL_BA0804AA	EnteroBase	2012-01-01	2012	United States	USA	42.0003	-93.5005	Poultry	Food	Egg	product-eggs-raw-whole	471	Johannesburg	SAMN03838262	PRJNA242847	NA	NA	0	No
SAL_BA0847AA	EnteroBase	2013-01-01	2013	United States	USA	40.1671	-74.4999	Poultry	Food	Egg	product-eggs-raw-whole	15	Heidelberg	SAMN03838250	PRJNA242847	Fosfomycin	Fosfomycin	1	Yes
SAL_BA0850AA	EnteroBase	2012-01-01	2012	United States	USA	32.7504	-83.5002	Poultry	Food	Egg	product-eggs-raw-yolks	22	Braenderup	SAMN03838265	PRJNA242847	NA	NA	0	No
SAL_BA0859AA	EnteroBase	2012-01-01	2012	United States	USA	42.0003	-93.5005	Poultry	Food	Egg	product-eggs-raw-whole	15	Heidelberg	SAMN03838258	PRJNA242847	Fosfomycin	Fosfomycin	1	Yes
SAL_BA0864AA	EnteroBase	2012-01-01	2012	United States	USA	40.1671	-74.4999	Poultry	Food	Egg	product-eggs-raw-whole	11	Enteritidis	SAMN03838253	PRJNA242847	NA	NA	0	No
SAL_BA0871AA	EnteroBase	2012-01-01	2012	United States	USA	42.0003	-93.5005	Poultry	Food	Egg	product-eggs-raw-whole	32	Infantis	SAMN03838259	PRJNA242847	NA	NA	0	No
SAL_BA0880AA	EnteroBase	2012-01-01	2012	United States	USA	32.7504	-83.5002	Poultry	Food	Egg	product-eggs-raw-whole	22	Braenderup	SAMN03838256	PRJNA242847	NA	NA	0	No
SAL_BA0881AA	EnteroBase	2013-01-01	2013	United States	USA	42.0003	-93.5005	Poultry	Food	Egg	product-eggs-raw-whites	15	Heidelberg	SAMN03838248	PRJNA242847	Fosfomycin	Fosfomycin	1	Yes
SAL_BA0891AA	EnteroBase	2012-01-01	2012	United States	USA	40.1671	-74.4999	Poultry	Food	Egg	product-eggs-raw-whole	15	Heidelberg	SAMN03838252	PRJNA242847	Fosfomycin	Fosfomycin	1	Yes
SAL_BA0894AA	EnteroBase	2012-01-01	2012	United States	USA	40.0003	-86.2503	Poultry	Food	Egg	product-eggs-raw-whole	11	Enteritidis	SAMN03838264	PRJNA242847	NA	NA	0	No
SAL_BA0897AA	EnteroBase	2012-01-01	2012	United States	USA	32.7504	-83.5002	Poultry	Food	Egg	product-eggs-raw-whites	26	Thompson	SAMN03838257	PRJNA242847	NA	NA	0	No
SAL_BA0911AA	EnteroBase	2012-01-01	2012	United States	USA	46.2502	-94.2506	Poultry	Food	Egg	product-eggs-raw-whole	413	Mbandaka	SAMN03838261	PRJNA242847	NA	NA	0	No
SAL_BA0914AA	EnteroBase	2012-01-01	2012	United States	USA	32.7504	-83.5002	Poultry	Food	Egg	product-eggs-raw-whole	22	Braenderup	SAMN03838266	PRJNA242847	Aminoglycoside, Sulphonamides, Aminoglycoside	Streptomycin, Sulfamethoxazole, Kanamycin	2	Yes
SAL_BA0920AA	EnteroBase	2012-01-01	2012	United States	USA	42.0003	-93.5005	Poultry	Food	Egg	product-eggs-raw-whole	471	Johannesburg	SAMN03838255	PRJNA242847	NA	NA	0	No
SAL_BA0924AA	EnteroBase	2013-01-01	2013	United States	USA	32.7504	-86.7503	Poultry	Food	Egg	product-eggs-raw-yolks	15	Heidelberg	SAMN03838249	PRJNA242847	Fosfomycin	Fosfomycin	1	Yes
SAL_BA0947AA	EnteroBase	2012-01-01	2012	United States	USA	32.7504	-83.5002	Poultry	Food	Egg	product-eggs-raw-whites	2391	Kentucky	SAMN03838260	PRJNA242847	NA	NA	0	No
SAL_BA0948AA	EnteroBase	2012-01-01	2012	United States	USA	40.1671	-74.4999	Poultry	Food	Egg	product-eggs-raw-yolks	11	Enteritidis	SAMN03838251	PRJNA242847	NA	NA	0	No
SAL_BA0958AA	EnteroBase	2012-01-01	2012	United States	USA	32.7504	-83.5002	Poultry	Food	Egg	product-eggs-raw-yolks	152	Kentucky	SAMN03838254	PRJNA242847	NA	NA	0	No
SAL_BA1041AA	EnteroBase	2012-01-01	2012	United States	USA	42.0003	-93.5005	Poultry	Food	Egg	product-eggs-raw-yolks	11	Enteritidis	SAMN03838271	PRJNA242847	NA	NA	0	No
SAL_BA1042AA	EnteroBase	2012-01-01	2012	United States	USA	42.0003	-93.5005	Poultry	Food	Egg	egg yolks	152	Kentucky	SAMN03838473	PRJNA242847	Aminoglycoside, Tetracycline	Streptomycin, Doxycycline, Tetracycline, Minocycline	2	Yes
SAL_BA1043AA	EnteroBase	2012-01-01	2012	United States	USA	42.0003	-93.5005	Poultry	Food	Egg	product-eggs-raw-yolks	152	Kentucky	SAMN03838267	PRJNA242847	Aminoglycoside, Tetracycline	Streptomycin, Doxycycline, Tetracycline, Minocycline	2	Yes
SAL_BA1045AA	EnteroBase	2012-01-01	2012	United States	USA	40.7143	-74.006	Poultry	Food	Egg	egg yolks	152	Kentucky	SAMN03838472	PRJNA242847	Aminoglycoside, Tetracycline	Streptomycin, Doxycycline, Tetracycline, Minocycline	2	Yes
SAL_BA1046AA	EnteroBase	2012-01-01	2012	United States	USA	40.0003	-86.2503	Poultry	Food	Egg	egg yolks	15	Heidelberg	SAMN03838471	PRJNA242847	Fosfomycin	Fosfomycin	1	Yes
SAL_BA1047AA	EnteroBase	2012-01-01	2012	United States	USA	42.0003	-93.5005	Poultry	Food	Egg	product-eggs-raw-whites	22	Braenderup	SAMN03838272	PRJNA242847	NA	NA	0	No
SAL_BA1048AA	EnteroBase	2012-01-01	2012	United States	USA	42.0003	-93.5005	Poultry	Food	Egg	product-eggs-raw-whole	15	Heidelberg	SAMN03838269	PRJNA242847	Fosfomycin	Fosfomycin	1	Yes
SAL_BA1054AA	EnteroBase	2012-01-01	2012	United States	USA	40.1671	-74.4999	Poultry	Food	Egg	whole eggs	11	Enteritidis	SAMN03838474	PRJNA242847	NA	NA	0	No
SAL_BA1055AA	EnteroBase	2012-01-01	2012	United States	USA	32.7504	-86.7503	Poultry	Food	Egg	product-eggs-raw-yolks	11	Enteritidis	SAMN03838270	PRJNA242847	NA	NA	0	No
SAL_BA1058AA	EnteroBase	2012-01-01	2012	United States	USA	42.0003	-93.5005	Poultry	Food	Egg	whole eggs	26	Thompson	SAMN03838470	PRJNA242847	NA	NA	0	No
SAL_BA1059AA	EnteroBase	2012-01-01	2012	United States	USA	31.2504	-99.2506	Poultry	Food	Egg	product-eggs-raw-whole	22	Braenderup	SAMN03838268	PRJNA242847	NA	NA	0	No
SAL_BA1146AA	EnteroBase	2012-01-01	2012	United States	USA	32.7504	-83.5002	Poultry	Food	Egg	product-eggs-raw-whole	15	Heidelberg	SAMN03702843	PRJNA242847	Fosfomycin	Fosfomycin	1	Yes
SAL_BA1147AA	EnteroBase	2004-08-01	2004	United States	USA	40.2503	-83.0002	Environment	Poultry	Environment	chicken house	11	Enteritidis	SAMN02845522	PRJNA186035	NA	NA	0	No
SAL_BA1157AA	EnteroBase	2004-08-01	2004	United States	USA	40.2503	-83.0002	Environment	Poultry	Environment	chicken house	11	Enteritidis	SAMN02845521	PRJNA186035	NA	NA	0	No
SAL_BA1161AA	EnteroBase	2013-01-01	2013	United States	USA	32.7504	-83.5002	Poultry	Food	Egg	product-eggs-raw-whole	15	Heidelberg	SAMN03769251	PRJNA242847	Fosfomycin	Fosfomycin	1	Yes
SAL_BA1162AA	EnteroBase	2004-08-01	2004	United States	USA	40.2503	-83.0002	Environment	Poultry	Environment	chicken house	11	Enteritidis	SAMN02845524	PRJNA186035	NA	NA	0	No
SAL_BA1165AA	EnteroBase	2004-08-01	2004	United States	USA	40.2503	-83.0002	Environment	Poultry	Environment	chicken house	11	Enteritidis	SAMN02845517	PRJNA186035	NA	NA	0	No
SAL_BA1168AA	EnteroBase	2012-01-01	2012	United States	USA	42.0003	-93.5005	Poultry	Food	Egg	product-eggs-raw-yolks	11	Enteritidis	SAMN03649169	PRJNA242847	NA	NA	0	No
SAL_BA1169AA	EnteroBase	2012-01-01	2012	United States	USA	46.2502	-94.2506	Poultry	Food	Egg	product-eggs-raw-whole	15	Heidelberg	SAMN03458413	PRJNA186035	Fosfomycin	Fosfomycin	1	Yes
SAL_BA1178AA	EnteroBase	2013-01-01	2013	United States	USA	32.7504	-83.5002	Poultry	Food	Egg	product-eggs-raw-whole	11	Enteritidis	SAMN03769252	PRJNA242847	NA	NA	0	No
SAL_BA1179AA	EnteroBase	2012-01-01	2012	United States	USA	44.2503	-85.5003	Poultry	Food	Egg	product-eggs-raw-whole	15	Heidelberg	SAMN03649152	PRJNA242847	Fosfomycin	Fosfomycin	1	Yes
SAL_BA1184AA	EnteroBase	2012-01-01	2012	United States	USA	33.6089	-91.2074	Poultry	Food	Egg	product-eggs-raw-whole	152	Kentucky	SAMN03702849	PRJNA242847	NA	NA	0	No
SAL_BA1189AA	EnteroBase	2013-01-01	2013	United States	USA	32.7504	-83.5002	Poultry	Food	Egg	product-eggs-raw-whole	15	Heidelberg	SAMN03702851	PRJNA242847	Fosfomycin	Fosfomycin	1	Yes
SAL_BA1191AA	EnteroBase	2004-08-01	2004	United States	USA	40.2503	-83.0002	Environment	Poultry	Environment	chicken house	11	Enteritidis	SAMN02845525	PRJNA186035	NA	NA	0	No
SAL_BA1196AA	EnteroBase	2012-01-01	2012	United States	USA	40.0003	-86.2503	Poultry	Food	Egg	product-eggs-raw-whole	15	Heidelberg	SAMN03702842	PRJNA242847	Fosfomycin	Fosfomycin	1	Yes
SAL_BA1197AA	EnteroBase	2004-08-01	2004	United States	USA	40.2503	-83.0002	Environment	Poultry	Environment	chicken house	11	Enteritidis	SAMN02845523	PRJNA186035	NA	NA	0	No
SAL_BA1204AA	EnteroBase	2012-01-01	2012	United States	USA	31.2504	-99.2506	Poultry	Food	Egg	product-eggs-raw-whole	413	Mbandaka	SAMN03649168	PRJNA242847	NA	NA	0	No
SAL_BA1206AA	EnteroBase	2007-01-01	2007	United States	USA	32.7504	-83.5002	Poultry	Food	Chicken	chicken breast	13	Agona	SAMN03842252	PRJNA271470	Fosfomycin	Fosfomycin	1	Yes
SAL_BA1212AA	EnteroBase	2012-01-01	2012	United States	USA	40.2198	-79.4953	Poultry	Food	Egg	product-eggs-raw-whole	22	Braenderup	SAMN03458409	PRJNA186035	NA	NA	0	No
SAL_BA1227AA	EnteroBase	2015-08-01	2015	United States	USA	47.5001	-120.501	Swine	Food	Swine	pig roast	2379	I 4,[5],12:i:-	SAMN03959611	PRJNA183851	Tetracycline, Sulphonamides, Aminoglycoside, Beta-Lactam	Doxycycline, Tetracycline, Minocycline, Sulfamethoxazole, Streptomycin, Amoxicillin, Ampicillin, Cephalothin, Piperacillin, Ticarcillin	5	Yes
SAL_BA1228AA	EnteroBase	2015-06-01	2015	United States	USA	46.2502	-94.2506	Poultry	Food	Chicken	frozen raw stuffed chicken product	152	Kentucky	SAMN03946241	PRJNA215333	Beta-Lactam, Aminoglycoside, Tetracycline	Amoxicillin, Amoxicillin+Clavulanic acid, Ampicillin, Ampicillin+Clavulanic acid, Cephalothin, Cefotaxime, Cefoxitin, Ceftazidime, Piperacillin, Piperacillin+Tazobactam, Ticarcillin, Ticarcillin+Clavulanic acid, Streptomycin, Doxycycline, Tetracycline, Minocycline	7	Yes
SAL_BA1235AA	EnteroBase	2013-01-01	2013	United States	USA	32.7504	-83.5002	Poultry	Food	Egg	product-eggs-raw-whole	152	Kentucky	SAMN03838246	PRJNA242847	Aminoglycoside, Tetracycline	Streptomycin, Doxycycline, Tetracycline, Minocycline	2	Yes
SAL_BA1236AA	EnteroBase	2013-01-01	2013	United States	USA	40.0003	-86.2503	Poultry	Food	Egg	product-eggs-raw-whole	15	Heidelberg	SAMN03838247	PRJNA242847	Fosfomycin	Fosfomycin	1	Yes
SAL_BA1237AA	EnteroBase	2012-01-01	2012	United States	USA	40.7143	-74.006	Poultry	Food	Egg	product-eggs-raw-whole	11	Enteritidis	SAMN03838238	PRJNA242847	NA	NA	0	No
SAL_BA1238AA	EnteroBase	2012-01-01	2012	United States	USA	32.7504	-83.5002	Poultry	Food	Egg	product-eggs-raw-whole	329	Ohio	SAMN03838237	PRJNA242847	NA	NA	0	No
SAL_BA1241AA	EnteroBase	2013-01-01	2013	United States	USA	46.2502	-94.2506	Poultry	Food	Egg	product-eggs-raw-whole	152	Kentucky	SAMN03838243	PRJNA242847	Aminoglycoside, Tetracycline	Streptomycin, Doxycycline, Tetracycline, Minocycline	2	Yes
SAL_BA1242AA	EnteroBase	2013-01-01	2013	United States	USA	42.0003	-93.5005	Poultry	Food	Egg	product-eggs-raw-whole	19	Typhimurium	SAMN03838242	PRJNA242847	NA	NA	0	No
SAL_BA1243AA	EnteroBase	2012-01-01	2012	United States	USA	33.6089	-91.2074	Poultry	Food	Egg	product-eggs-raw-whites	26	Thompson	SAMN03838240	PRJNA242847	NA	NA	0	No
SAL_BA1244AA	EnteroBase	2012-01-01	2012	United States	USA	42.0003	-93.5005	Poultry	Food	Egg	product-eggs-raw-whole	22	Braenderup	SAMN03838239	PRJNA242847	NA	NA	0	No
SAL_BA1245AA	EnteroBase	2013-01-01	2013	United States	USA	34.5003	-111.501	Poultry	Food	Egg	product-eggs-raw-whole	26	Thompson	SAMN03838235	PRJNA242847	NA	NA	0	No
SAL_BA1247AA	EnteroBase	2013-01-01	2013	United States	USA	31.2504	-99.2506	Poultry	Food	Egg	product-eggs-raw-whole	11	Enteritidis	SAMN03838234	PRJNA242847	NA	NA	0	No
SAL_BA1250AA	EnteroBase	2013-01-01	2013	United States	USA	34.8573	-118.149	Poultry	Food	Egg	product-eggs-raw-whites	26	Thompson	SAMN03838245	PRJNA242847	NA	NA	0	No
SAL_BA1251AA	EnteroBase	2013-01-01	2013	United States	USA	40.12	-111.67	Poultry	Food	Egg	product-eggs-raw-whole	26	Thompson	SAMN03838244	PRJNA242847	NA	NA	0	No
SAL_BA1252AA	EnteroBase	2013-01-01	2013	United States	USA	42.0003	-93.5005	Poultry	Food	Egg	product-eggs-raw-whole	11	Enteritidis	SAMN03838241	PRJNA242847	NA	NA	0	No
SAL_BA1254AA	EnteroBase	2012-01-01	2012	United States	USA	32.7504	-83.5002	Poultry	Food	Egg	product-eggs-raw-yolks	413	Mbandaka	SAMN03838236	PRJNA242847	NA	NA	0	No
SAL_BA1261AA	EnteroBase	2014-01-01	2014	United States	USA	34.5003	-111.501	Bovine	Livestock	Bovine	bovine liver abscess; Bos taurus	413	Mbandaka	SAMN03780303	PRJNA280335	NA	NA	0	No
SAL_BA1262AA	EnteroBase	2014-01-01	2014	United States	USA	34.5003	-111.501	Bovine	Livestock	Bovine	bovine liver abscess; Bos taurus	13	Agona	SAMN03780309	PRJNA280335	Fosfomycin	Fosfomycin	1	Yes
SAL_BA1263AA	EnteroBase	2014-01-01	2014	United States	USA	34.5003	-111.501	Bovine	Livestock	Bovine	bovine liver abscess; Bos taurus	413	Mbandaka	SAMN03780305	PRJNA280335	NA	NA	0	No
SAL_BA1264AA	EnteroBase	2014-01-01	2014	United States	USA	34.5003	-111.501	Bovine	Livestock	Bovine	bovine liver abscess; Bos taurus	413	Mbandaka	SAMN03780302	PRJNA280335	NA	NA	0	No
SAL_BA1265AA	EnteroBase	2014-01-01	2014	United States	USA	38.5003	-98.5006	Bovine	Livestock	Bovine	bovine liver abscess; Bos taurus	1291	Cerro	SAMN03780313	PRJNA280335	NA	NA	0	No
SAL_BA1266AA	EnteroBase	2014-01-01	2014	United States	USA	38.5003	-98.5006	Bovine	Livestock	Bovine	bovine liver abscess; Bos taurus	413	Mbandaka	SAMN03780311	PRJNA280335	NA	NA	0	No
SAL_BA1267AA	EnteroBase	2014-01-01	2014	United States	USA	38.5003	-98.5006	Bovine	Livestock	Bovine	bovine liver abscess; Bos taurus	1291	Cerro	SAMN03780314	PRJNA280335	NA	NA	0	No
SAL_BA1268AA	EnteroBase	2014-01-01	2014	United States	USA	34.5003	-111.501	Bovine	Livestock	Bovine	bovine liver abscess; Bos taurus	13	Agona	SAMN03780310	PRJNA280335	Fosfomycin	Fosfomycin	1	Yes
SAL_BA1269AA	EnteroBase	2014-01-01	2014	United States	USA	34.5003	-111.501	Bovine	Livestock	Bovine	bovine liver abscess; Bos taurus	13	Agona	SAMN03780299	PRJNA280335	Fosfomycin	Fosfomycin	1	Yes
SAL_BA1270AA	EnteroBase	2014-01-01	2014	United States	USA	34.5003	-111.501	Bovine	Livestock	Bovine	bovine liver abscess; Bos taurus	413	Mbandaka	SAMN03780304	PRJNA280335	NA	NA	0	No
SAL_BA1271AA	EnteroBase	2014-01-01	2014	United States	USA	38.5003	-98.5006	Bovine	Livestock	Bovine	bovine liver abscess; Bos taurus	413	Mbandaka	SAMN03780312	PRJNA280335	NA	NA	0	No
SAL_BA1272AA	EnteroBase	2014-01-01	2014	United States	USA	34.5003	-111.501	Bovine	Livestock	Bovine	bovine liver abscess; Bos taurus	13	Agona	SAMN03780308	PRJNA280335	Fosfomycin	Fosfomycin	1	Yes
SAL_BA1273AA	EnteroBase	2014-01-01	2014	United States	USA	34.5003	-111.501	Bovine	Livestock	Bovine	bovine liver abscess; Bos taurus	413	Mbandaka	SAMN03780300	PRJNA280335	NA	NA	0	No
SAL_BA1274AA	EnteroBase	2014-01-01	2014	United States	USA	34.5003	-111.501	Bovine	Livestock	Bovine	bovine liver abscess; Bos taurus	413	Mbandaka	SAMN03780301	PRJNA280335	NA	NA	0	No
SAL_BA1275AA	EnteroBase	2014-01-01	2014	United States	USA	34.5003	-111.501	Bovine	Livestock	Bovine	bovine liver abscess; Bos taurus	13	Agona	SAMN03780307	PRJNA280335	Fosfomycin	Fosfomycin	1	Yes
SAL_BA1276AA	EnteroBase	2014-01-01	2014	United States	USA	34.5003	-111.501	Bovine	Livestock	Bovine	bovine liver abscess; Bos taurus	413	Mbandaka	SAMN03780306	PRJNA280335	NA	NA	0	No
SAL_BA1277AA	EnteroBase	2007-01-01	2007	United States	USA	34.8573	-118.149	Poultry	Food	Chicken	chicken breast	413	Mbandaka	SAMN03842241	PRJNA271470	Tetracycline	Doxycycline, Tetracycline, Minocycline	1	Yes
SAL_BA1282AA	EnteroBase	2007-01-01	2007	United States	USA	34.8573	-118.149	Poultry	Food	Chicken	chicken breast	19	Typhimurium	SAMN03842240	PRJNA271470	NA	NA	0	No
SAL_BA1285AA	EnteroBase	2014-01-01	2014	United States	USA	39.0003	-105.501	Bovine	Livestock	Bovine	bovine liver abscess; Bos taurus	413	Mbandaka	SAMN03780284	PRJNA280335	NA	NA	0	No
SAL_BA1286AA	EnteroBase	2014-01-01	2014	United States	USA	39.0003	-105.501	Bovine	Livestock	Bovine	bovine liver abscess; Bos taurus	413	Mbandaka	SAMN03780283	PRJNA280335	NA	NA	0	No
SAL_BA1289AA	EnteroBase	2004-08-01	2004	United States	USA	40.2503	-83.0002	Environment	Poultry	Environment	chicken house	11	Enteritidis	SAMN02845531	PRJNA186035	NA	NA	0	No
SAL_BA1291AA	EnteroBase	2014-01-01	2014	United States	USA	39.0003	-105.501	Bovine	Livestock	Bovine	bovine liver abscess; Bos taurus	13	Agona	SAMN03780297	PRJNA280335	Fosfomycin	Fosfomycin	1	Yes
SAL_BA1292AA	EnteroBase	2007-01-01	2007	United States	USA	34.8573	-118.149	Poultry	Food	Chicken	chicken breast	152	Kentucky	SAMN03842242	PRJNA271470	Aminoglycoside, Tetracycline	Streptomycin, Doxycycline, Tetracycline, Minocycline	2	Yes
SAL_BA1294AA	EnteroBase	2014-01-01	2014	United States	USA	34.5003	-111.501	Bovine	Livestock	Bovine	bovine liver abscess; Bos taurus	13	Agona	SAMN03780298	PRJNA280335	Fosfomycin	Fosfomycin	1	Yes
SAL_BA1295AA	EnteroBase	2004-08-01	2004	United States	USA	40.2503	-83.0002	Poultry	Food	Chicken	chicken house	11	Enteritidis	SAMN02845534	PRJNA186035	NA	NA	0	No
SAL_BA1305AA	EnteroBase	2014-01-01	2014	United States	USA	31.2504	-99.2506	Bovine	Livestock	Bovine	bovine liver abscess; Bos taurus	64	Anatum	SAMN03780289	PRJNA280335	NA	NA	0	No
SAL_BA1307AA	EnteroBase	2004-08-01	2004	United States	USA	40.2503	-83.0002	Poultry	Food	Chicken	chicken house	11	Enteritidis	SAMN02845529	PRJNA186035	NA	NA	0	No
SAL_BA1308AA	EnteroBase	2004-08-01	2004	United States	USA	40.2503	-83.0002	Poultry	Food	Chicken	chicken house	11	Enteritidis	SAMN02845527	PRJNA186035	NA	NA	0	No
SAL_BA1313AA	EnteroBase	2004-08-01	2004	United States	USA	40.2503	-83.0002	Poultry	Food	Chicken	chicken house	11	Enteritidis	SAMN02845533	PRJNA186035	NA	NA	0	No
SAL_BA1314AA	EnteroBase	2007-01-01	2007	United States	USA	34.8573	-118.149	Poultry	Food	Chicken	chicken breast	4	Montevideo	SAMN03842239	PRJNA271470	NA	NA	0	No
SAL_BA1320AA	EnteroBase	2014-01-01	2014	United States	USA	31.2504	-99.2506	Bovine	Livestock	Bovine	bovine liver abscess; Bos taurus	321	Muenster	SAMN03780290	PRJNA280335	NA	NA	0	No
SAL_BA1321AA	EnteroBase	2014-01-01	2014	United States	USA	31.2504	-99.2506	Bovine	Livestock	Bovine	bovine liver abscess; Bos taurus	413	Mbandaka	SAMN03780288	PRJNA280335	NA	NA	0	No
SAL_BA1322AA	EnteroBase	2014-01-01	2014	United States	USA	31.2504	-99.2506	Bovine	Livestock	Bovine	bovine liver abscess; Bos taurus	413	Mbandaka	SAMN03780287	PRJNA280335	NA	NA	0	No
SAL_BA1323AA	EnteroBase	2014-01-01	2014	United States	USA	31.2504	-99.2506	Bovine	Livestock	Bovine	bovine liver abscess; Bos taurus	413	Mbandaka	SAMN03780286	PRJNA280335	NA	NA	0	No
SAL_BA1324AA	EnteroBase	2014-01-01	2014	United States	USA	39.0003	-105.501	Bovine	Livestock	Bovine	bovine liver abscess; Bos taurus	413	Mbandaka	SAMN03780285	PRJNA280335	NA	NA	0	No
SAL_BA1326AA	EnteroBase	2004-08-01	2004	United States	USA	40.2503	-83.0002	Poultry	Food	Chicken	chicken house	11	Enteritidis	SAMN02845532	PRJNA186035	NA	NA	0	No
SAL_BA1327AA	EnteroBase	2004-08-01	2004	United States	USA	40.2503	-83.0002	Poultry	Food	Chicken	chicken house	11	Enteritidis	SAMN02845530	PRJNA186035	NA	NA	0	No
SAL_BA1329AA	EnteroBase	2014-01-01	2014	United States	USA	39.0003	-105.501	Bovine	Livestock	Bovine	bovine liver abscess; Bos taurus	13	Agona	SAMN03780295	PRJNA280335	Fosfomycin	Fosfomycin	1	Yes
SAL_BA1331AA	EnteroBase	2015-04-01	2015	United States	USA	37.5481	-77.4467	Bovine	Livestock	Bovine	jersey calf; Bos taurus	34	I 4,[5],12:i:-	SAMN03946274	PRJNA219491	Tetracycline, Aminoglycoside, Sulphonamides, Beta-Lactam	Doxycycline, Tetracycline, Minocycline, Streptomycin, Sulfamethoxazole, Amoxicillin, Ampicillin, Cephalothin, Piperacillin, Ticarcillin	5	Yes
SAL_BA1332AA	EnteroBase	2014-01-01	2014	United States	USA	39.0003	-105.501	Bovine	Livestock	Bovine	bovine liver abscess; Bos taurus	13	Agona	SAMN03780296	PRJNA280335	Fosfomycin	Fosfomycin	1	Yes
SAL_BA1333AA	EnteroBase	2004-08-01	2004	United States	USA	40.2503	-83.0002	Poultry	Food	Chicken	chicken house	11	Enteritidis	SAMN02845528	PRJNA186035	NA	NA	0	No
SAL_BA1334AA	EnteroBase	2004-08-01	2004	United States	USA	40.2503	-83.0002	Poultry	Food	Chicken	chicken house	11	Enteritidis	SAMN02845526	PRJNA186035	NA	NA	0	No
SAL_BA1335AA	EnteroBase	2015-06-01	2015	United States	USA	46.2502	-94.2506	Poultry	Food	Chicken	frozen raw stuffed chicken product	15	Heidelberg	SAMN03838583	PRJNA215333	Fosfomycin	Fosfomycin	1	Yes
SAL_BA1336AA	EnteroBase	2015-06-01	2015	United States	USA	46.2502	-94.2506	Poultry	Food	Chicken	frozen raw stuffed chicken product	11	Enteritidis	SAMN03946244	PRJNA215333	Tetracycline, Beta-Lactam	Doxycycline, Tetracycline, Amoxicillin, Ampicillin, Cephalothin, Piperacillin, Ticarcillin	3	Yes
SAL_BA1337AA	EnteroBase	2015-06-01	2015	United States	USA	46.2502	-94.2506	Poultry	Food	Chicken	frozen raw stuffed chicken product	11	Enteritidis	SAMN03946243	PRJNA215333	Tetracycline, Beta-Lactam	Doxycycline, Tetracycline, Amoxicillin, Ampicillin, Cephalothin, Piperacillin, Ticarcillin	3	Yes
SAL_BA1347AA	EnteroBase	2015-06-01	2015	United States	USA	46.2502	-94.2506	Poultry	Food	Chicken	frozen raw stuffed chicken product	15	Heidelberg	SAMN03838584	PRJNA215333	Fosfomycin	Fosfomycin	1	Yes
SAL_BA1375AA	EnteroBase	2014-01-01	2014	United States	USA	39.0003	-105.501	Bovine	Livestock	Bovine	bovine liver abscess; Bos taurus	413	Mbandaka	SAMN03780270	PRJNA280335	NA	NA	0	No
SAL_BA1378AA	EnteroBase	2014-01-01	2014	United States	USA	39.0003	-105.501	Bovine	Livestock	Bovine	bovine liver abscess; Bos taurus	413	Mbandaka	SAMN03780281	PRJNA280335	NA	NA	0	No
SAL_BA1379AA	EnteroBase	2014-01-01	2014	United States	USA	39.0003	-105.501	Bovine	Livestock	Bovine	bovine liver abscess; Bos taurus	413	Mbandaka	SAMN03780272	PRJNA280335	NA	NA	0	No
SAL_BA1380AA	EnteroBase	2014-01-01	2014	United States	USA	34.5003	-111.501	Bovine	Livestock	Bovine	bovine liver abscess; Bos taurus	2398	Cerro	SAMN03780275	PRJNA280335	NA	NA	0	No
SAL_BA1387AA	EnteroBase	2014-01-01	2014	United States	USA	39.0003	-105.501	Bovine	Livestock	Bovine	bovine liver abscess; Bos taurus	413	Mbandaka	SAMN03780282	PRJNA280335	NA	NA	0	No
SAL_BA1388AA	EnteroBase	2014-01-01	2014	United States	USA	39.0003	-105.501	Bovine	Livestock	Bovine	bovine liver abscess; Bos taurus	413	Mbandaka	SAMN03780279	PRJNA280335	NA	NA	0	No
SAL_BA1389AA	EnteroBase	2014-01-01	2014	United States	USA	31.2504	-99.2506	Bovine	Livestock	Bovine	bovine liver abscess; Bos taurus	413	Mbandaka	SAMN03780278	PRJNA280335	NA	NA	0	No
SAL_BA1390AA	EnteroBase	2014-01-01	2014	United States	USA	34.5003	-111.501	Bovine	Livestock	Bovine	bovine liver abscess; Bos taurus	13	Agona	SAMN03780273	PRJNA280335	Fosfomycin	Fosfomycin	1	Yes
SAL_BA1398AA	EnteroBase	2014-01-01	2014	United States	USA	31.2504	-99.2506	Bovine	Livestock	Bovine	bovine liver abscess; Bos taurus	413	Mbandaka	SAMN03780277	PRJNA280335	NA	NA	0	No
SAL_BA1399AA	EnteroBase	2014-01-01	2014	United States	USA	39.0003	-105.501	Bovine	Livestock	Bovine	bovine liver abscess; Bos taurus	413	Mbandaka	SAMN03780280	PRJNA280335	NA	NA	0	No
SAL_BA1400AA	EnteroBase	2014-01-01	2014	United States	USA	31.2504	-99.2506	Bovine	Livestock	Bovine	bovine liver abscess; Bos taurus	413	Mbandaka	SAMN03780276	PRJNA280335	NA	NA	0	No
SAL_BA1401AA	EnteroBase	2014-01-01	2014	United States	USA	34.5003	-111.501	Bovine	Livestock	Bovine	bovine liver abscess; Bos taurus	1291	Cerro	SAMN03780274	PRJNA280335	NA	NA	0	No
SAL_BA1402AA	EnteroBase	2014-01-01	2014	United States	USA	39.0003	-105.501	Bovine	Livestock	Bovine	bovine liver abscess; Bos taurus	413	Mbandaka	SAMN03780271	PRJNA280335	NA	NA	0	No
SAL_BA1403AA	EnteroBase	2014-01-01	2014	United States	USA	39.0003	-105.501	Bovine	Livestock	Bovine	bovine liver abscess; Bos taurus	413	Mbandaka	SAMN03780268	PRJNA280335	NA	NA	0	No
SAL_BA1410AA	EnteroBase	2015-06-01	2015	United States	USA	46.2502	-94.2506	Poultry	Food	Chicken	frozen raw stuffed chicken product	11	Enteritidis	SAMN03838593	PRJNA215333	NA	NA	0	No
SAL_BA1413AA	EnteroBase	2014-01-01	2014	United States	USA	38.5003	-98.5006	Bovine	Livestock	Bovine	bovine liver abscess; Bos taurus	413	Mbandaka	SAMN03780263	PRJNA280335	NA	NA	0	No
SAL_BA1414AA	EnteroBase	2014-01-01	2014	United States	USA	38.5003	-98.5006	Bovine	Livestock	Bovine	bovine liver abscess; Bos taurus	1291	Cerro	SAMN03780262	PRJNA280335	NA	NA	0	No
SAL_BA1420AA	EnteroBase	2015-06-01	2015	United States	USA	46.2502	-94.2506	Poultry	Food	Chicken	frozen raw stuffed chicken product	11	Enteritidis	SAMN03838590	PRJNA215333	NA	NA	0	No
SAL_BA1421AA	EnteroBase	2014-01-01	2014	United States	USA	39.0003	-105.501	Bovine	Livestock	Bovine	bovine liver abscess; Bos taurus	13	Agona	SAMN03780266	PRJNA280335	Fosfomycin	Fosfomycin	1	Yes
SAL_BA1423AA	EnteroBase	2014-01-01	2014	United States	USA	38.5003	-98.5006	Bovine	Livestock	Bovine	bovine liver abscess; Bos taurus	13	Agona	SAMN03780261	PRJNA280335	Fosfomycin	Fosfomycin	1	Yes
SAL_BA1430AA	EnteroBase	2015-06-01	2015	United States	USA	46.2502	-94.2506	Poultry	Food	Chicken	frozen raw stuffed chicken product	96	Schwarzengrund	SAMN03863770	PRJNA215333	Aminoglycoside	Streptomycin	1	Yes
SAL_BA1433AA	EnteroBase	2015-06-01	2015	United States	USA	46.2502	-94.2506	Poultry	Food	Chicken	frozen raw stuffed chicken product	11	Enteritidis	SAMN03897565	PRJNA215333	NA	NA	0	No
SAL_BA1434AA	EnteroBase	2015-06-01	2015	United States	USA	46.2502	-94.2506	Poultry	Food	Chicken	frozen raw stuffed chicken product	11	Enteritidis	SAMN03897564	PRJNA215333	NA	NA	0	No
SAL_BA1440AA	EnteroBase	2015-06-01	2015	United States	USA	47.5001	-120.501	Meat	Food	Meat	meat	2379	I 4,[5],12:i:-	SAMN03892146	PRJNA183851	Tetracycline, Aminoglycoside, Sulphonamides, Beta-Lactam	Doxycycline, Tetracycline, Minocycline, Streptomycin, Sulfamethoxazole, Amoxicillin, Ampicillin, Cephalothin, Piperacillin, Ticarcillin	5	Yes
SAL_BA1458AA	EnteroBase	2014-01-01	2014	United States	USA	38.5003	-98.5006	Bovine	Livestock	Bovine	bovine liver abscess; Bos taurus	1291	Cerro	SAMN03780264	PRJNA280335	NA	NA	0	No
SAL_BA1460AA	EnteroBase	2014-01-01	2014	United States	USA	35.0353	-85.6043	Swine	Livestock	Swine	Animal-Swine-Sow	214	Litchfield	SAMN03940992	PRJNA242847	NA	NA	0	No
SAL_BA1461AA	EnteroBase	2014-01-01	2014	United States	USA	35.0353	-85.6043	Swine	Livestock	Swine	Animal-Swine-Sow	64	Anatum	SAMN03940991	PRJNA242847	Tetracycline	Doxycycline, Tetracycline	1	Yes
SAL_BA1462AA	EnteroBase	2014-01-01	2014	United States	USA	34.8573	-118.149	Poultry	Food	Chicken	Raw Intact Chicken	15	Heidelberg	SAMN03940990	PRJNA242847	Fosfomycin, Aminoglycoside, Aminoglycoside, Sulphonamides, Aminoglycoside, Tetracycline	Fosfomycin, Streptomycin, Kanamycin, Neomycin, Sulfamethoxazole, Gentamicin, Doxycycline, Tetracycline, Minocycline	4	Yes
SAL_BA1463AA	EnteroBase	2014-01-01	2014	United States	USA	40.0003	-86.2503	Poultry	Poultry	Turkey	Animal-Turkey-Young Turkey	50	Saintpaul	SAMN03940994	PRJNA242847	Aminoglycoside, Tetracycline, Beta-Lactam, Aminoglycoside	Streptomycin, Doxycycline, Tetracycline, Amoxicillin, Ampicillin, Cephalothin, Piperacillin, Ticarcillin, Gentamicin, Tobramycin	4	Yes
SAL_BA1464AA	EnteroBase	2014-01-01	2014	United States	USA	31.2504	-99.2506	Bovine	Livestock	Bovine	Animal-Cattle-Heifer	64	Anatum	SAMN03940993	PRJNA242847	NA	NA	0	No
SAL_BA1468AA	EnteroBase	2014-01-01	2014	United States	USA	31.2504	-99.2506	Bovine	Food	Bovine	Comminuted Beef	45	Newport	SAMN03941015	PRJNA242847	Tetracycline, Aminoglycoside, Sulphonamides, Beta-Lactam, Quinolone	Doxycycline, Tetracycline, Streptomycin, Sulfamethoxazole, Amoxicillin, Amoxicillin+Clavulanic acid, Ampicillin, Ampicillin+Clavulanic acid, Cephalothin, Cefotaxime, Cefoxitin, Ceftazidime, Piperacillin, Piperacillin+Tazobactam, Ticarcillin, Ticarcillin+Clavulanic acid, Ciprofloxacin	9	Yes
SAL_BA1469AA	EnteroBase	2014-01-01	2014	United States	USA	34.8573	-118.149	Bovine	Food	Bovine	Comminuted Beef	10	Dublin	SAMN03941016	PRJNA242847	Beta-Lactam, Sulphonamides, Phenicol, Aminoglycoside	Amoxicillin, Amoxicillin+Clavulanic acid, Ampicillin, Ampicillin+Clavulanic acid, Cephalothin, Cefotaxime, Cefoxitin, Ceftazidime, Piperacillin, Piperacillin+Tazobactam, Ticarcillin, Ticarcillin+Clavulanic acid, Sulfamethoxazole, Chloramphenicol, Gentamicin, Tobramycin	8	Yes
SAL_BA1471AA	EnteroBase	2014-01-01	2014	United States	USA	46.2502	-94.2506	Poultry	Poultry	Chicken	Chicken Carcass	22	Braenderup	SAMN03941013	PRJNA242847	NA	NA	0	No
SAL_BA1475AA	EnteroBase	2014-01-01	2014	United States	USA	43.8041	-120.554	Bovine	Food	Bovine	Comminuted Beef	138	Montevideo	SAMN03941006	PRJNA242847	NA	NA	0	No
SAL_BA1476AA	EnteroBase	2014-01-01	2014	United States	USA	31.2504	-99.2506	Bovine	Food	Bovine	Product-Raw-Intact-Beef	64	Anatum	SAMN03941005	PRJNA242847	NA	NA	0	No
SAL_BA1477AA	EnteroBase	2014-01-01	2014	United States	USA	35.5461	-80.8965	Swine	Livestock	Swine	Animal-Swine-Market Swine	471	Johannesburg	SAMN03940998	PRJNA242847	NA	NA	0	No
SAL_BA1478AA	EnteroBase	2014-01-01	2014	United States	USA	35.0353	-85.6043	Swine	Livestock	Swine	Animal-Swine-Sow	155	London	SAMN03941001	PRJNA242847	NA	NA	0	No
SAL_BA1479AA	EnteroBase	2014-01-01	2014	United States	USA	40.2198	-79.4953	Swine	Livestock	Swine	Animal-Swine-Sow	684	Uganda	SAMN03941000	PRJNA242847	NA	NA	0	No
SAL_BA1480AA	EnteroBase	2014-01-01	2014	United States	USA	38.5003	-98.5006	Bovine	Livestock	Bovine	Animal-Cattle-Steer	1549	Altona	SAMN03940999	PRJNA242847	NA	NA	0	No
SAL_BA1481AA	EnteroBase	2014-01-01	2014	United States	USA	34.8573	-118.149	Poultry	Food	Chicken	Raw Intact Chicken	19	Typhimurium	SAMN03940995	PRJNA242847	NA	NA	0	No
SAL_BA1483AA	EnteroBase	2014-01-01	2014	United States	USA	42.0003	-93.5005	Swine	Livestock	Swine	Animal-Swine-Sow	64	Anatum	SAMN03941003	PRJNA242847	Tetracycline, Tetracycline	Doxycycline, Tetracycline, Minocycline, Doxycycline, Tetracycline	1	Yes
SAL_BA1484AA	EnteroBase	2014-01-01	2014	United States	USA	40.0003	-89.2504	Swine	Livestock	Swine	Animal-Swine-Market Swine	155	London	SAMN03941002	PRJNA242847	NA	NA	0	No
SAL_BA1485AA	EnteroBase	2014-01-01	2014	United States	USA	34.8573	-118.149	Poultry	Food	Chicken	Raw Intact Chicken	19	Typhimurium	SAMN03940996	PRJNA242847	NA	NA	0	No
SAL_BA1486AA	EnteroBase	2015-01-01	2015	United States	USA	40.7077	-95.9077	Bovine	Livestock	Bovine	Animal-Cattle-Heifer	321	Muenster	SAMN03940293	PRJNA242847	NA	NA	0	No
SAL_BA1487AA	EnteroBase	2015-01-01	2015	United States	USA	33.6089	-91.2074	Poultry	Food	Chicken	Comminuted Chicken	15	Heidelberg	SAMN03940290	PRJNA242847	Fosfomycin	Fosfomycin	1	Yes
SAL_BA1489AA	EnteroBase	2015-01-01	2015	United States	USA	35.5461	-80.8965	Poultry	Food	Chicken	Raw Intact Chicken	15	Heidelberg	SAMN03940287	PRJNA242847	Fosfomycin	Fosfomycin	1	Yes
SAL_BA1490AA	EnteroBase	2015-01-01	2015	United States	USA	32.7504	-83.5002	Poultry	Food	Chicken	Comminuted Chicken	15	Heidelberg	SAMN03940291	PRJNA242847	Fosfomycin	Fosfomycin	1	Yes
SAL_BA1492AA	EnteroBase	2015-01-01	2015	United States	USA	32.7504	-83.5002	Swine	Livestock	Swine	Animal-Swine-Market Swine	15	Heidelberg	SAMN03940288	PRJNA242847	Fosfomycin	Fosfomycin	1	Yes
SAL_BA1493AA	EnteroBase	2015-01-01	2015	United States	USA	34.8573	-118.149	Bovine	Food	Bovine	Comminuted Beef	321	Muenster	SAMN03940298	PRJNA242847	Sulphonamides, Tetracycline, Aminoglycoside	Sulfamethoxazole, Doxycycline, Tetracycline, Streptomycin	3	Yes
SAL_BA1509AA	EnteroBase	2014-01-01	2014	United States	USA	34.8573	-118.149	Bovine	Livestock	Bovine	Animal-Calf	45	Newport	SAMN03939339	PRJNA242847	Sulphonamides, Aminoglycoside, Tetracycline, Beta-Lactam, Trimethoprim, Phenicol	Sulfamethoxazole, Streptomycin, Doxycycline, Tetracycline, Amoxicillin, Amoxicillin+Clavulanic acid, Ampicillin, Ampicillin+Clavulanic acid, Cephalothin, Cefotaxime, Cefoxitin, Ceftazidime, Piperacillin, Piperacillin+Tazobactam, Ticarcillin, Ticarcillin+Clavulanic acid, Trimethoprim, Chloramphenicol, Florfenicol	10	Yes
SAL_BA1510AA	EnteroBase	2011-01-01	2011	United States	USA	34.8573	-118.149	Bovine	Food	Bovine	Comminuted Beef	19	Typhimurium	SAMN03939335	PRJNA242847	Sulphonamides, Tetracycline, Phenicol, Aminoglycoside, Beta-Lactam, Aminoglycoside	Sulfamethoxazole, Doxycycline, Tetracycline, Chloramphenicol, Florfenicol, Kanamycin, Ampicillin, Amoxicillin, Piperacillin, Streptomycin	5	Yes
SAL_BA1511AA	EnteroBase	2011-01-01	2011	United States	USA	34.8573	-118.149	Bovine	Food	Bovine	Comminuted Beef	45	Newport	SAMN03939337	PRJNA242847	Beta-Lactam, Sulphonamides, Aminoglycoside, Tetracycline, Phenicol	Amoxicillin, Amoxicillin+Clavulanic acid, Ampicillin, Ampicillin+Clavulanic acid, Cephalothin, Cefotaxime, Cefoxitin, Ceftazidime, Piperacillin, Piperacillin+Tazobactam, Ticarcillin, Ticarcillin+Clavulanic acid, Sulfamethoxazole, Streptomycin, Doxycycline, Tetracycline, Chloramphenicol, Florfenicol	9	Yes
SAL_BA1512AA	EnteroBase	2015-01-01	2015	United States	USA	35.5461	-80.8965	Swine	Livestock	Swine	Animal-Swine-Sow	14	Senftenberg	SAMN03939340	PRJNA242847	NA	NA	0	No
SAL_BA1513AA	EnteroBase	2012-01-01	2012	United States	USA	44.5003	-100.251	Bovine	Food	Bovine	Comminuted Beef	19	Typhimurium	SAMN03939336	PRJNA242847	Sulphonamides, Phenicol, Tetracycline, Beta-Lactam, Aminoglycoside	Sulfamethoxazole, Chloramphenicol, Florfenicol, Doxycycline, Tetracycline, Ampicillin, Amoxicillin, Piperacillin, Streptomycin	5	Yes
SAL_BA1514AA	EnteroBase	2015-01-01	2015	United States	USA	40.2503	-83.0002	Swine	Livestock	Swine	Animal-Swine-Sow	32	Infantis	SAMN03939341	PRJNA242847	NA	NA	0	No
SAL_BA1515AA	EnteroBase	2011-01-01	2011	United States	USA	34.8573	-118.149	Bovine	Food	Bovine	Comminuted Beef	19	Typhimurium	SAMN03939334	PRJNA242847	Beta-Lactam, Phenicol, Tetracycline, Aminoglycoside, Aminoglycoside	Ampicillin, Amoxicillin, Piperacillin, Chloramphenicol, Florfenicol, Doxycycline, Tetracycline, Kanamycin, Streptomycin	4	Yes
SAL_BA1516AA	EnteroBase	2014-01-01	2014	United States	USA	34.8573	-118.149	Bovine	Livestock	Bovine	Animal-Calf	45	Newport	SAMN03939338	PRJNA242847	Phenicol, Tetracycline, Aminoglycoside, Sulphonamides, Trimethoprim, Beta-Lactam	Chloramphenicol, Florfenicol, Doxycycline, Tetracycline, Streptomycin, Sulfamethoxazole, Trimethoprim, Amoxicillin, Amoxicillin+Clavulanic acid, Ampicillin, Ampicillin+Clavulanic acid, Cephalothin, Cefotaxime, Cefoxitin, Ceftazidime, Piperacillin, Piperacillin+Tazobactam, Ticarcillin, Ticarcillin+Clavulanic acid	10	Yes
SAL_BA1517AA	EnteroBase	2015-06-01	2015	United States	USA	46.2502	-94.2506	Poultry	Food	Chicken	frozen raw stuffed chicken product	152	Kentucky	SAMN03854520	PRJNA215333	Aminoglycoside	Streptomycin	1	Yes
SAL_BA1542AA	EnteroBase	2015-01-01	2015	United States	USA	39.0003	-105.501	Poultry	Poultry	Chicken	Chicken Carcass	152	Kentucky	SAMN03922761	PRJNA242847	Aminoglycoside, Tetracycline	Streptomycin, Doxycycline, Tetracycline, Minocycline	2	Yes
SAL_BA1543AA	EnteroBase	2015-01-01	2015	United States	USA	40.7143	-74.006	Poultry	Food	Chicken	Raw Intact Chicken	152	Kentucky	SAMN03922766	PRJNA242847	Beta-Lactam, Aminoglycoside, Tetracycline	Amoxicillin, Ampicillin, Aztreonam, Cephalothin, Cefepime, Cefotaxime, Ceftazidime, Ceftriaxone, Piperacillin, Ticarcillin, Streptomycin, Doxycycline, Tetracycline, Minocycline	7	Yes
SAL_BA1547AA	EnteroBase	2015-01-01	2015	United States	USA	34.0004	-81.0001	Poultry	Food	Chicken	Raw Intact Chicken	11	Enteritidis	SAMN03922765	PRJNA242847	NA	NA	0	No
SAL_BA1548AA	EnteroBase	2015-01-01	2015	United States	USA	33.6089	-91.2074	Poultry	Food	Chicken	Raw Intact Chicken	19	Typhimurium	SAMN03922764	PRJNA242847	NA	NA	0	No
SAL_BA1549AA	EnteroBase	2015-01-01	2015	United States	USA	38.2503	-92.5005	Poultry	Food	Chicken	Product-Rinse-Chicken	152	Kentucky	SAMN03922171	PRJNA242847	Aminoglycoside, Tetracycline	Streptomycin, Doxycycline, Tetracycline, Minocycline	2	Yes
SAL_BA1552AA	EnteroBase	2015-01-01	2015	United States	USA	38.2503	-92.5005	Poultry	Food	Chicken	Product-Rinse-Chicken	152	Kentucky	SAMN03922169	PRJNA242847	Tetracycline, Aminoglycoside	Doxycycline, Tetracycline, Minocycline, Streptomycin	2	Yes
SAL_BA1553AA	EnteroBase	2015-01-01	2015	United States	USA	40.7143	-74.006	Poultry	Food	Chicken	Raw Intact Chicken	11	Enteritidis	SAMN03922163	PRJNA242847	NA	NA	0	No
SAL_BA1557AA	EnteroBase	2015-01-01	2015	United States	USA	33.6089	-91.2074	Poultry	Food	Chicken	Raw Intact Chicken	152	Kentucky	SAMN03922172	PRJNA242847	Aminoglycoside	Streptomycin	1	Yes
SAL_BA1558AA	EnteroBase	2015-01-01	2015	United States	USA	38.2503	-92.5005	Bovine	Food	Bovine	Product-RTE-Other Fully Cooked, Not Sliced-Beef	2041	Abaetetuba	SAMN03922170	PRJNA242847	NA	NA	0	No
SAL_BA1560AA	EnteroBase	2015-06-01	2015	United States	USA	46.2502	-94.2506	Poultry	Food	Chicken	frozen raw stuffed chicken product	19	Typhimurium	SAMN03838585	PRJNA215333	Tetracycline, Sulphonamides	Doxycycline, Tetracycline, Sulfamethoxazole	2	Yes
SAL_BA1564AA	EnteroBase	2014-01-01	2014	United States	USA	42.0003	-93.5005	Poultry	Poultry	Avian	Animal-Turkey-Turkey Carcass Sponge	50	Saintpaul	SAMN03921998	PRJNA242847	Aminoglycoside, Trimethoprim, Sulphonamides, Beta-Lactam, Aminoglycoside, Tetracycline	Streptomycin, Trimethoprim, Sulfamethoxazole, Amoxicillin, Ampicillin, Cephalothin, Piperacillin, Ticarcillin, Gentamicin, Tobramycin, Doxycycline, Tetracycline	6	Yes
SAL_BA1573AA	EnteroBase	2015-01-01	2015	United States	USA	40.0003	-89.2504	Swine	Livestock	Swine	Animal-Swine-Sow	64	Anatum	SAMN03921957	PRJNA242847	Tetracycline	Doxycycline, Tetracycline	1	Yes
SAL_BA1575AA	EnteroBase	2015-01-01	2015	United States	USA	46.2502	-94.2506	Poultry	Poultry	Avian	Animal-Turkey-Turkey Carcass Sponge	15	Heidelberg	SAMN03921962	PRJNA242847	Fosfomycin, Sulphonamides, Aminoglycoside, Aminoglycoside, Aminoglycoside, Tetracycline, Tetracycline, Beta-Lactam	Fosfomycin, Sulfamethoxazole, Gentamicin, Streptomycin, Kanamycin, Neomycin, Doxycycline, Tetracycline, Minocycline, Doxycycline, Tetracycline, Amoxicillin, Amoxicillin+Clavulanic acid, Ampicillin, Ampicillin+Clavulanic acid, Cephalothin, Cefotaxime, Cefoxitin, Ceftazidime, Piperacillin, Piperacillin+Tazobactam, Ticarcillin, Ticarcillin+Clavulanic acid	9	Yes
SAL_BA1576AA	EnteroBase	2015-01-01	2015	United States	USA	28.7505	-82.5001	Bovine	Livestock	Bovine	Animal-Cattle-Beef Cow	32	Infantis	SAMN03921961	PRJNA242847	NA	NA	0	No
SAL_BA1579AA	EnteroBase	2015-01-01	2015	United States	USA	35.0353	-85.6043	Swine	Livestock	Swine	Animal-Swine-Sow	64	Anatum	SAMN03921956	PRJNA242847	NA	NA	0	No
SAL_BA1581AA	EnteroBase	2014-01-01	2014	United States	USA	33.6089	-91.2074	Poultry	Food	Chicken	Raw Intact Chicken	11	Enteritidis	SAMN03897493	PRJNA242847	NA	NA	0	No
SAL_BA1585AA	EnteroBase	2014-01-01	2014	United States	USA	47.5001	-120.501	Poultry	Poultry	Chicken	Chicken Carcass	11	Enteritidis	SAMN03897494	PRJNA242847	NA	NA	0	No
SAL_BA1598AA	EnteroBase	2006-01-01	2006	United States	USA	40.7143	-74.006	Poultry	Food	Chicken	chicken breast	19	Typhimurium	SAMN03291670	PRJNA183851	Sulphonamides, Tetracycline, Beta-Lactam	Sulfamethoxazole, Doxycycline, Tetracycline, Amoxicillin, Amoxicillin+Clavulanic acid, Ampicillin, Ampicillin+Clavulanic acid, Cephalothin, Cefotaxime, Cefoxitin, Ceftazidime, Piperacillin, Piperacillin+Tazobactam, Ticarcillin, Ticarcillin+Clavulanic acid	7	Yes
SAL_BA1603AA	EnteroBase	2006-01-01	2006	United States	USA	40.7143	-74.006	Poultry	Food	Chicken	chicken breast	19	Typhimurium	SAMN03291667	PRJNA183851	Tetracycline, Sulphonamides, Beta-Lactam	Doxycycline, Tetracycline, Sulfamethoxazole, Amoxicillin, Amoxicillin+Clavulanic acid, Ampicillin, Ampicillin+Clavulanic acid, Cephalothin, Cefotaxime, Cefoxitin, Ceftazidime, Piperacillin, Piperacillin+Tazobactam, Ticarcillin, Ticarcillin+Clavulanic acid	7	Yes
SAL_BA1616AA	EnteroBase	2012-01-01	2012	United States	USA	40.0003	-86.2503	Poultry	Food	Egg	product-eggs-raw-whole	15	Heidelberg	SAMN03464582	PRJNA242847	Fosfomycin	Fosfomycin	1	Yes
SAL_BA1618AA	EnteroBase	2013-01-01	2013	United States	USA	42.0003	-93.5005	Poultry	Food	Egg	product-eggs-raw-yolks	22	Braenderup	SAMN03769239	PRJNA242847	NA	NA	0	No
SAL_BA1619AA	EnteroBase	2012-01-01	2012	United States	USA	40.7143	-74.006	Poultry	Food	Egg	product-eggs-raw-yolks	11	Enteritidis	SAMN03464552	PRJNA242847	NA	NA	0	No
SAL_BA1620AA	EnteroBase	2013-01-01	2013	United States	USA	34.8573	-118.149	Poultry	Food	Egg	product-eggs-raw-whole	15	Heidelberg	SAMN03769234	PRJNA242847	Fosfomycin	Fosfomycin	1	Yes
SAL_BA1621AA	EnteroBase	2012-01-01	2012	United States	USA	32.7504	-86.7503	Poultry	Food	Egg	product-eggs-raw-yolks	15	Heidelberg	SAMN03649154	PRJNA242847	Fosfomycin	Fosfomycin	1	Yes
SAL_BA1622AA	EnteroBase	2012-01-01	2012	United States	USA	42.0003	-93.5005	Poultry	Food	Egg	product-eggs-raw-whole	26	Thompson	SAMN03464565	PRJNA242847	NA	NA	0	No
SAL_BA1623AA	EnteroBase	2012-01-01	2012	United States	USA	32.7504	-86.7503	Poultry	Food	Egg	product-eggs-raw-whole	22	Braenderup	SAMN03464559	PRJNA242847	NA	NA	0	No
SAL_BA1625AA	EnteroBase	2012-01-01	2012	United States	USA	42.0003	-93.5005	Poultry	Food	Egg	product-eggs-raw-whole	32	Infantis	SAMN03464563	PRJNA242847	NA	NA	0	No
SAL_BA1628AA	EnteroBase	2012-01-01	2012	United States	USA	40.0003	-86.2503	Poultry	Food	Egg	product-eggs-raw-whole	152	Kentucky	SAMN03464561	PRJNA242847	Aminoglycoside, Tetracycline	Streptomycin, Doxycycline, Tetracycline, Minocycline	2	Yes
SAL_BA1633AA	EnteroBase	2012-01-01	2012	United States	USA	42.0003	-93.5005	Poultry	Food	Egg	product-eggs-raw-whole	15	Heidelberg	SAMN03464550	PRJNA242847	Fosfomycin	Fosfomycin	1	Yes
SAL_BA1636AA	EnteroBase	2012-01-01	2012	United States	USA	46.2502	-94.2506	Poultry	Food	Egg	product-eggs-raw-whole	152	Kentucky	SAMN03464569	PRJNA242847	Aminoglycoside, Tetracycline	Streptomycin, Doxycycline, Tetracycline, Minocycline	2	Yes
SAL_BA1637AA	EnteroBase	2012-01-01	2012	United States	USA	42.0003	-93.5005	Poultry	Food	Egg	product-eggs-raw-whole	26	Thompson	SAMN03464564	PRJNA242847	NA	NA	0	No
SAL_BA1638AA	EnteroBase	2012-01-01	2012	United States	USA	40.7143	-74.006	Poultry	Food	Egg	product-eggs-raw-whole	152	Kentucky	SAMN03464554	PRJNA242847	Aminoglycoside, Tetracycline	Streptomycin, Doxycycline, Tetracycline, Minocycline	2	Yes
SAL_BA1642AA	EnteroBase	2012-01-01	2012	United States	USA	42.0003	-93.5005	Poultry	Food	Egg	product-eggs-raw-yolks	413	Mbandaka	SAMN03464560	PRJNA242847	NA	NA	0	No
SAL_BA1645AA	EnteroBase	2012-01-01	2012	United States	USA	40.1671	-74.4999	Poultry	Food	Egg	product-eggs-raw-yolks	11	Enteritidis	SAMN03649157	PRJNA242847	NA	NA	0	No
SAL_BA1654AA	EnteroBase	2013-01-01	2013	United States	USA	32.7504	-83.5002	Poultry	Food	Egg	product-eggs-raw-whites	541	Cerro	SAMN03769242	PRJNA242847	NA	NA	0	No
SAL_BA1655AA	EnteroBase	2013-01-01	2013	United States	USA	42.0003	-93.5005	Poultry	Food	Egg	product-eggs-raw-yolks	15	Heidelberg	SAMN03702834	PRJNA242847	Fosfomycin	Fosfomycin	1	Yes
SAL_BA1658AA	EnteroBase	2013-01-01	2013	United States	USA	33.6089	-91.2074	Poultry	Food	Egg	product-eggs-raw-whole	22	Braenderup	SAMN03769233	PRJNA242847	NA	NA	0	No
SAL_BA1659AA	EnteroBase	2012-01-01	2012	United States	USA	32.7504	-83.5002	Poultry	Food	Egg	product-eggs-raw-whole	22	Braenderup	SAMN03464562	PRJNA242847	NA	NA	0	No
SAL_BA1660AA	EnteroBase	2012-01-01	2012	United States	USA	32.7504	-83.5002	Poultry	Food	Egg	product-eggs-raw-yolks	19	I 4,[5],12:i:-	SAMN03464557	PRJNA242847	NA	NA	0	No
SAL_BA1664AA	EnteroBase	2013-01-01	2013	United States	USA	42.0003	-93.5005	Poultry	Food	Egg	product-eggs-raw-whole	15	Heidelberg	SAMN03769245	PRJNA242847	Fosfomycin	Fosfomycin	1	Yes
SAL_BA1670AA	EnteroBase	2013-01-01	2013	United States	USA	40.7143	-74.006	Poultry	Food	Egg	product-eggs-raw-whole	15	Heidelberg	SAMN03769237	PRJNA242847	Fosfomycin	Fosfomycin	1	Yes
SAL_BA1674AA	EnteroBase	2013-01-01	2013	United States	USA	40.0003	-86.2503	Poultry	Food	Egg	product-eggs-raw-whole	152	Kentucky	SAMN03769240	PRJNA242847	Tetracycline, Aminoglycoside	Doxycycline, Tetracycline, Minocycline, Streptomycin	2	Yes
SAL_BA1681AA	EnteroBase	2012-01-01	2012	United States	USA	33.6089	-91.2074	Poultry	Food	Egg	product-eggs-raw-whole	26	Thompson	SAMN03464556	PRJNA242847	NA	NA	0	No
SAL_BA1684AA	EnteroBase	2013-01-01	2013	United States	USA	42.0003	-93.5005	Poultry	Food	Egg	product-eggs-raw-yolks	769	Cerro	SAMN03769244	PRJNA242847	NA	NA	0	No
SAL_BA1688AA	EnteroBase	2012-01-01	2012	United States	USA	40.0003	-86.2503	Poultry	Food	Egg	product-eggs-raw-yolks	11	Enteritidis	SAMN03464583	PRJNA242847	NA	NA	0	No
SAL_BA1691AA	EnteroBase	2013-01-01	2013	United States	USA	40.0003	-86.2503	Poultry	Food	Egg	product-eggs-raw-whole	15	Heidelberg	SAMN03769241	PRJNA242847	Fosfomycin	Fosfomycin	1	Yes
SAL_BA1696AA	EnteroBase	2013-01-01	2013	United States	USA	46.2502	-94.2506	Poultry	Food	Egg	product-eggs-raw-whole	22	Braenderup	SAMN03769235	PRJNA242847	NA	NA	0	No
SAL_BA1697AA	EnteroBase	2013-01-01	2013	United States	USA	34.0004	-81.0001	Poultry	Food	Egg	product-eggs-raw-yolks	15	Heidelberg	SAMN03769232	PRJNA242847	Fosfomycin	Fosfomycin	1	Yes
SAL_BA1698AA	EnteroBase	2012-01-01	2012	United States	USA	32.7504	-83.5002	Poultry	Food	Egg	product-eggs-raw-whole	19	I 4,[5],12:i:-	SAMN03464568	PRJNA242847	NA	NA	0	No
SAL_BA1702AA	EnteroBase	2010-03-01	2010	United States	USA	37.5481	-77.4467	Dairy	Food	Dairy	non-fat dried milk	463	Meleagridis	SAMN02844803	PRJNA186035	Aminoglycoside, Fosfomycin	Kasugamycin, Fosfomycin	2	Yes
SAL_BA1704AA	EnteroBase	2013-01-01	2013	United States	USA	32.7504	-86.7503	Poultry	Food	Egg	product-eggs-raw-whole	15	Heidelberg	SAMN03769248	PRJNA242847	Fosfomycin	Fosfomycin	1	Yes
SAL_BA1705AA	EnteroBase	2013-01-01	2013	United States	USA	42.0003	-93.5005	Poultry	Food	Egg	product-eggs-raw-yolks	22	Braenderup	SAMN03769238	PRJNA242847	NA	NA	0	No
SAL_BA1709AA	EnteroBase	2013-01-01	2013	United States	USA	32.7504	-86.7503	Poultry	Food	Egg	product-eggs-raw-whole	15	Heidelberg	SAMN03769229	PRJNA242847	Fosfomycin	Fosfomycin	1	Yes
SAL_BA1714AA	EnteroBase	2013-01-01	2013	United States	USA	40.1671	-74.4999	Poultry	Food	Egg	product-eggs-raw-whole	15	Heidelberg	SAMN03769243	PRJNA242847	Fosfomycin	Fosfomycin	1	Yes
SAL_BA1715AA	EnteroBase	2012-01-01	2012	United States	USA	42.0003	-93.5005	Poultry	Food	Egg	product-eggs-raw-yolks	138	Montevideo	SAMN03464555	PRJNA242847	NA	NA	0	No
SAL_BA1718AA	EnteroBase	2012-01-01	2012	United States	USA	42.0003	-93.5005	Poultry	Food	Egg	product-eggs-raw-whole	11	Enteritidis	SAMN03464572	PRJNA242847	NA	NA	0	No
SAL_BA1720AA	EnteroBase	2013-01-01	2013	United States	USA	40.1671	-74.4999	Poultry	Food	Egg	product-eggs-raw-whole	15	Heidelberg	SAMN03769231	PRJNA242847	Fosfomycin	Fosfomycin	1	Yes
SAL_BA1721AA	EnteroBase	2012-01-01	2012	United States	USA	32.7504	-83.5002	Poultry	Food	Egg	product-eggs-raw-whole	11	Enteritidis	SAMN03464586	PRJNA242847	NA	NA	0	No
SAL_BA1726AA	EnteroBase	2012-01-01	2012	United States	USA	40.7143	-74.006	Poultry	Food	Egg	product-eggs-raw-whole	138	Montevideo	SAMN03464566	PRJNA242847	NA	NA	0	No
SAL_BA1727AA	EnteroBase	2012-01-01	2012	United States	USA	33.6089	-91.2074	Poultry	Food	Egg	product-eggs-raw-whole	152	Kentucky	SAMN03464551	PRJNA242847	Tetracycline, Aminoglycoside	Doxycycline, Tetracycline, Minocycline, Streptomycin	2	Yes
SAL_BA1728AA	EnteroBase	2012-01-01	2012	United States	USA	42.0003	-93.5005	Poultry	Food	Egg	product-eggs-raw-yolks	11	Enteritidis	SAMN03464553	PRJNA242847	Beta-Lactam, Tetracycline, Sulphonamides, Aminoglycoside	Amoxicillin, Ampicillin, Cephalothin, Piperacillin, Ticarcillin, Doxycycline, Tetracycline, Sulfamethoxazole, Streptomycin	5	Yes
SAL_BA1732AA	EnteroBase	2012-01-01	2012	United States	USA	40.1671	-74.4999	Poultry	Food	Egg	product-eggs-raw-whole	11	Enteritidis	SAMN03464567	PRJNA242847	NA	NA	0	No
SAL_BA1733AA	EnteroBase	2010-06-01	2010	United States	USA	40.7143	-74.006	Poultry	Food	Chicken	cat food, raw fzn grd chicken	152	Kentucky	SAMN02918617	PRJNA186035	Aminoglycoside, Tetracycline	Streptomycin, Doxycycline, Tetracycline, Minocycline	2	Yes
SAL_BA1737AA	EnteroBase	2013-01-01	2013	United States	USA	42.0003	-93.5005	Poultry	Food	Egg	product-eggs-raw-whole	22	Braenderup	SAMN03769249	PRJNA242847	NA	NA	0	No
SAL_BA1741AA	EnteroBase	2012-01-01	2012	United States	USA	40.7143	-74.006	Poultry	Food	Egg	product-eggs-raw-whites	413	Mbandaka	SAMN03464558	PRJNA242847	NA	NA	0	No
SAL_BA1742AA	EnteroBase	2013-01-01	2013	United States	USA	31.2504	-99.2506	Poultry	Food	Egg	product-eggs-raw-yolks	152	Kentucky	SAMN03769230	PRJNA242847	NA	NA	0	No
SAL_BA1744AA	EnteroBase	2013-01-01	2013	United States	USA	46.2502	-94.2506	Poultry	Food	Egg	product-eggs-raw-whole	22	Braenderup	SAMN03769236	PRJNA242847	NA	NA	0	No
SAL_BA1747AA	EnteroBase	2015-01-01	2015	United States	USA	35.4916	-97.5628	Poultry	Poultry	Chicken	Animal-Chicken-Young Chicken	15	Heidelberg	SAMN03892201	PRJNA242847	Fosfomycin	Fosfomycin	1	Yes
SAL_BA1749AA	EnteroBase	2013-01-01	2013	United States	USA	42.0003	-93.5005	Poultry	Food	Egg	product-eggs-raw-whole	15	Heidelberg	SAMN03769250	PRJNA242847	Fosfomycin	Fosfomycin	1	Yes
SAL_BA1752AA	EnteroBase	2015-01-01	2015	United States	USA	33.6089	-91.2074	Poultry	Food	Chicken	Raw Intact Chicken	15	Heidelberg	SAMN03892239	PRJNA242847	Beta-Lactam, Fosfomycin	Amoxicillin, Amoxicillin+Clavulanic acid, Ampicillin, Ampicillin+Clavulanic acid, Cephalothin, Cefotaxime, Cefoxitin, Ceftazidime, Piperacillin, Piperacillin+Tazobactam, Ticarcillin, Ticarcillin+Clavulanic acid, Fosfomycin	6	Yes
SAL_BA1755AA	EnteroBase	2015-01-01	2015	United States	USA	40.0003	-86.2503	Poultry	Poultry	Chicken	Chicken Carcass	15	Heidelberg	SAMN03892241	PRJNA242847	Fosfomycin	Fosfomycin	1	Yes
SAL_BA1784AA	EnteroBase	2015-06-01	2015	United States	USA	46.2502	-94.2506	Poultry	Food	Chicken	frozen raw stuffed chicken product	19	Typhimurium	SAMN03857075	PRJNA215333	Tetracycline, Sulphonamides	Doxycycline, Tetracycline, Sulfamethoxazole	2	Yes
SAL_BA1785AA	EnteroBase	2015-06-01	2015	United States	USA	46.2502	-94.2506	Poultry	Food	Chicken	frozen raw stuffed chicken product	96	Schwarzengrund	SAMN03857074	PRJNA215333	Aminoglycoside	Streptomycin	1	Yes
SAL_BA1789AA	EnteroBase	2015-06-01	2015	United States	USA	46.2502	-94.2506	Poultry	Food	Chicken	frozen raw stuffed chicken product	152	Kentucky	SAMN03857078	PRJNA215333	Aminoglycoside, Tetracycline	Streptomycin, Doxycycline, Tetracycline, Minocycline	2	Yes
SAL_BA1790AA	EnteroBase	2015-06-01	2015	United States	USA	46.2502	-94.2506	Poultry	Food	Chicken	frozen raw stuffed chicken product	152	Kentucky	SAMN03857077	PRJNA215333	Aminoglycoside	Streptomycin	1	Yes
SAL_BA1791AA	EnteroBase	2015-06-01	2015	United States	USA	46.2502	-94.2506	Poultry	Food	Chicken	frozen raw stuffed chicken product	19	Typhimurium	SAMN03857073	PRJNA215333	Sulphonamides, Aminoglycoside, Aminoglycoside, Tetracycline	Sulfamethoxazole, Gentamicin, Streptomycin, Doxycycline, Tetracycline	3	Yes
SAL_BA1792AA	EnteroBase	2015-06-01	2015	United States	USA	46.2502	-94.2506	Poultry	Food	Chicken	frozen raw stuffed chicken product	19	Typhimurium	SAMN03857076	PRJNA215333	Tetracycline, Sulphonamides	Doxycycline, Tetracycline, Sulfamethoxazole	2	Yes
SAL_BA1793AA	EnteroBase	2015-06-01	2015	United States	USA	46.2502	-94.2506	Poultry	Food	Chicken	frozen raw stuffed chicken product	96	Schwarzengrund	SAMN03857072	PRJNA215333	Aminoglycoside	Streptomycin	1	Yes
SAL_BA1832AA	EnteroBase	2006-01-01	2006	United States	USA	32.7504	-83.5002	Poultry	Food	Chicken	chicken breast	15	Heidelberg	SAMN03269400	PRJNA183848	Aminoglycoside, Aminoglycoside, Sulphonamides, Fosfomycin	Streptomycin, Gentamicin, Sulfamethoxazole, Fosfomycin	3	Yes
SAL_BA1858AA	EnteroBase	2006-01-01	2006	United States	USA	40.7143	-74.006	Poultry	Food	Chicken	chicken breast	15	Heidelberg	SAMN03291663	PRJNA183851	Fosfomycin, Beta-Lactam	Fosfomycin, Amoxicillin, Amoxicillin+Clavulanic acid, Ampicillin, Ampicillin+Clavulanic acid, Cephalothin, Cefotaxime, Cefoxitin, Ceftazidime, Piperacillin, Piperacillin+Tazobactam, Ticarcillin, Ticarcillin+Clavulanic acid	6	Yes
SAL_BA1862AA	EnteroBase	2006-01-01	2006	United States	USA	43.8041	-120.554	Poultry	Food	Chicken	chicken breast	152	Kentucky	SAMN03291693	PRJNA183851	NA	NA	0	No
SAL_BA1871AA	EnteroBase	2006-01-01	2006	United States	USA	40.7143	-74.006	Poultry	Food	Chicken	chicken breast	152	Kentucky	SAMN03291665	PRJNA183851	Beta-Lactam, Aminoglycoside, Tetracycline	Amoxicillin, Amoxicillin+Clavulanic acid, Ampicillin, Ampicillin+Clavulanic acid, Cephalothin, Cefotaxime, Cefoxitin, Ceftazidime, Piperacillin, Piperacillin+Tazobactam, Ticarcillin, Ticarcillin+Clavulanic acid, Streptomycin, Doxycycline, Tetracycline, Minocycline	7	Yes
SAL_BA1873AA	EnteroBase	2006-01-01	2006	United States	USA	40.7143	-74.006	Poultry	Food	Chicken	chicken breast	152	Kentucky	SAMN03291666	PRJNA183851	Aminoglycoside, Tetracycline, Beta-Lactam	Streptomycin, Doxycycline, Tetracycline, Minocycline, Amoxicillin, Amoxicillin+Clavulanic acid, Ampicillin, Ampicillin+Clavulanic acid, Cephalothin, Cefotaxime, Cefoxitin, Ceftazidime, Piperacillin, Piperacillin+Tazobactam, Ticarcillin, Ticarcillin+Clavulanic acid	7	Yes
SAL_BA1874AA	EnteroBase	2006-01-01	2006	United States	USA	43.8041	-120.554	Poultry	Food	Chicken	chicken breast	152	Kentucky	SAMN03291702	PRJNA183851	NA	NA	0	No
SAL_BA1875AA	EnteroBase	2006-01-01	2006	United States	USA	40.7143	-74.006	Poultry	Food	Chicken	chicken breast	152	Kentucky	SAMN03291664	PRJNA183851	Tetracycline, Aminoglycoside, Beta-Lactam	Doxycycline, Tetracycline, Minocycline, Streptomycin, Amoxicillin, Amoxicillin+Clavulanic acid, Ampicillin, Ampicillin+Clavulanic acid, Cephalothin, Cefotaxime, Cefoxitin, Ceftazidime, Piperacillin, Piperacillin+Tazobactam, Ticarcillin, Ticarcillin+Clavulanic acid	7	Yes
SAL_BA1876AA	EnteroBase	2006-01-01	2006	United States	USA	40.7143	-74.006	Poultry	Food	Chicken	chicken breast	19	Typhimurium	SAMN03291662	PRJNA183851	Tetracycline, Sulphonamides, Aminoglycoside	Doxycycline, Tetracycline, Sulfamethoxazole, Kanamycin	3	Yes
SAL_BA1878AA	EnteroBase	2014-10-01	2014	United States	USA	44.5003	-100.251	Bovine	Livestock	Bovine	bovine liver; Bos taurus	2326	Montevideo	SAMN03734325	PRJNA280335	Trimethoprim, Aminoglycoside, Sulphonamides	Trimethoprim, Streptomycin, Sulfamethoxazole	3	Yes
SAL_BA1879AA	EnteroBase	2014-04-01	2014	United States	USA	42.0003	-93.5005	Swine	Livestock	Swine	porcine feces; Sus scrofa	2412	Berta	SAMN03734300	PRJNA280335	NA	NA	0	No
SAL_BA1884AA	EnteroBase	2006-01-01	2006	United States	USA	40.7143	-74.006	Poultry	Food	Chicken	chicken breast	15	Heidelberg	SAMN03291658	PRJNA183851	Fosfomycin, Beta-Lactam	Fosfomycin, Amoxicillin, Amoxicillin+Clavulanic acid, Ampicillin, Ampicillin+Clavulanic acid, Cephalothin, Cefotaxime, Cefoxitin, Ceftazidime, Piperacillin, Piperacillin+Tazobactam, Ticarcillin, Ticarcillin+Clavulanic acid	6	Yes
SAL_BA1887AA	EnteroBase	2006-06-01	2006	United States	USA	46.2502	-94.2506	Bovine	Livestock	Bovine	Bovine Liver; Bos taurus	19	Typhimurium	SAMN02699849	PRJNA215333	NA	NA	0	No
SAL_BA1889AA	EnteroBase	2014-11-01	2014	United States	USA	46.2502	-94.2506	Bovine	Livestock	Bovine	bovine intestine; Bos taurus	10	Dublin	SAMN03734322	PRJNA280335	Beta-Lactam, Sulphonamides, Aminoglycoside, Tetracycline, Phenicol, Beta-Lactam	Amoxicillin, Amoxicillin+Clavulanic acid, Ampicillin, Ampicillin+Clavulanic acid, Cephalothin, Cefotaxime, Cefoxitin, Ceftazidime, Piperacillin, Piperacillin+Tazobactam, Ticarcillin, Ticarcillin+Clavulanic acid, Sulfamethoxazole, Streptomycin, Doxycycline, Tetracycline, Chloramphenicol, Florfenicol, Amoxicillin, Ampicillin, Cephalothin, Piperacillin, Ticarcillin	9	Yes
SAL_BA1894AA	EnteroBase	2015-06-01	2015	United States	USA	46.2502	-94.2506	Poultry	Food	Chicken	frozen raw stuffed chicken product	11	Enteritidis	SAMN03854522	PRJNA215333	Beta-Lactam, Tetracycline	Amoxicillin, Ampicillin, Cephalothin, Piperacillin, Ticarcillin, Doxycycline, Tetracycline	3	Yes
SAL_BA1897AA	EnteroBase	2015-06-01	2015	United States	USA	46.2502	-94.2506	Poultry	Food	Chicken	frozen raw stuffed chicken product	11	Enteritidis	SAMN03854519	PRJNA215333	NA	NA	0	No
SAL_BA1909AA	EnteroBase	2014-10-01	2014	United States	USA	46.2502	-94.2506	Bovine	Livestock	Bovine	bovine intestine; Bos taurus	19	Typhimurium	SAMN03734320	PRJNA280335	Beta-Lactam, Sulphonamides, Aminoglycoside, Tetracycline, Phenicol, Aminoglycoside, Tetracycline, Aminoglycoside, Trimethoprim	Amoxicillin, Amoxicillin+Clavulanic acid, Ampicillin, Ampicillin+Clavulanic acid, Cephalothin, Cefotaxime, Cefoxitin, Ceftazidime, Piperacillin, Piperacillin+Tazobactam, Ticarcillin, Ticarcillin+Clavulanic acid, Sulfamethoxazole, Streptomycin, Doxycycline, Tetracycline, Chloramphenicol, Florfenicol, Gentamicin, Doxycycline, Tetracycline, Minocycline, Kanamycin, Trimethoprim	10	Yes
SAL_BA1913AA	EnteroBase	2015-06-01	2015	United States	USA	46.2502	-94.2506	Poultry	Food	Chicken	frozen raw stuffed chicken product	11	Enteritidis	SAMN03854524	PRJNA215333	NA	NA	0	No
SAL_BA1916AA	EnteroBase	2014-10-01	2014	United States	USA	46.2502	-94.2506	Bovine	Livestock	Bovine	bovine lung; Bos taurus	10	Dublin	SAMN03734323	PRJNA280335	Phenicol, Tetracycline, Aminoglycoside, Sulphonamides, Beta-Lactam, Aminoglycoside, Quinolone	Chloramphenicol, Florfenicol, Doxycycline, Tetracycline, Streptomycin, Sulfamethoxazole, Amoxicillin, Amoxicillin+Clavulanic acid, Ampicillin, Ampicillin+Clavulanic acid, Cephalothin, Cefotaxime, Cefoxitin, Ceftazidime, Piperacillin, Piperacillin+Tazobactam, Ticarcillin, Ticarcillin+Clavulanic acid, Kanamycin, NA	10	Yes
SAL_BA1924AA	EnteroBase	2006-06-01	2006	United States	USA	46.2502	-94.2506	Swine	Livestock	Swine	Porcine Liver	19	Typhimurium	SAMN02699850	PRJNA215333	Sulphonamides, Aminoglycoside, Phenicol, Tetracycline, Beta-Lactam	Sulfamethoxazole, Streptomycin, Chloramphenicol, Florfenicol, Doxycycline, Tetracycline, Ampicillin, Amoxicillin, Piperacillin	5	Yes
SAL_BA1929AA	EnteroBase	2014-06-01	2014	United States	USA	44.5003	-100.251	Bovine	Livestock	Bovine	bovine colon; Bos taurus	10	Dublin	SAMN03734297	PRJNA280335	Beta-Lactam, Sulphonamides, Aminoglycoside, Tetracycline, Phenicol, Beta-Lactam, Aminoglycoside	Amoxicillin, Amoxicillin+Clavulanic acid, Ampicillin, Ampicillin+Clavulanic acid, Cephalothin, Cefotaxime, Cefoxitin, Ceftazidime, Piperacillin, Piperacillin+Tazobactam, Ticarcillin, Ticarcillin+Clavulanic acid, Sulfamethoxazole, Streptomycin, Doxycycline, Tetracycline, Chloramphenicol, Florfenicol, Amoxicillin, Ampicillin, Cephalothin, Piperacillin, Ticarcillin, Kanamycin	9	Yes
SAL_BA1934AA	EnteroBase	2006-06-01	2006	United States	USA	46.2502	-94.2506	Swine	Livestock	Swine	Porcine Lung	19	Typhimurium	SAMN02699851	PRJNA215333	Aminoglycoside	Kanamycin	1	Yes
SAL_BA1935AA	EnteroBase	2006-07-01	2006	United States	USA	46.2502	-94.2506	Swine	Livestock	Swine	Porcine Lung	19	Typhimurium	SAMN02699852	PRJNA215333	Tetracycline, Phenicol, Beta-Lactam, Aminoglycoside	Doxycycline, Tetracycline, Chloramphenicol, Florfenicol, Ampicillin, Amoxicillin, Piperacillin, Streptomycin	4	Yes
SAL_BA1936AA	EnteroBase	2007-01-01	2007	United States	USA	40.7143	-74.006	Poultry	Food	Chicken	chicken breast	19	Typhimurium	SAMN03276115	PRJNA183850	Beta-Lactam, Tetracycline, Sulphonamides, Aminoglycoside	Amoxicillin, Amoxicillin+Clavulanic acid, Ampicillin, Ampicillin+Clavulanic acid, Cephalothin, Cefotaxime, Cefoxitin, Ceftazidime, Piperacillin, Piperacillin+Tazobactam, Ticarcillin, Ticarcillin+Clavulanic acid, Doxycycline, Tetracycline, Sulfamethoxazole, Kanamycin	8	Yes
SAL_BA1946AA	EnteroBase	2015-06-01	2015	United States	USA	46.2502	-94.2506	Poultry	Food	Chicken	frozen raw stuffed chicken product	11	Enteritidis	SAMN03854523	PRJNA215333	Tetracycline, Beta-Lactam	Doxycycline, Tetracycline, Amoxicillin, Ampicillin, Cephalothin, Piperacillin, Ticarcillin	3	Yes
SAL_BA1947AA	EnteroBase	2007-01-01	2007	United States	USA	40.7143	-74.006	Poultry	Food	Chicken	chicken breast	19	Typhimurium	SAMN03276110	PRJNA183850	Sulphonamides, Tetracycline, Beta-Lactam	Sulfamethoxazole, Doxycycline, Tetracycline, Amoxicillin, Amoxicillin+Clavulanic acid, Ampicillin, Ampicillin+Clavulanic acid, Cephalothin, Cefotaxime, Cefoxitin, Ceftazidime, Piperacillin, Piperacillin+Tazobactam, Ticarcillin, Ticarcillin+Clavulanic acid	7	Yes
SAL_BA1948AA	EnteroBase	2015-06-01	2015	United States	USA	46.2502	-94.2506	Poultry	Food	Chicken	frozen raw stuffed chicken product	11	Enteritidis	SAMN03854521	PRJNA215333	NA	NA	0	No
SAL_BA1954AA	EnteroBase	2007-01-01	2007	United States	USA	40.7143	-74.006	Poultry	Food	Chicken	chicken breast	19	Typhimurium	SAMN03276111	PRJNA183850	Aminoglycoside, Aminoglycoside, Beta-Lactam, Tetracycline, Sulphonamides, Beta-Lactam	Streptomycin, Kanamycin, Amoxicillin, Amoxicillin+Clavulanic acid, Ampicillin, Ampicillin+Clavulanic acid, Cephalothin, Cefotaxime, Cefoxitin, Ceftazidime, Piperacillin, Piperacillin+Tazobactam, Ticarcillin, Ticarcillin+Clavulanic acid, Doxycycline, Tetracycline, Sulfamethoxazole, Amoxicillin, Ampicillin, Cephalothin, Piperacillin, Ticarcillin	8	Yes
SAL_BA1957AA	EnteroBase	2014-07-01	2014	United States	USA	46.2502	-94.2506	Bovine	Livestock	Bovine	bovine feces; Bos taurus	14	Senftenberg	SAMN03734299	PRJNA280335	NA	NA	0	No
SAL_BA1961AA	EnteroBase	2014-11-01	2014	United States	USA	44.5003	-100.251	Swine	Livestock	Swine	porcine feces; Sus scrofa	2407	Cerro	SAMN03734326	PRJNA280335	Tetracycline, Aminoglycoside, Aminoglycoside, Sulphonamides, Aminoglycoside	Doxycycline, Tetracycline, Gentamicin, Tobramycin, Streptomycin, Sulfamethoxazole, Kanamycin	3	Yes
SAL_BA1965AA	EnteroBase	2014-04-01	2014	United States	USA	44.5003	-100.251	Ovine	Livestock	Ovine	ovine brain; Ovis aries	432	O61:k:1,5,7	SAMN03734303	PRJNA280335	NA	NA	0	No
SAL_BA1967AA	EnteroBase	2006-01-01	2006	United States	USA	40.7143	-74.006	Poultry	Food	Chicken	chicken breast	152	Kentucky	SAMN03291659	PRJNA183851	Beta-Lactam, Aminoglycoside, Tetracycline	Amoxicillin, Amoxicillin+Clavulanic acid, Ampicillin, Ampicillin+Clavulanic acid, Cephalothin, Cefotaxime, Cefoxitin, Ceftazidime, Piperacillin, Piperacillin+Tazobactam, Ticarcillin, Ticarcillin+Clavulanic acid, Streptomycin, Doxycycline, Tetracycline, Minocycline	7	Yes
SAL_BA1976AA	EnteroBase	2007-01-01	2007	United States	USA	40.7143	-74.006	Poultry	Food	Chicken	chicken breast	19	Typhimurium	SAMN03276112	PRJNA183850	Sulphonamides, Tetracycline, Beta-Lactam	Sulfamethoxazole, Doxycycline, Tetracycline, Amoxicillin, Amoxicillin+Clavulanic acid, Ampicillin, Ampicillin+Clavulanic acid, Cephalothin, Cefotaxime, Cefoxitin, Ceftazidime, Piperacillin, Piperacillin+Tazobactam, Ticarcillin, Ticarcillin+Clavulanic acid	7	Yes
SAL_BA1979AA	EnteroBase	2006-01-01	2006	United States	USA	40.7143	-74.006	Poultry	Food	Chicken	chicken breast	152	Kentucky	SAMN03291657	PRJNA183851	Beta-Lactam, Aminoglycoside, Tetracycline	Amoxicillin, Amoxicillin+Clavulanic acid, Ampicillin, Ampicillin+Clavulanic acid, Cephalothin, Cefotaxime, Cefoxitin, Ceftazidime, Piperacillin, Piperacillin+Tazobactam, Ticarcillin, Ticarcillin+Clavulanic acid, Streptomycin, Doxycycline, Tetracycline, Minocycline	7	Yes
SAL_BA1992AA	EnteroBase	2014-10-01	2014	United States	USA	46.2502	-94.2506	Poultry	Poultry	Turkey	turkey spleen; Meleagris gallopavo	50	Saintpaul	SAMN03734313	PRJNA280335	Tetracycline, Aminoglycoside, Beta-Lactam, Aminoglycoside	Doxycycline, Tetracycline, Streptomycin, Amoxicillin, Ampicillin, Cephalothin, Piperacillin, Ticarcillin, Gentamicin, Tobramycin	4	Yes
SAL_BA1997AA	EnteroBase	2006-05-01	2006	United States	USA	46.2502	-94.2506	Swine	Livestock	Swine	Porcine Liver	19	Typhimurium	SAMN02699847	PRJNA215333	Sulphonamides, Phenicol, Tetracycline, Beta-Lactam, Aminoglycoside	Sulfamethoxazole, Chloramphenicol, Florfenicol, Doxycycline, Tetracycline, Ampicillin, Amoxicillin, Piperacillin, Streptomycin	5	Yes
SAL_BA1998AA	EnteroBase	2014-04-01	2014	United States	USA	44.5003	-100.251	Bovine	Livestock	Bovine	bovine lung; Bos taurus	10	Dublin	SAMN03734309	PRJNA280335	Phenicol, Tetracycline, Aminoglycoside, Sulphonamides, Beta-Lactam, Beta-Lactam, Aminoglycoside	Chloramphenicol, Florfenicol, Doxycycline, Tetracycline, Streptomycin, Sulfamethoxazole, Amoxicillin, Amoxicillin+Clavulanic acid, Ampicillin, Ampicillin+Clavulanic acid, Cephalothin, Cefotaxime, Cefoxitin, Ceftazidime, Piperacillin, Piperacillin+Tazobactam, Ticarcillin, Ticarcillin+Clavulanic acid, Amoxicillin, Ampicillin, Cephalothin, Piperacillin, Ticarcillin, Kanamycin	9	Yes
SAL_BA2005AA	EnteroBase	2014-10-01	2014	United States	USA	44.5003	-100.251	Bovine	Livestock	Bovine	bovine lung; Bos taurus	10	Dublin	SAMN03734318	PRJNA280335	Phenicol, Tetracycline, Aminoglycoside, Sulphonamides	Chloramphenicol, Florfenicol, Doxycycline, Tetracycline, Streptomycin, Sulfamethoxazole	4	Yes
SAL_BA2008AA	EnteroBase	2006-05-01	2006	United States	USA	46.2502	-94.2506	Bovine	Livestock	Bovine	Bovine Feces; Bos taurus	45	Newport	SAMN02699848	PRJNA215333	NA	NA	0	No
SAL_BA2009AA	EnteroBase	2014-10-01	2014	United States	USA	40.7077	-95.9077	Bovine	Livestock	Bovine	bovine intestine; Bos taurus	10	Dublin	SAMN03734317	PRJNA280335	Beta-Lactam, Sulphonamides, Aminoglycoside, Tetracycline, Phenicol, Beta-Lactam	Amoxicillin, Amoxicillin+Clavulanic acid, Ampicillin, Ampicillin+Clavulanic acid, Cephalothin, Cefotaxime, Cefoxitin, Ceftazidime, Piperacillin, Piperacillin+Tazobactam, Ticarcillin, Ticarcillin+Clavulanic acid, Sulfamethoxazole, Streptomycin, Doxycycline, Tetracycline, Chloramphenicol, Florfenicol, Amoxicillin, Ampicillin, Cephalothin, Piperacillin, Ticarcillin	9	Yes
SAL_BA2010AA	EnteroBase	2014-09-01	2014	United States	USA	44.5003	-100.251	Bovine	Livestock	Bovine	bovine intestine; Bos taurus	15	Heidelberg	SAMN03734314	PRJNA280335	Beta-Lactam, Sulphonamides, Aminoglycoside, Tetracycline, Phenicol, Tetracycline, Quinolone, Aminoglycoside, Fosfomycin	Amoxicillin, Amoxicillin+Clavulanic acid, Ampicillin, Ampicillin+Clavulanic acid, Cephalothin, Cefotaxime, Cefoxitin, Ceftazidime, Piperacillin, Piperacillin+Tazobactam, Ticarcillin, Ticarcillin+Clavulanic acid, Sulfamethoxazole, Streptomycin, Doxycycline, Tetracycline, Chloramphenicol, Florfenicol, Doxycycline, Tetracycline, Minocycline, Ciprofloxacin, Kanamycin, Fosfomycin	11	Yes
SAL_BA2013AA	EnteroBase	2014-05-01	2014	United States	USA	44.5003	-100.251	Swine	Livestock	Swine	porcine feces; Sus scrofa	22	Braenderup	SAMN03734305	PRJNA280335	Phenicol, Tetracycline, Aminoglycoside, Sulphonamides, Beta-Lactam, Beta-Lactam, Aminoglycoside	Chloramphenicol, Florfenicol, Doxycycline, Tetracycline, Streptomycin, Sulfamethoxazole, Amoxicillin, Amoxicillin+Clavulanic acid, Ampicillin, Ampicillin+Clavulanic acid, Cephalothin, Cefotaxime, Cefoxitin, Ceftazidime, Piperacillin, Piperacillin+Tazobactam, Ticarcillin, Ticarcillin+Clavulanic acid, Amoxicillin, Ampicillin, Cephalothin, Piperacillin, Ticarcillin, Kanamycin	9	Yes
SAL_BA2015AA	EnteroBase	2014-08-01	2014	United States	USA	44.5003	-100.251	Swine	Livestock	Swine	porcine feces; Sus scrofa	40	Derby	SAMN03734308	PRJNA280335	Tetracycline, Sulphonamides, Aminoglycoside, Fosfomycin	Doxycycline, Tetracycline, Sulfamethoxazole, Streptomycin, Fosfomycin	4	Yes
SAL_BA2016AA	EnteroBase	2014-07-01	2014	United States	USA	44.5003	-100.251	Bovine	Livestock	Bovine	bovine tissue; Bos taurus	10	Dublin	SAMN03734304	PRJNA280335	Sulphonamides, Phenicol, Tetracycline, Aminoglycoside	Sulfamethoxazole, Chloramphenicol, Florfenicol, Doxycycline, Tetracycline, Streptomycin	4	Yes
SAL_BA2020AA	EnteroBase	2014-12-01	2014	United States	USA	46.2502	-94.2506	Poultry	Poultry	Chicken	chicken lung; Gallus gallus	19	Typhimurium	SAMN03734315	PRJNA280335	NA	NA	0	No
SAL_BA2031AA	EnteroBase	2007-01-01	2007	United States	USA	46.2502	-94.2506	Poultry	Food	Chicken	chicken breast	152	Kentucky	SAMN03276105	PRJNA183850	NA	NA	0	No
SAL_BA2047AA	EnteroBase	2015-06-01	2015	United States	USA	46.2502	-94.2506	Poultry	Food	Chicken	frozen raw stuffed chicken product	11	Enteritidis	SAMN03838582	PRJNA215333	NA	NA	0	No
SAL_BA2049AA	EnteroBase	2014-08-01	2014	United States	USA	44.5003	-100.251	Bovine	Livestock	Bovine	bovine liver; Bos taurus	10	Dublin	SAMN03734307	PRJNA280335	Phenicol, Tetracycline, Aminoglycoside, Sulphonamides, Beta-Lactam, Beta-Lactam, Aminoglycoside	Chloramphenicol, Florfenicol, Doxycycline, Tetracycline, Streptomycin, Sulfamethoxazole, Amoxicillin, Amoxicillin+Clavulanic acid, Ampicillin, Ampicillin+Clavulanic acid, Cephalothin, Cefotaxime, Cefoxitin, Ceftazidime, Piperacillin, Piperacillin+Tazobactam, Ticarcillin, Ticarcillin+Clavulanic acid, Amoxicillin, Ampicillin, Cephalothin, Piperacillin, Ticarcillin, Kanamycin	9	Yes
SAL_BA2054AA	EnteroBase	2014-10-01	2014	United States	USA	46.2502	-94.2506	Bovine	Livestock	Bovine	bovine intestine; Bos taurus	13	Agona	SAMN03734312	PRJNA280335	Sulphonamides, Tetracycline, Fosfomycin	Sulfamethoxazole, Doxycycline, Tetracycline, Minocycline, Fosfomycin	3	Yes
SAL_BA2056AA	EnteroBase	2014-11-01	2014	United States	USA	44.5003	-100.251	Swine	Livestock	Swine	porcine pool tissue; Sus scrofa	40	Derby	SAMN03734311	PRJNA280335	Aminoglycoside, Sulphonamides, Tetracycline, Fosfomycin	Streptomycin, Sulfamethoxazole, Doxycycline, Tetracycline, Fosfomycin	4	Yes
SAL_BA2058AA	EnteroBase	2014-11-01	2014	United States	USA	46.2502	-94.2506	Swine	Livestock	Swine	porcine colon; Sus scrofa	34	I 4,[5],12:i:-	SAMN03734310	PRJNA280335	Tetracycline, Aminoglycoside, Sulphonamides, Aminoglycoside, Beta-Lactam	Doxycycline, Tetracycline, Minocycline, Kanamycin, Sulfamethoxazole, Streptomycin, Amoxicillin, Ampicillin, Cephalothin, Piperacillin, Ticarcillin	5	Yes
SAL_BA2065AA	EnteroBase	2014-10-01	2014	United States	USA	46.2502	-94.2506	Bovine	Livestock	Bovine	bovine lntestine; Bos taurus	10	Dublin	SAMN03734319	PRJNA280335	Phenicol, Tetracycline, Aminoglycoside, Sulphonamides, Beta-Lactam, Beta-Lactam	Chloramphenicol, Florfenicol, Doxycycline, Tetracycline, Streptomycin, Sulfamethoxazole, Amoxicillin, Amoxicillin+Clavulanic acid, Ampicillin, Ampicillin+Clavulanic acid, Cephalothin, Cefotaxime, Cefoxitin, Ceftazidime, Piperacillin, Piperacillin+Tazobactam, Ticarcillin, Ticarcillin+Clavulanic acid, Amoxicillin, Ampicillin, Cephalothin, Piperacillin, Ticarcillin	9	Yes
SAL_BA2070AA	EnteroBase	2002-01-01	2002	United States	USA	28.7505	-82.5001	Dairy	Food	Dairy	white cheese	2370	Newport	SAMN02253020	PRJNA183848	NA	NA	0	No
SAL_BA2091AA	EnteroBase	2015-01-01	2015	United States	USA	31.2504	-99.2506	Poultry	Food	Chicken	Comminuted Chicken	152	Kentucky	SAMN03847051	PRJNA242847	Aminoglycoside, Tetracycline	Streptomycin, Doxycycline, Tetracycline, Minocycline	2	Yes
SAL_BA2093AA	EnteroBase	2015-01-01	2015	United States	USA	35.0353	-85.6043	Poultry	Food	Chicken	Raw Intact Chicken	96	Schwarzengrund	SAMN03847049	PRJNA242847	Macrolide, Sulphonamides, Aminoglycoside, Trimethoprim, Aminoglycoside, Beta-Lactam, Tetracycline	Erythromycin, Azithromycin, Spiramycin, Telithromycin, Sulfamethoxazole, Streptomycin, Trimethoprim, Gentamicin, Tobramycin, Amoxicillin, Ampicillin, Cephalothin, Piperacillin, Ticarcillin, Doxycycline, Tetracycline, Minocycline	6	Yes
SAL_BA2094AA	EnteroBase	2015-01-01	2015	United States	USA	31.2504	-99.2506	Poultry	Food	Chicken	Raw Intact Chicken	152	Kentucky	SAMN03847048	PRJNA242847	Aminoglycoside	Streptomycin	1	Yes
SAL_BA2095AA	EnteroBase	2015-01-01	2015	United States	USA	32.7504	-86.7503	Poultry	Food	Chicken	Raw Intact Chicken	152	Kentucky	SAMN03847047	PRJNA242847	NA	NA	0	No
SAL_BA2113AA	EnteroBase	2015-06-01	2015	United States	USA	46.2502	-94.2506	Poultry	Food	Chicken	frozen raw stuffed chicken product	11	Enteritidis	SAMN03838592	PRJNA215333	NA	NA	0	No
SAL_BA2114AA	EnteroBase	2015-06-01	2015	United States	USA	46.2502	-94.2506	Poultry	Food	Chicken	frozen raw stuffed chicken product	11	Enteritidis	SAMN03838589	PRJNA215333	NA	NA	0	No
SAL_BA2115AA	EnteroBase	2015-06-01	2015	United States	USA	46.2502	-94.2506	Poultry	Food	Chicken	frozen raw stuffed chicken product	11	Enteritidis	SAMN03838588	PRJNA215333	NA	NA	0	No
SAL_BA2116AA	EnteroBase	2015-06-01	2015	United States	USA	46.2502	-94.2506	Poultry	Food	Chicken	frozen raw stuffed chicken product	11	Enteritidis	SAMN03838587	PRJNA215333	NA	NA	0	No
SAL_BA2117AA	EnteroBase	2015-06-01	2015	United States	USA	46.2502	-94.2506	Poultry	Food	Chicken	frozen raw stuffed chicken product	11	Enteritidis	SAMN03838586	PRJNA215333	NA	NA	0	No
SAL_BA2120AA	EnteroBase	2015-06-01	2015	United States	USA	46.2502	-94.2506	Poultry	Food	Chicken	frozen raw stuffed chicken product	11	Enteritidis	SAMN03838591	PRJNA215333	NA	NA	0	No
SAL_BA2161AA	EnteroBase	2012-01-01	2012	United States	USA	32.7504	-83.5002	Poultry	Food	Egg	product-eggs-raw-yolks	541	Cerro	SAMN03763536	PRJNA242847	NA	NA	0	No
SAL_BA2162AA	EnteroBase	2012-01-01	2012	United States	USA	42.0003	-93.5005	Poultry	Food	Egg	product-eggs-raw-yolks	15	Heidelberg	SAMN03763535	PRJNA242847	Fosfomycin	Fosfomycin	1	Yes
SAL_BA2163AA	EnteroBase	2012-01-01	2012	United States	USA	42.0003	-93.5005	Poultry	Food	Egg	product-eggs-raw-whole	15	Heidelberg	SAMN03763528	PRJNA242847	Fosfomycin	Fosfomycin	1	Yes
SAL_BA2166AA	EnteroBase	2013-01-01	2013	United States	USA	32.7504	-83.5002	Poultry	Food	Egg	product-eggs-raw-yolks	11	Enteritidis	SAMN03763540	PRJNA242847	NA	NA	0	No
SAL_BA2167AA	EnteroBase	2012-01-01	2012	United States	USA	32.7504	-83.5002	Poultry	Food	Egg	product-eggs-raw-whole	11	Enteritidis	SAMN03763525	PRJNA242847	NA	NA	0	No
SAL_BA2168AA	EnteroBase	2012-01-01	2012	United States	USA	40.7143	-74.006	Poultry	Food	Egg	product-eggs-raw-whites	11	Enteritidis	SAMN03763524	PRJNA242847	NA	NA	0	No
SAL_BA2169AA	EnteroBase	2012-10-17	2012	United States	USA	40.1671	-74.4999	Poultry	Food	Egg	product-eggs-raw-whole	15	Heidelberg	SAMN03763523	PRJNA242847	Fosfomycin	Fosfomycin	1	Yes
SAL_BA2172AA	EnteroBase	2012-01-01	2012	United States	USA	46.2502	-94.2506	Poultry	Food	Egg	product-eggs-raw-whole	26	Thompson	SAMN03763530	PRJNA242847	NA	NA	0	No
SAL_BA2173AA	EnteroBase	2012-01-01	2012	United States	USA	40.7077	-95.9077	Poultry	Food	Egg	product-eggs-raw-whole	11	Enteritidis	SAMN03763529	PRJNA242847	NA	NA	0	No
SAL_BA2177AA	EnteroBase	2013-01-01	2013	United States	USA	40.7143	-74.006	Poultry	Food	Egg	product-eggs-raw-whole	152	Kentucky	SAMN03763539	PRJNA242847	Aminoglycoside	Streptomycin	1	Yes
SAL_BA2178AA	EnteroBase	2013-01-01	2013	United States	USA	42.0003	-93.5005	Poultry	Food	Egg	product-eggs-raw-yolks	15	Heidelberg	SAMN03763538	PRJNA242847	Fosfomycin	Fosfomycin	1	Yes
SAL_BA2179AA	EnteroBase	2012-01-01	2012	United States	USA	42.0003	-93.5005	Poultry	Food	Egg	product-eggs-raw-whites	22	Braenderup	SAMN03763532	PRJNA242847	NA	NA	0	No
SAL_BA2180AA	EnteroBase	2007-01-01	2007	United States	USA	32.7504	-83.5002	Swine	Food	Swine	pork chop	413	Mbandaka	SAMN03276097	PRJNA183850	Tetracycline, Trimethoprim, Aminoglycoside, Sulphonamides	Doxycycline, Tetracycline, Trimethoprim, Streptomycin, Sulfamethoxazole	4	Yes
SAL_BA2183AA	EnteroBase	2013-01-01	2013	United States	USA	34.0004	-81.0001	Poultry	Food	Egg	product-eggs-raw-yolks	15	Heidelberg	SAMN03763537	PRJNA242847	Fosfomycin	Fosfomycin	1	Yes
SAL_BA2184AA	EnteroBase	2012-01-01	2012	United States	USA	40.12	-111.67	Poultry	Food	Egg	product-eggs-raw-whole	22	Braenderup	SAMN03763534	PRJNA242847	NA	NA	0	No
SAL_BA2185AA	EnteroBase	2012-01-01	2012	United States	USA	40.0003	-86.2503	Poultry	Food	Egg	product-eggs-raw-yolks	112	Muenchen	SAMN03763533	PRJNA242847	NA	NA	0	No
SAL_BA2186AA	EnteroBase	2012-01-01	2012	United States	USA	32.7504	-83.5002	Poultry	Food	Egg	product-eggs-raw-yolks	152	Kentucky	SAMN03763531	PRJNA242847	NA	NA	0	No
SAL_BA2187AA	EnteroBase	2012-01-01	2012	United States	USA	40.2503	-83.0002	Poultry	Food	Egg	product-eggs-raw-whole	15	Heidelberg	SAMN03763527	PRJNA242847	Fosfomycin	Fosfomycin	1	Yes
SAL_BA2188AA	EnteroBase	2012-01-01	2012	United States	USA	34.0004	-81.0001	Poultry	Food	Egg	product-eggs-raw-whole	15	Heidelberg	SAMN03763526	PRJNA242847	Fosfomycin	Fosfomycin	1	Yes
SAL_BA2192AA	EnteroBase	2012-11-05	2012	United States	USA	32.7504	-83.5002	Poultry	Food	Egg	product-eggs-raw-yolks	11	Enteritidis	SAMN03763522	PRJNA242847	NA	NA	0	No
SAL_BA2370AA	EnteroBase	2006-01-01	2006	United States	USA	34.5003	-106.001	Poultry	Food	Chicken	chicken breast	152	Kentucky	SAMN03291651	PRJNA183851	Aminoglycoside, Tetracycline	Streptomycin, Doxycycline, Tetracycline, Minocycline	2	Yes
SAL_BA2372AA	EnteroBase	2010-01-01	2010	United States	USA	34.5003	-106.001	Poultry	Food	Chicken	chicken breast	32	Infantis	SAMN02261154	PRJNA183847	NA	NA	0	No
SAL_BA2389AA	EnteroBase	2006-01-01	2006	United States	USA	34.5003	-106.001	Poultry	Food	Chicken	chicken breast	15	Heidelberg	SAMN03291649	PRJNA183851	Fosfomycin	Fosfomycin	1	Yes
SAL_BA2397AA	EnteroBase	2007-05-01	2007	United States	USA	46.2502	-94.2506	Swine	Livestock	Swine	Porcine Tissue	19	Typhimurium	SAMN02699866	PRJNA215333	Beta-Lactam, Tetracycline, Phenicol, Tetracycline, Aminoglycoside, Sulphonamides	Ampicillin, Amoxicillin, Piperacillin, Doxycycline, Tetracycline, Chloramphenicol, Florfenicol, Doxycycline, Tetracycline, Minocycline, Streptomycin, Sulfamethoxazole	5	Yes
SAL_BA2403AA	EnteroBase	2007-04-01	2007	United States	USA	46.2502	-94.2506	Bovine	Livestock	Bovine	Bovine Feces; Bos taurus	45	Newport	SAMN02699863	PRJNA215333	Phenicol, Tetracycline, Aminoglycoside, Sulphonamides, Beta-Lactam	Chloramphenicol, Florfenicol, Doxycycline, Tetracycline, Streptomycin, Sulfamethoxazole, Amoxicillin, Amoxicillin+Clavulanic acid, Ampicillin, Ampicillin+Clavulanic acid, Cephalothin, Cefotaxime, Cefoxitin, Ceftazidime, Piperacillin, Piperacillin+Tazobactam, Ticarcillin, Ticarcillin+Clavulanic acid	9	Yes
SAL_BA2405AA	EnteroBase	2010-01-01	2010	United States	USA	34.5003	-106.001	Poultry	Food	Chicken	chicken breast	11	Enteritidis	SAMN02261153	PRJNA183847	NA	NA	0	No
SAL_BA2417AA	EnteroBase	2007-05-01	2007	United States	USA	46.2502	-94.2506	Swine	Livestock	Swine	Porcine Liver	19	Typhimurium	SAMN02699865	PRJNA215333	Beta-Lactam, Aminoglycoside, Lincosamide, Aminoglycoside, Aminoglycoside, Aminoglycoside	Amoxicillin, Amoxicillin+Clavulanic acid, Ampicillin, Ampicillin+Clavulanic acid, Cephalothin, Cefotaxime, Cefoxitin, Ceftazidime, Piperacillin, Piperacillin+Tazobactam, Ticarcillin, Ticarcillin+Clavulanic acid, Streptomycin, Lincomycin, Kanamycin, Plazomicin, Hygromycin, Gentamicin, Tobramycin	6	Yes
SAL_BA2419AA	EnteroBase	2010-01-01	2010	United States	USA	34.5003	-106.001	Swine	Food	Swine	pork chop	19	Typhimurium	SAMN02261151	PRJNA183847	Tetracycline, Sulphonamides, Aminoglycoside, Tetracycline	Doxycycline, Tetracycline, Sulfamethoxazole, Streptomycin, Doxycycline, Tetracycline, Minocycline	3	Yes
SAL_BA2431AA	EnteroBase	2006-01-01	2006	United States	USA	34.5003	-106.001	Poultry	Food	Chicken	chicken breast	1610	Ouakam	SAMN03291650	PRJNA183851	Trimethoprim, Aminoglycoside, Tetracycline	Trimethoprim, Streptomycin, Doxycycline, Tetracycline, Minocycline	3	Yes
SAL_BA2432AA	EnteroBase	2006-01-01	2006	United States	USA	34.5003	-106.001	Swine	Food	Swine	pork chop	32	Infantis	SAMN03291648	PRJNA183851	NA	NA	0	No
SAL_BA2444AA	EnteroBase	2006-01-01	2006	United States	USA	34.5003	-106.001	Swine	Food	Swine	pork chop	32	Infantis	SAMN03291656	PRJNA183851	NA	NA	0	No
SAL_BA2448AA	EnteroBase	2006-07-01	2006	United States	USA	46.2502	-94.2506	Swine	Livestock	Swine	Porcine Feces	45	Newport	SAMN02699862	PRJNA215333	Phenicol, Tetracycline, Aminoglycoside, Sulphonamides, Beta-Lactam, Trimethoprim, Tetracycline, Beta-Lactam	Chloramphenicol, Florfenicol, Doxycycline, Tetracycline, Streptomycin, Sulfamethoxazole, Amoxicillin, Ampicillin, Cephalothin, Piperacillin, Ticarcillin, Trimethoprim, Doxycycline, Tetracycline, Minocycline, Amoxicillin, Amoxicillin+Clavulanic acid, Ampicillin, Ampicillin+Clavulanic acid, Cephalothin, Cefotaxime, Cefoxitin, Ceftazidime, Piperacillin, Piperacillin+Tazobactam, Ticarcillin, Ticarcil…	10	Yes
SAL_BA2460AA	EnteroBase	2007-03-01	2007	United States	USA	46.2502	-94.2506	Swine	Livestock	Swine	Porcine Rectal	19	Typhimurium	SAMN02699864	PRJNA215333	Sulphonamides, Tetracycline, Beta-Lactam, Phenicol, Tetracycline, Trimethoprim, Aminoglycoside	Sulfamethoxazole, Doxycycline, Tetracycline, Ampicillin, Amoxicillin, Piperacillin, Chloramphenicol, Florfenicol, Doxycycline, Tetracycline, Minocycline, Trimethoprim, Streptomycin	6	Yes
SAL_BA2513AA	EnteroBase	2012-11-05	2012	United States	USA	40.7077	-95.9077	Poultry	Food	Egg	product-eggs-raw-yolks	11	Enteritidis	SAMN03763520	PRJNA242847	NA	NA	0	No
SAL_BA2516AA	EnteroBase	2012-10-17	2012	United States	USA	42.0003	-93.5005	Poultry	Food	Egg	product-eggs-raw-yolks	152	Kentucky	SAMN03763521	PRJNA242847	NA	NA	0	No
SAL_BA2522AA	EnteroBase	2012-10-17	2012	United States	USA	46.2502	-94.2506	Poultry	Food	Egg	product-eggs-raw-whole	15	Heidelberg	SAMN03763519	PRJNA242847	Fosfomycin	Fosfomycin	1	Yes
SAL_BA2526AA	EnteroBase	2012-10-17	2012	United States	USA	32.7504	-86.7503	Poultry	Food	Egg	product-eggs-raw-whole	413	Mbandaka	SAMN03763518	PRJNA242847	NA	NA	0	No
SAL_BA2546AA	EnteroBase	2006-01-01	2006	United States	USA	34.5003	-106.001	Poultry	Food	Chicken	chicken breast	152	Kentucky	SAMN03291643	PRJNA183851	Phenicol, Tetracycline, Aminoglycoside, Sulphonamides, Beta-Lactam, Aminoglycoside, Phenicol, Beta-Lactam, Aminoglycoside	Chloramphenicol, Florfenicol, Doxycycline, Tetracycline, Streptomycin, Sulfamethoxazole, Amoxicillin, Amoxicillin+Clavulanic acid, Ampicillin, Ampicillin+Clavulanic acid, Cephalothin, Cefotaxime, Cefoxitin, Ceftazidime, Piperacillin, Piperacillin+Tazobactam, Ticarcillin, Ticarcillin+Clavulanic acid, Gentamicin, Tobramycin, Chloramphenicol, Amoxicillin, Ampicillin, Cephalothin, Piperacillin, Ticar…	9	Yes
SAL_BA2552AA	EnteroBase	2006-01-01	2006	United States	USA	34.5003	-106.001	Poultry	Food	Chicken	chicken breast	15	Heidelberg	SAMN03291637	PRJNA183851	Fosfomycin	Fosfomycin	1	Yes
SAL_BA2554AA	EnteroBase	2006-01-01	2006	United States	USA	34.5003	-106.001	Poultry	Food	Chicken	chicken breast	152	Kentucky	SAMN03291636	PRJNA183851	Aminoglycoside, Tetracycline	Streptomycin, Doxycycline, Tetracycline, Minocycline	2	Yes
SAL_BA2563AA	EnteroBase	2007-01-01	2007	United States	USA	34.8573	-118.149	Poultry	Food	Chicken	chicken breast	152	Kentucky	SAMN03276092	PRJNA183850	Aminoglycoside, Tetracycline, Beta-Lactam	Streptomycin, Doxycycline, Tetracycline, Minocycline, Amoxicillin, Amoxicillin+Clavulanic acid, Ampicillin, Ampicillin+Clavulanic acid, Cephalothin, Cefotaxime, Cefoxitin, Ceftazidime, Piperacillin, Piperacillin+Tazobactam, Ticarcillin, Ticarcillin+Clavulanic acid	7	Yes
SAL_BA2589AA	EnteroBase	2006-01-01	2006	United States	USA	34.5003	-106.001	Poultry	Food	Chicken	chicken breast	19	I 4,[5],12:i:-	SAMN03291635	PRJNA183851	Sulphonamides, Aminoglycoside, Aminoglycoside, Tetracycline	Sulfamethoxazole, Gentamicin, Streptomycin, Doxycycline, Tetracycline	3	Yes
SAL_BA2595AA	EnteroBase	2014-08-01	2014	United States	USA	47.5003	-100.001	Swine	Livestock	Swine	porcine feces; Sus scrofa	13	Agona	SAMN03734281	PRJNA280335	Fosfomycin	Fosfomycin	1	Yes
SAL_BA2597AA	EnteroBase	2014-08-01	2014	United States	USA	44.5003	-100.251	Bovine	Livestock	Bovine	bovine feces; Bos taurus	367	Cerro	SAMN03734274	PRJNA280335	NA	NA	0	No
SAL_BA2599AA	EnteroBase	2014-07-01	2014	United States	USA	46.0105	-116.098	Swine	Livestock	Swine	porcine intestin; Sus scrofa	463	Meleagridis	SAMN03734280	PRJNA280335	Beta-Lactam, Sulphonamides, Aminoglycoside, Tetracycline, Phenicol, Aminoglycoside, Tetracycline, Trimethoprim, Fosfomycin	Amoxicillin, Amoxicillin+Clavulanic acid, Ampicillin, Ampicillin+Clavulanic acid, Cephalothin, Cefotaxime, Cefoxitin, Ceftazidime, Piperacillin, Piperacillin+Tazobactam, Ticarcillin, Ticarcillin+Clavulanic acid, Sulfamethoxazole, Streptomycin, Doxycycline, Tetracycline, Chloramphenicol, Florfenicol, Kanamycin, Doxycycline, Tetracycline, Minocycline, Trimethoprim, Fosfomycin	11	Yes
SAL_BA2601AA	EnteroBase	2014-08-01	2014	United States	USA	46.2502	-94.2506	Swine	Livestock	Swine	porcine feces; Sus scrofa	49	Saintpaul	SAMN03734278	PRJNA280335	Beta-Lactam, Sulphonamides, Aminoglycoside, Aminoglycoside, Phenicol, Aminoglycoside, Tetracycline, Tetracycline, Aminoglycoside	Amoxicillin, Amoxicillin+Clavulanic acid, Ampicillin, Ampicillin+Clavulanic acid, Cephalothin, Cefotaxime, Cefoxitin, Ceftazidime, Piperacillin, Piperacillin+Tazobactam, Ticarcillin, Ticarcillin+Clavulanic acid, Sulfamethoxazole, Streptomycin, Gentamicin, Chloramphenicol, Florfenicol, Amikacin, Gentamicin, Tobramycin, Doxycycline, Tetracycline, Minocycline, Doxycycline, Tetracycline, Kanamycin	9	Yes
SAL_BA2603AA	EnteroBase	2014-07-01	2014	United States	USA	44.5003	-100.251	Bovine	Livestock	Bovine	bovine lung; Bos taurus	10	Dublin	SAMN03734284	PRJNA280335	Phenicol, Tetracycline, Aminoglycoside, Sulphonamides	Chloramphenicol, Florfenicol, Doxycycline, Tetracycline, Streptomycin, Sulfamethoxazole	4	Yes
SAL_BA2605AA	EnteroBase	2014-08-01	2014	United States	USA	44.5003	-100.251	Bovine	Livestock	Bovine	bovine lung; Bos taurus	10	Dublin	SAMN03734279	PRJNA280335	Sulphonamides, Beta-Lactam, Aminoglycoside, Phenicol, Aminoglycoside, Tetracycline	Sulfamethoxazole, Amoxicillin, Amoxicillin+Clavulanic acid, Ampicillin, Ampicillin+Clavulanic acid, Cephalothin, Cefotaxime, Cefoxitin, Ceftazidime, Piperacillin, Piperacillin+Tazobactam, Ticarcillin, Ticarcillin+Clavulanic acid, Gentamicin, Tobramycin, Chloramphenicol, Streptomycin, Doxycycline, Tetracycline	9	Yes
SAL_BA2607AA	EnteroBase	2014-04-01	2014	United States	USA	46.2502	-94.2506	Swine	Livestock	Swine	porcine pool tis; Sus scrofa	11	Enteritidis	SAMN03734283	PRJNA280335	NA	NA	0	No
SAL_BA2609AA	EnteroBase	2014-07-01	2014	United States	USA	46.2502	-94.2506	Swine	Livestock	Swine	porcine intestin; Sus scrofa	40	Derby	SAMN03734285	PRJNA280335	Tetracycline, Fosfomycin	Doxycycline, Tetracycline, Fosfomycin	2	Yes
SAL_BA2611AA	EnteroBase	2014-08-01	2014	United States	USA	44.5003	-100.251	Bovine	Livestock	Bovine	bovine lung; Bos taurus	10	Dublin	SAMN03734277	PRJNA280335	Phenicol, Tetracycline, Aminoglycoside, Sulphonamides, Beta-Lactam, Beta-Lactam	Chloramphenicol, Florfenicol, Doxycycline, Tetracycline, Streptomycin, Sulfamethoxazole, Amoxicillin, Ampicillin, Cephalothin, Piperacillin, Ticarcillin, Amoxicillin, Amoxicillin+Clavulanic acid, Ampicillin, Ampicillin+Clavulanic acid, Cephalothin, Cefotaxime, Cefoxitin, Ceftazidime, Piperacillin, Piperacillin+Tazobactam, Ticarcillin, Ticarcillin+Clavulanic acid	9	Yes
SAL_BA2614AA	EnteroBase	2014-08-01	2014	United States	USA	44.5003	-100.251	Swine	Livestock	Swine	porcine feces; Sus scrofa	367	Cerro	SAMN03734276	PRJNA280335	NA	NA	0	No
SAL_BA2616AA	EnteroBase	2014-05-01	2014	United States	USA	44.5003	-100.251	Swine	Livestock	Swine	porcine spleen; Sus scrofa	32	Infantis	SAMN03734275	PRJNA280335	NA	NA	0	No
SAL_BA2618AA	EnteroBase	2014-05-01	2014	United States	USA	46.2502	-94.2506	Bovine	Livestock	Bovine	bovine liver; Bos taurus	10	Dublin	SAMN03734282	PRJNA280335	Phenicol, Tetracycline, Aminoglycoside, Sulphonamides, Beta-Lactam	Chloramphenicol, Florfenicol, Doxycycline, Tetracycline, Streptomycin, Sulfamethoxazole, Amoxicillin, Amoxicillin+Clavulanic acid, Ampicillin, Ampicillin+Clavulanic acid, Cephalothin, Cefotaxime, Cefoxitin, Ceftazidime, Piperacillin, Piperacillin+Tazobactam, Ticarcillin, Ticarcillin+Clavulanic acid	9	Yes
SAL_BA2693AA	EnteroBase	2012-01-01	2012	United States	USA	46.2502	-94.2506	Poultry	Food	Egg	product-eggs-raw-whole	15	Heidelberg	SAMN03702832	PRJNA242847	Fosfomycin	Fosfomycin	1	Yes
SAL_BA2694AA	EnteroBase	2012-01-01	2012	United States	USA	42.0003	-93.5005	Poultry	Food	Egg	product-eggs-raw-whole	15	Heidelberg	SAMN03702830	PRJNA242847	Fosfomycin	Fosfomycin	1	Yes
SAL_BA2702AA	EnteroBase	2012-01-01	2012	United States	USA	42.0003	-93.5005	Poultry	Food	Egg	product-eggs-raw-whole	152	Kentucky	SAMN03458400	PRJNA186035	Tetracycline	Doxycycline, Tetracycline, Minocycline	1	Yes
SAL_BA2704AA	EnteroBase	2012-01-01	2012	United States	USA	40.1671	-74.4999	Poultry	Food	Egg	product-eggs-raw-whole	15	Heidelberg	SAMN03458406	PRJNA186035	Fosfomycin	Fosfomycin	1	Yes
SAL_BA2717AA	EnteroBase	2012-01-01	2012	United States	USA	31.2504	-99.2506	Poultry	Food	Egg	product-eggs-raw-yolks	11	Enteritidis	SAMN03649166	PRJNA242847	NA	NA	0	No
SAL_BA2721AA	EnteroBase	2012-01-01	2012	United States	USA	42.0003	-93.5005	Poultry	Food	Egg	product-eggs-raw-whites	152	Kentucky	SAMN03458442	PRJNA186035	Tetracycline, Aminoglycoside	Doxycycline, Tetracycline, Minocycline, Streptomycin	2	Yes
SAL_BA2723AA	EnteroBase	2012-01-01	2012	United States	USA	32.7504	-86.7503	Poultry	Food	Egg	product-eggs-raw-whole	15	Heidelberg	SAMN03458440	PRJNA186035	Fosfomycin	Fosfomycin	1	Yes
SAL_BA2724AA	EnteroBase	2012-01-01	2012	United States	USA	40.1671	-74.4999	Poultry	Food	Egg	product-eggs-raw-yolks	152	Kentucky	SAMN03458437	PRJNA186035	NA	NA	0	No
SAL_BA2726AA	EnteroBase	2012-01-01	2012	United States	USA	42.0003	-93.5005	Poultry	Food	Egg	product-eggs-raw-whole	15	Heidelberg	SAMN03458421	PRJNA186035	Fosfomycin	Fosfomycin	1	Yes
SAL_BA2729AA	EnteroBase	2012-01-01	2012	United States	USA	31.2504	-99.2506	Poultry	Food	Egg	product-eggs-raw-whole	2164	Ealing	SAMN03458405	PRJNA186035	NA	NA	0	No
SAL_BA2742AA	EnteroBase	2012-01-01	2012	United States	USA	47.5001	-120.501	Poultry	Food	Egg	product-eggs-raw-whole	45	Newport	SAMN03649151	PRJNA242847	NA	NA	0	No
SAL_BA2752AA	EnteroBase	2012-01-01	2012	United States	USA	40.0003	-86.2503	Poultry	Food	Egg	product-eggs-raw-whole	22	Braenderup	SAMN03464585	PRJNA242847	NA	NA	0	No
SAL_BA2754AA	EnteroBase	2012-01-01	2012	United States	USA	40.7143	-74.006	Poultry	Food	Egg	product-eggs-raw-yolks	152	Kentucky	SAMN03464578	PRJNA242847	Aminoglycoside, Tetracycline	Streptomycin, Doxycycline, Tetracycline, Minocycline	2	Yes
SAL_BA2756AA	EnteroBase	2012-01-01	2012	United States	USA	42.0003	-93.5005	Poultry	Food	Egg	product-eggs-raw-whole	-121	Heidelberg	SAMN03702857	PRJNA242847	Fosfomycin	Fosfomycin	1	Yes
SAL_BA2758AA	EnteroBase	2012-01-01	2012	United States	USA	32.7504	-86.7503	Poultry	Food	Egg	product-eggs-raw-yolks	15	Heidelberg	SAMN03702831	PRJNA242847	Fosfomycin	Fosfomycin	1	Yes
SAL_BA2760AA	EnteroBase	2012-01-01	2012	United States	USA	32.7504	-83.5002	Poultry	Food	Egg	product-eggs-raw-whole	541	Cerro	SAMN03702824	PRJNA242847	NA	NA	0	No
SAL_BA2771AA	EnteroBase	2013-01-01	2013	United States	USA	40.0003	-86.2503	Poultry	Food	Egg	product-eggs-raw-whole	-120	Heidelberg	SAMN03702848	PRJNA242847	Fosfomycin	Fosfomycin	1	Yes
SAL_BA2773AA	EnteroBase	2012-01-01	2012	United States	USA	42.0003	-93.5005	Poultry	Food	Egg	product-eggs-raw-yolks	152	Kentucky	SAMN03435397	PRJNA242847	NA	NA	0	No
SAL_BA2783AA	EnteroBase	2013-01-01	2013	United States	USA	42.0003	-93.5005	Poultry	Food	Egg	product-eggs-raw-yolks	15	Heidelberg	SAMN03702856	PRJNA242847	Fosfomycin	Fosfomycin	1	Yes
SAL_BA2787AA	EnteroBase	2013-01-01	2013	United States	USA	46.2502	-94.2506	Poultry	Food	Egg	product-eggs-raw-whole	15	Heidelberg	SAMN03702853	PRJNA242847	Fosfomycin	Fosfomycin	1	Yes
SAL_BA2791AA	EnteroBase	2012-01-01	2012	United States	USA	40.0003	-86.2503	Poultry	Food	Egg	product-eggs-raw-whole	15	Heidelberg	SAMN03649164	PRJNA242847	Fosfomycin	Fosfomycin	1	Yes
SAL_BA2795AA	EnteroBase	2012-01-01	2012	United States	USA	32.7504	-83.5002	Poultry	Food	Egg	product-eggs-raw-whites	-119	Kentucky	SAMN03649156	PRJNA242847	Tetracycline	Doxycycline, Tetracycline, Minocycline	1	Yes
SAL_BA2797AA	EnteroBase	2012-01-01	2012	United States	USA	42.0003	-93.5005	Poultry	Food	Egg	product-eggs-raw-yolks	15	Heidelberg	SAMN03458443	PRJNA186035	Fosfomycin	Fosfomycin	1	Yes
SAL_BA2811AA	EnteroBase	2012-01-01	2012	United States	USA	32.7504	-83.5002	Poultry	Food	Egg	product-eggs-raw-whole	152	Kentucky	SAMN03435396	PRJNA242847	Beta-Lactam, Tetracycline	Amoxicillin, Amoxicillin+Clavulanic acid, Ampicillin, Ampicillin+Clavulanic acid, Cephalothin, Cefotaxime, Cefoxitin, Ceftazidime, Piperacillin, Piperacillin+Tazobactam, Ticarcillin, Ticarcillin+Clavulanic acid, Doxycycline, Tetracycline, Minocycline	6	Yes
SAL_BA2813AA	EnteroBase	2012-01-01	2012	United States	USA	42.0003	-93.5005	Poultry	Food	Egg	product-eggs-raw-whites	-117	Kentucky	SAMN03464580	PRJNA242847	Tetracycline	Doxycycline, Tetracycline, Minocycline	1	Yes
SAL_BA2815AA	EnteroBase	2005-04-01	2005	United States	USA	42.0003	-93.5005	Poultry	Food	Egg	product-eggs-raw-whole	15	Heidelberg	SAMN03702840	PRJNA242847	Fosfomycin	Fosfomycin	1	Yes
SAL_BA2817AA	EnteroBase	2012-01-01	2012	United States	USA	32.7504	-83.5002	Poultry	Food	Egg	product-eggs-raw-yolks	80	Miami	SAMN03702829	PRJNA242847	NA	NA	0	No
SAL_BA2819AA	EnteroBase	2012-01-01	2012	United States	USA	46.2502	-94.2506	Poultry	Food	Egg	product-eggs-raw-whole	11	Enteritidis	SAMN03649167	PRJNA242847	NA	NA	0	No
SAL_BA2823AA	EnteroBase	2012-01-01	2012	United States	USA	34.5003	-111.501	Poultry	Food	Egg	product-eggs-raw-whole	26	Thompson	SAMN03649153	PRJNA242847	NA	NA	0	No
SAL_BA2825AA	EnteroBase	2012-01-01	2012	United States	USA	42.0003	-93.5005	Poultry	Food	Egg	product-eggs-raw-yolks	-118	Heidelberg	SAMN03458447	PRJNA186035	Fosfomycin	Fosfomycin	1	Yes
SAL_BA2837AA	EnteroBase	2012-01-01	2012	United States	USA	42.0003	-93.5005	Poultry	Food	Egg	product-eggs-raw-whites	22	Braenderup	SAMN03649171	PRJNA242847	NA	NA	0	No
SAL_BA2838AA	EnteroBase	2012-01-01	2012	United States	USA	40.12	-111.67	Poultry	Food	Egg	product-eggs-raw-whole	-116	Kentucky	SAMN03458434	PRJNA186035	NA	NA	0	No
SAL_BA2839AA	EnteroBase	2012-01-01	2012	United States	USA	32.7504	-83.5002	Poultry	Food	Egg	product-eggs-raw-whole	152	Kentucky	SAMN03458402	PRJNA186035	NA	NA	0	No
SAL_BA2845AA	EnteroBase	2012-01-01	2012	United States	USA	40.0003	-86.2503	Poultry	Food	Egg	product-eggs-raw-whites	15	Heidelberg	SAMN03435395	PRJNA242847	Fosfomycin	Fosfomycin	1	Yes
SAL_BA2847AA	EnteroBase	2012-01-01	2012	United States	USA	40.7143	-74.006	Poultry	Food	Egg	product-eggs-raw-whole	22	Braenderup	SAMN03435383	PRJNA242847	NA	NA	0	No
SAL_BA2849AA	EnteroBase	2012-01-01	2012	United States	USA	32.7504	-83.5002	Poultry	Food	Egg	product-eggs-raw-yolks	-115	Kentucky	SAMN03649162	PRJNA242847	NA	NA	0	No
SAL_BA2851AA	EnteroBase	2012-01-01	2012	United States	USA	32.7504	-83.5002	Poultry	Food	Egg	product-eggs-raw-yolks	152	Kentucky	SAMN03458448	PRJNA186035	NA	NA	0	No
SAL_BA2852AA	EnteroBase	2012-01-01	2012	United States	USA	47.5001	-120.501	Poultry	Food	Egg	product-eggs-raw-whole	22	Braenderup	SAMN03458445	PRJNA186035	NA	NA	0	No
SAL_BA2857AA	EnteroBase	2012-01-01	2012	United States	USA	42.0003	-93.5005	Poultry	Food	Egg	product-eggs-raw-whole	22	Braenderup	SAMN03464581	PRJNA242847	NA	NA	0	No
SAL_BA2858AA	EnteroBase	2012-01-01	2012	United States	USA	40.1671	-74.4999	Poultry	Food	Egg	product-eggs-raw-whites	15	Heidelberg	SAMN03702847	PRJNA242847	Fosfomycin	Fosfomycin	1	Yes
SAL_BA2859AA	EnteroBase	2012-01-01	2012	United States	USA	40.7143	-74.006	Poultry	Food	Egg	product-eggs-raw-yolks	152	Kentucky	SAMN03458436	PRJNA186035	Tetracycline, Aminoglycoside	Doxycycline, Tetracycline, Minocycline, Streptomycin	2	Yes
SAL_BA2860AA	EnteroBase	2012-01-01	2012	United States	USA	40.7143	-74.006	Poultry	Food	Egg	product-eggs-raw-whole	152	Kentucky	SAMN03458424	PRJNA186035	Tetracycline, Aminoglycoside	Doxycycline, Tetracycline, Minocycline, Streptomycin	2	Yes
SAL_BA2861AA	EnteroBase	2012-01-01	2012	United States	USA	32.7504	-83.5002	Poultry	Food	Egg	product-eggs-raw-whole	22	Braenderup	SAMN03458422	PRJNA186035	NA	NA	0	No
SAL_BA2865AA	EnteroBase	2012-01-01	2012	United States	USA	42.0003	-93.5005	Poultry	Food	Egg	product-eggs-raw-whites	7465	Enteritidis	SAMN03649170	PRJNA242847	NA	NA	0	No
SAL_BA2866AA	EnteroBase	2012-01-01	2012	United States	USA	40.2503	-83.0002	Poultry	Food	Egg	product-eggs-raw-whole	-125	Heidelberg	SAMN03702833	PRJNA242847	Fosfomycin	Fosfomycin	1	Yes
SAL_BA2872AA	EnteroBase	2012-01-01	2012	United States	USA	42.0003	-93.5005	Poultry	Food	Egg	product-eggs-raw-whole	22	Braenderup	SAMN03458432	PRJNA186035	NA	NA	0	No
SAL_BA2873AA	EnteroBase	2012-01-01	2012	United States	USA	40.1671	-74.4999	Poultry	Food	Egg	product-eggs-raw-whole	22	Braenderup	SAMN03458426	PRJNA186035	NA	NA	0	No
SAL_BA2878AA	EnteroBase	2012-01-01	2012	United States	USA	33.6089	-91.2074	Poultry	Food	Egg	product-eggs-raw-whole	413	Mbandaka	SAMN03649173	PRJNA242847	Tetracycline	Doxycycline, Tetracycline, Minocycline	1	Yes
SAL_BA2879AA	EnteroBase	2012-01-01	2012	United States	USA	40.1671	-74.4999	Poultry	Food	Egg	product-eggs-raw-yolks	11	Enteritidis	SAMN03649158	PRJNA242847	NA	NA	0	No
SAL_BA2880AA	EnteroBase	2012-01-01	2012	United States	USA	47.5001	-120.501	Poultry	Food	Egg	product-eggs-raw-whole	22	Braenderup	SAMN03458446	PRJNA186035	NA	NA	0	No
SAL_BA2881AA	EnteroBase	2013-01-01	2013	United States	USA	42.0003	-93.5005	Poultry	Food	Egg	product-eggs-raw-whites	15	Heidelberg	SAMN03702855	PRJNA242847	Fosfomycin	Fosfomycin	1	Yes
SAL_BA2882AA	EnteroBase	2012-01-01	2012	United States	USA	40.2198	-79.4953	Poultry	Food	Egg	product-eggs-raw-yolks	26	Thompson	SAMN03702838	PRJNA242847	NA	NA	0	No
SAL_BA2883AA	EnteroBase	2012-01-01	2012	United States	USA	40.0003	-86.2503	Poultry	Food	Egg	product-eggs-raw-whole	15	Heidelberg	SAMN03458430	PRJNA186035	Fosfomycin	Fosfomycin	1	Yes
SAL_BA2884AA	EnteroBase	2012-01-01	2012	United States	USA	40.12	-111.67	Poultry	Food	Egg	product-eggs-raw-yolks	471	Johannesburg	SAMN03649172	PRJNA242847	NA	NA	0	No
SAL_BA2885AA	EnteroBase	2012-01-01	2012	United States	USA	40.7077	-95.9077	Poultry	Food	Egg	product-eggs-raw-whites	769	Cerro	SAMN03458428	PRJNA186035	NA	NA	0	No
SAL_BA2886AA	EnteroBase	2012-01-01	2012	United States	USA	40.0003	-86.2503	Poultry	Food	Egg	product-eggs-raw-yolks	15	Heidelberg	SAMN03458414	PRJNA186035	Fosfomycin	Fosfomycin	1	Yes
SAL_BA2892AA	EnteroBase	2012-01-01	2012	United States	USA	40.7077	-95.9077	Poultry	Food	Egg	product-eggs-raw-yolks	22	Braenderup	SAMN03435389	PRJNA242847	NA	NA	0	No
SAL_BA2893AA	EnteroBase	2012-01-01	2012	United States	USA	40.7143	-74.006	Poultry	Food	Egg	product-eggs-raw-yolks	22	Braenderup	SAMN03464579	PRJNA242847	NA	NA	0	No
SAL_BA2896AA	EnteroBase	2013-01-01	2013	United States	USA	42.0003	-93.5005	Poultry	Food	Egg	product-eggs-raw-whites	152	Kentucky	SAMN03702854	PRJNA242847	Aminoglycoside, Tetracycline	Streptomycin, Doxycycline, Tetracycline, Minocycline	2	Yes
SAL_BA2898AA	EnteroBase	2012-01-01	2012	United States	USA	32.7504	-83.5002	Poultry	Food	Egg	product-eggs-raw-whites	80	Miami	SAMN03458439	PRJNA186035	Aminoglycoside, Sulphonamides, Aminoglycoside	Gentamicin, Sulfamethoxazole, Streptomycin	2	Yes
SAL_BA2902AA	EnteroBase	2012-01-01	2012	United States	USA	40.0003	-86.2503	Poultry	Food	Egg	product-eggs-raw-yolks	22	Braenderup	SAMN03435398	PRJNA242847	NA	NA	0	No
SAL_BA2903AA	EnteroBase	2012-01-01	2012	United States	USA	31.2504	-99.2506	Poultry	Food	Egg	product-eggs-raw-yolks	152	Kentucky	SAMN03458435	PRJNA186035	NA	NA	0	No
SAL_BA2904AA	EnteroBase	2012-01-01	2012	United States	USA	46.2502	-94.2506	Poultry	Food	Egg	product-eggs-raw-whole	152	Kentucky	SAMN03458425	PRJNA186035	Aminoglycoside, Tetracycline	Streptomycin, Doxycycline, Tetracycline, Minocycline	2	Yes
SAL_BA2905AA	EnteroBase	2012-01-01	2012	United States	USA	42.0003	-93.5005	Poultry	Food	Egg	product-eggs-raw-whole	15	Heidelberg	SAMN03458420	PRJNA186035	Fosfomycin	Fosfomycin	1	Yes
SAL_BA2906AA	EnteroBase	2012-01-01	2012	United States	USA	42.0003	-93.5005	Poultry	Food	Egg	product-eggs-raw-whole	15	Heidelberg	SAMN03458418	PRJNA186035	Fosfomycin	Fosfomycin	1	Yes
SAL_BA2908AA	EnteroBase	2012-01-01	2012	United States	USA	42.0003	-93.5005	Poultry	Food	Egg	product-eggs-raw-whole	15	Heidelberg	SAMN03435390	PRJNA242847	Fosfomycin	Fosfomycin	1	Yes
SAL_BA2910AA	EnteroBase	2012-01-01	2012	United States	USA	40.7143	-74.006	Poultry	Food	Egg	product-eggs-raw-yolks	11	Enteritidis	SAMN03649163	PRJNA242847	NA	NA	0	No
SAL_BA2917AA	EnteroBase	2012-01-01	2012	United States	USA	40.0003	-86.2503	Poultry	Food	Egg	product-eggs-raw-whole	15	Heidelberg	SAMN03458429	PRJNA186035	Fosfomycin	Fosfomycin	1	Yes
SAL_BA2918AA	EnteroBase	2012-01-01	2012	United States	USA	40.7143	-74.006	Poultry	Food	Egg	product-eggs-raw-whole	15	Heidelberg	SAMN03458411	PRJNA186035	Fosfomycin	Fosfomycin	1	Yes
SAL_BA2922AA	EnteroBase	2012-01-01	2012	United States	USA	42.0003	-93.5005	Poultry	Food	Egg	product-eggs-raw-whole	15	Heidelberg	SAMN03435386	PRJNA242847	Fosfomycin	Fosfomycin	1	Yes
SAL_BA2925AA	EnteroBase	2012-01-01	2012	United States	USA	40.7143	-74.006	Poultry	Food	Egg	product-eggs-raw-whole	26	Thompson	SAMN03649165	PRJNA242847	NA	NA	0	No
SAL_BA2926AA	EnteroBase	2012-01-01	2012	United States	USA	32.7504	-83.5002	Poultry	Food	Egg	product-eggs-raw-whites	22	Braenderup	SAMN03458416	PRJNA186035	NA	NA	0	No
SAL_BA2930AA	EnteroBase	2012-01-01	2012	United States	USA	42.0003	-93.5005	Poultry	Food	Egg	product-eggs-raw-yolks	22	Braenderup	SAMN03435394	PRJNA242847	Aminoglycoside, Tetracycline	Streptomycin, Doxycycline, Tetracycline	2	Yes
SAL_BA2936AA	EnteroBase	2012-01-01	2012	United States	USA	31.2504	-99.2506	Poultry	Food	Egg	product-eggs-raw-whole	22	Braenderup	SAMN03435388	PRJNA242847	NA	NA	0	No
SAL_BA2937AA	EnteroBase	2012-01-01	2012	United States	USA	42.0003	-93.5005	Poultry	Food	Egg	product-eggs-raw-whole	15	Heidelberg	SAMN03435384	PRJNA242847	Fosfomycin	Fosfomycin	1	Yes
SAL_BA2938AA	EnteroBase	2012-01-01	2012	United States	USA	42.0003	-93.5005	Poultry	Food	Egg	product-eggs-raw-whole	469	Rissen	SAMN03464584	PRJNA242847	NA	NA	0	No
SAL_BA2940AA	EnteroBase	2012-01-01	2012	United States	USA	31.2504	-99.2506	Poultry	Food	Egg	product-eggs-raw-whites	22	Braenderup	SAMN03458438	PRJNA186035	NA	NA	0	No
SAL_BA2941AA	EnteroBase	2012-01-01	2012	United States	USA	40.2198	-79.4953	Poultry	Food	Egg	product-eggs-raw-whites	15	Heidelberg	SAMN03458412	PRJNA186035	Fosfomycin	Fosfomycin	1	Yes
SAL_BA2943AA	EnteroBase	2012-01-01	2012	United States	USA	32.7504	-86.7503	Poultry	Food	Egg	product-eggs-raw-whole	152	Kentucky	SAMN03435391	PRJNA242847	Aminoglycoside	Streptomycin	1	Yes
SAL_BA2944AA	EnteroBase	2012-01-01	2012	United States	USA	42.0003	-93.5005	Poultry	Food	Egg	product-eggs-raw-yolks	26	Thompson	SAMN03464587	PRJNA242847	NA	NA	0	No
SAL_BA2945AA	EnteroBase	2012-01-01	2012	United States	USA	40.7143	-74.006	Poultry	Food	Egg	product-eggs-raw-whole	152	Kentucky	SAMN03435387	PRJNA242847	NA	NA	0	No
SAL_BA2966AA	EnteroBase	2009-01-01	2009	United States	USA	34.5003	-106.001	Poultry	Food	Chicken	chicken breast	152	Kentucky	SAMN02261136	PRJNA183847	NA	NA	0	No
SAL_BA2971AA	EnteroBase	2009-01-01	2009	United States	USA	34.5003	-106.001	Poultry	Food	Chicken	chicken breast	152	Kentucky	SAMN02261134	PRJNA183847	NA	NA	0	No
SAL_BA2973AA	EnteroBase	2009-01-01	2009	United States	USA	34.5003	-106.001	Poultry	Food	Chicken	chicken breast	15	Heidelberg	SAMN02261130	PRJNA183847	Fosfomycin	Fosfomycin	1	Yes
SAL_BA2975AA	EnteroBase	2009-01-01	2009	United States	USA	34.5003	-106.001	Poultry	Food	Chicken	chicken breast	22	Braenderup	SAMN02261129	PRJNA183847	NA	NA	0	No
SAL_BA2977AA	EnteroBase	2009-01-01	2009	United States	USA	34.5003	-106.001	Poultry	Food	Chicken	chicken breast	152	Kentucky	SAMN02261128	PRJNA183847	NA	NA	0	No
SAL_BA2980AA	EnteroBase	2009-01-01	2009	United States	USA	34.5003	-106.001	Poultry	Food	Chicken	chicken breast	152	Kentucky	SAMN02261126	PRJNA183847	Aminoglycoside, Tetracycline, Beta-Lactam	Streptomycin, Doxycycline, Tetracycline, Minocycline, Amoxicillin, Amoxicillin+Clavulanic acid, Ampicillin, Ampicillin+Clavulanic acid, Cephalothin, Cefotaxime, Cefoxitin, Ceftazidime, Piperacillin, Piperacillin+Tazobactam, Ticarcillin, Ticarcillin+Clavulanic acid	7	Yes
SAL_BA2985AA	EnteroBase	2009-01-01	2009	United States	USA	34.5003	-106.001	Poultry	Food	Chicken	chicken breast	15	Heidelberg	SAMN02261121	PRJNA183847	Beta-Lactam, Fosfomycin	Amoxicillin, Amoxicillin+Clavulanic acid, Ampicillin, Ampicillin+Clavulanic acid, Cephalothin, Cefotaxime, Cefoxitin, Ceftazidime, Piperacillin, Piperacillin+Tazobactam, Ticarcillin, Ticarcillin+Clavulanic acid, Fosfomycin	6	Yes
SAL_BA2986AA	EnteroBase	2006-01-01	2006	United States	USA	46.2502	-94.2506	Swine	Livestock	Swine	Porcine Liver	19	Typhimurium	SAMN02699843	PRJNA215333	Aminoglycoside, Sulphonamides, Aminoglycoside, Trimethoprim, Phenicol, Tetracycline, Beta-Lactam	Streptomycin, Sulfamethoxazole, Kanamycin, Trimethoprim, Chloramphenicol, Florfenicol, Doxycycline, Tetracycline, Ampicillin, Amoxicillin, Piperacillin	6	Yes
SAL_BA2987AA	EnteroBase	2009-01-01	2009	United States	USA	34.5003	-106.001	Poultry	Food	Chicken	chicken breast	152	Kentucky	SAMN02261120	PRJNA183847	Aminoglycoside, Tetracycline	Streptomycin, Doxycycline, Tetracycline, Minocycline	2	Yes
SAL_BA2988AA	EnteroBase	2006-12-01	2006	United States	USA	46.2502	-94.2506	Swine	Livestock	Swine	Porcine Liver	19	Typhimurium	SAMN02699861	PRJNA215333	Beta-Lactam, Beta-Lactam, Aminoglycoside, Aminoglycoside, Sulphonamides, Tetracycline	Amoxicillin, Amoxicillin+Clavulanic acid, Ampicillin, Ampicillin+Clavulanic acid, Cephalothin, Cefotaxime, Cefoxitin, Ceftazidime, Piperacillin, Piperacillin+Tazobactam, Ticarcillin, Ticarcillin+Clavulanic acid, Amoxicillin, Ampicillin, Cephalothin, Piperacillin, Ticarcillin, Streptomycin, Gentamicin, Sulfamethoxazole, Doxycycline, Tetracycline	8	Yes
SAL_BA2989AA	EnteroBase	2009-01-01	2009	United States	USA	34.5003	-106.001	Poultry	Food	Chicken	chicken breast	22	Braenderup	SAMN02261117	PRJNA183847	NA	NA	0	No
SAL_BA2993AA	EnteroBase	2007-01-01	2007	United States	USA	35.0353	-85.6043	Swine	Food	Swine	pork chop	27	Saintpaul	SAMN03276089	PRJNA183850	Aminoglycoside, Sulphonamides, Tetracycline, Polymyxin, Beta-Lactam	Streptomycin, Sulfamethoxazole, Doxycycline, Tetracycline, Minocycline, Colistin, Amoxicillin, Ampicillin, Piperacillin, Ticarcillin	5	Yes
SAL_BA3016AA	EnteroBase	2007-01-01	2007	United States	USA	34.8573	-118.149	Poultry	Food	Chicken	chicken breast	19	Typhimurium	SAMN03276090	PRJNA183850	NA	NA	0	No
SAL_BA3028AA	EnteroBase	2007-01-01	2007	United States	USA	35.0353	-85.6043	Poultry	Food	Chicken	chicken breast	11	Enteritidis	SAMN03276080	PRJNA183850	NA	NA	0	No
SAL_BA3030AA	EnteroBase	2007-01-01	2007	United States	USA	35.0353	-85.6043	Poultry	Food	Chicken	chicken breast	152	Kentucky	SAMN03276079	PRJNA183850	Tetracycline, Aminoglycoside	Doxycycline, Tetracycline, Minocycline, Streptomycin	2	Yes
SAL_BA3103AA	EnteroBase	2015-01-01	2015	United States	USA	40.0003	-89.2504	Swine	Food	Swine	Product-Swab-Pork	582	Breda	SAMN03776989	PRJNA242847	Tetracycline	Doxycycline, Tetracycline	1	Yes
SAL_BA3108AA	EnteroBase	2015-01-01	2015	United States	USA	44.2503	-85.5003	Poultry	Poultry	Chicken	Chicken Carcass	152	Kentucky	SAMN03776986	PRJNA242847	Tetracycline, Aminoglycoside	Doxycycline, Tetracycline, Minocycline, Streptomycin	2	Yes
SAL_BA3111AA	EnteroBase	2015-01-01	2015	United States	USA	38.2503	-92.5005	Poultry	Food	Chicken	Comminuted Chicken	11	Enteritidis	SAMN03776985	PRJNA242847	NA	NA	0	No
SAL_BA3112AA	EnteroBase	2015-01-01	2015	United States	USA	40.2503	-83.0002	Bovine	Food	Bovine	Product-Raw-Intact-Beef	32	Infantis	SAMN03776984	PRJNA242847	NA	NA	0	No
SAL_BA3118AA	EnteroBase	2015-01-01	2015	United States	USA	32.7504	-83.5002	Poultry	Food	Chicken	Raw Intact Chicken	112	Muenchen	SAMN03776981	PRJNA242847	NA	NA	0	No
SAL_BA3120AA	EnteroBase	2015-01-01	2015	United States	USA	40.7143	-74.006	Poultry	Food	Chicken	Raw Intact Chicken	152	Kentucky	SAMN03776980	PRJNA242847	Aminoglycoside, Tetracycline	Streptomycin, Doxycycline, Tetracycline, Minocycline	2	Yes
SAL_BA3159AA	EnteroBase	2006-01-01	2006	United States	USA	34.5003	-106.001	Poultry	Food	Chicken	chicken breast	152	Kentucky	SAMN03291631	PRJNA183851	NA	NA	0	No
SAL_BA3161AA	EnteroBase	2006-01-01	2006	United States	USA	34.5003	-106.001	Poultry	Food	Chicken	chicken breast	19	I 4,[5],12:i:-	SAMN03291626	PRJNA183851	Aminoglycoside, Aminoglycoside, Sulphonamides	Streptomycin, Gentamicin, Sulfamethoxazole	2	Yes
SAL_BA3168AA	EnteroBase	2006-01-01	2006	United States	USA	34.5003	-106.001	Poultry	Food	Chicken	chicken breast	96	Schwarzengrund	SAMN03291625	PRJNA183851	NA	NA	0	No
SAL_BA3171AA	EnteroBase	2006-01-01	2006	United States	USA	34.5003	-106.001	Poultry	Food	Chicken	chicken breast	96	Schwarzengrund	SAMN03291624	PRJNA183851	NA	NA	0	No
SAL_BA3173AA	EnteroBase	2006-01-01	2006	United States	USA	34.5003	-106.001	Poultry	Food	Chicken	chicken breast	96	Schwarzengrund	SAMN03291623	PRJNA183851	NA	NA	0	No
SAL_BA3175AA	EnteroBase	2006-01-01	2006	United States	USA	34.5003	-106.001	Poultry	Food	Chicken	chicken breast	96	Schwarzengrund	SAMN03291622	PRJNA183851	NA	NA	0	No
SAL_BA3177AA	EnteroBase	2006-01-01	2006	United States	USA	34.5003	-106.001	Poultry	Food	Chicken	chicken breast	152	Kentucky	SAMN03291620	PRJNA183851	NA	NA	0	No
SAL_BA3178AA	EnteroBase	2006-01-01	2006	United States	USA	34.5003	-106.001	Poultry	Food	Chicken	chicken breast	15	Heidelberg	SAMN03291619	PRJNA183851	Fosfomycin, Beta-Lactam	Fosfomycin, Amoxicillin, Amoxicillin+Clavulanic acid, Ampicillin, Ampicillin+Clavulanic acid, Cephalothin, Cefotaxime, Cefoxitin, Ceftazidime, Piperacillin, Piperacillin+Tazobactam, Ticarcillin, Ticarcillin+Clavulanic acid	6	Yes
SAL_BA3199AA	EnteroBase	2006-01-01	2006	United States	USA	46.2502	-94.2506	Poultry	Food	Chicken	chicken breast	152	Kentucky	SAMN03291615	PRJNA183851	NA	NA	0	No
SAL_BA3212AA	EnteroBase	2015-01-01	2015	United States	USA	42.0003	-93.5005	Poultry	Food	Chicken	Comminuted Poultry	15	Heidelberg	SAMN03769898	PRJNA242847	Fosfomycin	Fosfomycin	1	Yes
SAL_BA3233AA	EnteroBase	2015-05-01	2015	United States	USA	40.1382	-99.3139	Swine	Livestock	Swine		34	I 4,[5],12:i:-	SAMN03758671	PRJNA230403	Aminoglycoside, Tetracycline, Aminoglycoside, Macrolide, Beta-Lactam, Trimethoprim, Tetracycline, Aminoglycoside, Quinolone, Polymyxin, Phenicol, Beta-Lactam, Sulphonamides	Kanamycin, Doxycycline, Tetracycline, Minocycline, Gentamicin, Tobramycin, Erythromycin, Amoxicillin, Ampicillin, Aztreonam, Cephalothin, Cefepime, Cefotaxime, Ceftazidime, Ceftriaxone, Piperacillin, Ticarcillin, Trimethoprim, Doxycycline, Tetracycline, Streptomycin, Ciprofloxacin, Colistin, Chloramphenicol, Amoxicillin, Ampicillin, Cephalothin, Piperacillin, Ticarcillin, Sulfamethoxazole	12	Yes
SAL_BA3237AA	EnteroBase	2005-02-01	2005	United States	USA	38	-97	Poultry	Food	Chicken	CHICKEN BREAST	2067	Typhimurium	SAMN01902246	PRJNA186035	Tetracycline, Sulphonamides, Beta-Lactam, Aminoglycoside	Doxycycline, Tetracycline, Sulfamethoxazole, Amoxicillin, Amoxicillin+Clavulanic acid, Ampicillin, Ampicillin+Clavulanic acid, Cephalothin, Cefotaxime, Cefoxitin, Ceftazidime, Piperacillin, Piperacillin+Tazobactam, Ticarcillin, Ticarcillin+Clavulanic acid, Kanamycin	8	Yes
SAL_BA3427AA	EnteroBase	2005-11-01	2005	United States	USA	47.5001	-120.501	Bovine	Livestock	Bovine	Cow	45	Newport	SAMN02182921	PRJNA183851	Beta-Lactam, Sulphonamides, Aminoglycoside, Tetracycline	Amoxicillin, Amoxicillin+Clavulanic acid, Ampicillin, Ampicillin+Clavulanic acid, Cephalothin, Cefotaxime, Cefoxitin, Ceftazidime, Piperacillin, Piperacillin+Tazobactam, Ticarcillin, Ticarcillin+Clavulanic acid, Sulfamethoxazole, Streptomycin, Doxycycline, Tetracycline	8	Yes
SAL_BA3451AA	EnteroBase	2007-01-01	2007	United States	USA	34.5003	-106.001	Poultry	Food	Chicken	chicken breast	11	Enteritidis	SAMN03276070	PRJNA183850	NA	NA	0	No
SAL_BA3452AA	EnteroBase	2007-01-01	2007	United States	USA	34.5003	-106.001	Poultry	Food	Chicken	chicken breast	11	Enteritidis	SAMN03276069	PRJNA183850	NA	NA	0	No
SAL_BA3453AA	EnteroBase	2007-01-01	2007	United States	USA	34.5003	-106.001	Poultry	Food	Chicken	chicken breast	152	Kentucky	SAMN03276063	PRJNA183850	Aminoglycoside, Tetracycline	Streptomycin, Doxycycline, Tetracycline, Minocycline	2	Yes
SAL_BA3454AA	EnteroBase	2007-01-01	2007	United States	USA	32.7504	-83.5002	Swine	Food	Swine	pork chop	40	Derby	SAMN03276061	PRJNA183850	Tetracycline, Fosfomycin	Doxycycline, Tetracycline, Minocycline, Fosfomycin	2	Yes
SAL_BA3455AA	EnteroBase	2007-01-01	2007	United States	USA	34.5003	-106.001	Poultry	Food	Chicken	chicken breast	19	I 4,[5],12:i:-	SAMN03276067	PRJNA183850	NA	NA	0	No
SAL_BA3456AA	EnteroBase	2007-01-01	2007	United States	USA	34.5003	-106.001	Poultry	Food	Chicken	chicken breast	152	Kentucky	SAMN03276064	PRJNA183850	Aminoglycoside, Tetracycline	Streptomycin, Doxycycline, Tetracycline, Minocycline	2	Yes
SAL_BA3457AA	EnteroBase	2007-01-01	2007	United States	USA	34.5003	-106.001	Poultry	Food	Chicken	chicken breast	15	Heidelberg	SAMN03276062	PRJNA183850	Fosfomycin, Beta-Lactam	Fosfomycin, Amoxicillin, Amoxicillin+Clavulanic acid, Ampicillin, Ampicillin+Clavulanic acid, Cephalothin, Cefotaxime, Cefoxitin, Ceftazidime, Piperacillin, Piperacillin+Tazobactam, Ticarcillin, Ticarcillin+Clavulanic acid	6	Yes
SAL_BA3458AA	EnteroBase	2007-01-01	2007	United States	USA	34.5003	-106.001	Poultry	Food	Chicken	chicken breast	138	Montevideo	SAMN03276071	PRJNA183850	NA	NA	0	No
SAL_BA3459AA	EnteroBase	2007-01-01	2007	United States	USA	34.5003	-106.001	Poultry	Food	Chicken	chicken breast	15	Heidelberg	SAMN03276068	PRJNA183850	Fosfomycin	Fosfomycin	1	Yes
SAL_BA3505AA	EnteroBase	2014-06-01	2014	United States	USA	31.2504	-99.2506	Dairy	Food	Dairy	retail raw cow milk	321	Muenster	SAMN03702732	PRJNA284276	Quinolone	Ciprofloxacin	1	Yes
SAL_BA3539AA	EnteroBase	2014-06-01	2014	United States	USA	31.2504	-99.2506	Dairy	Food	Dairy	raw cow milk	321	Muenster	SAMN03702733	PRJNA284276	Quinolone	Ciprofloxacin	1	Yes
SAL_BA3598AA	EnteroBase	2005-04-01	2005	United States	USA	47.5001	-120.501	Poultry	Poultry	Chicken	Chicken	329	Ohio	SAMN02182915	PRJNA183851	NA	NA	0	No
SAL_BA3599AA	EnteroBase	2005-02-01	2005	United States	USA	47.5001	-120.501	Bovine	Livestock	Bovine	Cow	19	Typhimurium	SAMN02182914	PRJNA183851	Aminoglycoside, Sulphonamides, Beta-Lactam, Beta-Lactam, Trimethoprim, Phenicol, Aminoglycoside, Tetracycline	Streptomycin, Sulfamethoxazole, Amoxicillin, Amoxicillin+Clavulanic acid, Ampicillin, Ampicillin+Clavulanic acid, Cephalothin, Cefotaxime, Cefoxitin, Ceftazidime, Piperacillin, Piperacillin+Tazobactam, Ticarcillin, Ticarcillin+Clavulanic acid, Amoxicillin, Ampicillin, Cephalothin, Piperacillin, Ticarcillin, Trimethoprim, Chloramphenicol, Florfenicol, Kanamycin, Doxycycline, Tetracycline	10	Yes
SAL_BA3601AA	EnteroBase	2005-01-01	2005	United States	USA	47.5001	-120.501	Bovine	Livestock	Bovine	Cow	45	Newport	SAMN02182913	PRJNA183851	Sulphonamides, Aminoglycoside, Tetracycline, Beta-Lactam	Sulfamethoxazole, Streptomycin, Doxycycline, Tetracycline, Amoxicillin, Amoxicillin+Clavulanic acid, Ampicillin, Ampicillin+Clavulanic acid, Cephalothin, Cefotaxime, Cefoxitin, Ceftazidime, Piperacillin, Piperacillin+Tazobactam, Ticarcillin, Ticarcillin+Clavulanic acid	8	Yes
SAL_BA3603AA	EnteroBase	2005-02-01	2005	United States	USA	47.5001	-120.501	Bovine	Livestock	Bovine	Cow	45	Newport	SAMN02182912	PRJNA183851	Sulphonamides, Aminoglycoside, Tetracycline, Beta-Lactam	Sulfamethoxazole, Streptomycin, Doxycycline, Tetracycline, Amoxicillin, Amoxicillin+Clavulanic acid, Ampicillin, Ampicillin+Clavulanic acid, Cephalothin, Cefotaxime, Cefoxitin, Ceftazidime, Piperacillin, Piperacillin+Tazobactam, Ticarcillin, Ticarcillin+Clavulanic acid	8	Yes
SAL_BA3605AA	EnteroBase	2005-01-01	2005	United States	USA	47.5001	-120.501	Bovine	Livestock	Bovine	Cow	10	Dublin	SAMN02182911	PRJNA183851	Sulphonamides, Beta-Lactam, Phenicol, Tetracycline, Aminoglycoside, Aminoglycoside, Phenicol, Beta-Lactam, Aminoglycoside	Sulfamethoxazole, Amoxicillin, Amoxicillin+Clavulanic acid, Ampicillin, Ampicillin+Clavulanic acid, Cephalothin, Cefotaxime, Cefoxitin, Ceftazidime, Piperacillin, Piperacillin+Tazobactam, Ticarcillin, Ticarcillin+Clavulanic acid, Chloramphenicol, Florfenicol, Doxycycline, Tetracycline, Streptomycin, Gentamicin, Tobramycin, Chloramphenicol, Amoxicillin, Ampicillin, Cephalothin, Piperacillin, Ticar…	9	Yes
SAL_BA3607AA	EnteroBase	2005-01-01	2005	United States	USA	47.5001	-120.501	Bovine	Livestock	Bovine	Cow	19	Typhimurium	SAMN02182910	PRJNA183851	Aminoglycoside, Sulphonamides, Beta-Lactam, Beta-Lactam, Trimethoprim, Phenicol, Tetracycline, Aminoglycoside	Streptomycin, Sulfamethoxazole, Amoxicillin, Amoxicillin+Clavulanic acid, Ampicillin, Ampicillin+Clavulanic acid, Cephalothin, Cefotaxime, Cefoxitin, Ceftazidime, Piperacillin, Piperacillin+Tazobactam, Ticarcillin, Ticarcillin+Clavulanic acid, Amoxicillin, Ampicillin, Cephalothin, Piperacillin, Ticarcillin, Trimethoprim, Chloramphenicol, Florfenicol, Doxycycline, Tetracycline, Kanamycin	10	Yes
SAL_BA3888AA	EnteroBase	2014-05-01	2014	United States	USA	47.5001	-120.501	Poultry	Poultry	Chicken	chicken	152	Kentucky	SAMN03573281	PRJNA186035	Aminoglycoside, Tetracycline	Streptomycin, Doxycycline, Tetracycline, Minocycline	2	Yes
SAL_BA3889AA	EnteroBase	2014-05-01	2014	United States	USA	40.2198	-79.4953	Poultry	Poultry	Chicken	chicken	22	Braenderup	SAMN03573280	PRJNA186035	NA	NA	0	No
SAL_BA3891AA	EnteroBase	2014-05-01	2014	United States	USA	34.8573	-118.149	Poultry	Poultry	Chicken	chicken	15	Heidelberg	SAMN03573279	PRJNA186035	Fosfomycin	Fosfomycin	1	Yes
SAL_BA3893AA	EnteroBase	2014-05-01	2014	United States	USA	33.6089	-91.2074	Poultry	Poultry	Chicken	chicken	22	Braenderup	SAMN03573278	PRJNA186035	NA	NA	0	No
SAL_BA3895AA	EnteroBase	2014-05-01	2014	United States	USA	33.6089	-91.2074	Poultry	Poultry	Chicken	chicken	26	Thompson	SAMN03573277	PRJNA186035	NA	NA	0	No
SAL_BA3897AA	EnteroBase	2014-05-01	2014	United States	USA	64.0003	-150	Poultry	Poultry	Chicken	chicken	22	Braenderup	SAMN03573276	PRJNA186035	NA	NA	0	No
SAL_BA3899AA	EnteroBase	2014-05-01	2014	United States	USA	34.8573	-118.149	Poultry	Poultry	Chicken	chicken	15	Heidelberg	SAMN03573275	PRJNA186035	Fosfomycin	Fosfomycin	1	Yes
SAL_BA3902AA	EnteroBase	2014-05-01	2014	United States	USA	34.8573	-118.149	Poultry	Poultry	Chicken	chicken	27	Saintpaul	SAMN03573274	PRJNA186035	Beta-Lactam, Aminoglycoside, Aminoglycoside, Aminoglycoside, Beta-Lactam, Aminoglycoside	Amoxicillin, Ampicillin, Cephalothin, Piperacillin, Ticarcillin, Streptomycin, Plazomicin, Hygromycin, Gentamicin, Tobramycin, Amoxicillin, Amoxicillin+Clavulanic acid, Ampicillin, Ampicillin+Clavulanic acid, Cephalothin, Cefotaxime, Cefoxitin, Ceftazidime, Piperacillin, Piperacillin+Tazobactam, Ticarcillin, Ticarcillin+Clavulanic acid, Kanamycin	6	Yes
SAL_BA3904AA	EnteroBase	2014-05-01	2014	United States	USA	34.8573	-118.149	Poultry	Poultry	Chicken	chicken	138	Montevideo	SAMN03573273	PRJNA186035	NA	NA	0	No
SAL_BA3906AA	EnteroBase	2014-05-01	2014	United States	USA	34.8573	-118.149	Poultry	Poultry	Chicken	chicken	27	Saintpaul	SAMN03573272	PRJNA186035	Beta-Lactam, Aminoglycoside, Aminoglycoside, Aminoglycoside, Beta-Lactam, Aminoglycoside	Amoxicillin, Ampicillin, Cephalothin, Piperacillin, Ticarcillin, Streptomycin, Gentamicin, Tobramycin, Plazomicin, Hygromycin, Amoxicillin, Amoxicillin+Clavulanic acid, Ampicillin, Ampicillin+Clavulanic acid, Cephalothin, Cefotaxime, Cefoxitin, Ceftazidime, Piperacillin, Piperacillin+Tazobactam, Ticarcillin, Ticarcillin+Clavulanic acid, Kanamycin	6	Yes
SAL_BA3909AA	EnteroBase	2014-05-01	2014	United States	USA	47.5001	-120.501	Poultry	Poultry	Chicken	chicken	15	Heidelberg	SAMN03573271	PRJNA186035	Fosfomycin	Fosfomycin	1	Yes
SAL_BA3911AA	EnteroBase	2014-05-01	2014	United States	USA	47.5001	-120.501	Poultry	Poultry	Chicken	chicken	27	Saintpaul	SAMN03573270	PRJNA186035	Beta-Lactam, Aminoglycoside, Aminoglycoside, Aminoglycoside, Beta-Lactam, Aminoglycoside	Amoxicillin, Ampicillin, Cephalothin, Piperacillin, Ticarcillin, Streptomycin, Plazomicin, Hygromycin, Gentamicin, Tobramycin, Amoxicillin, Amoxicillin+Clavulanic acid, Ampicillin, Ampicillin+Clavulanic acid, Cephalothin, Cefotaxime, Cefoxitin, Ceftazidime, Piperacillin, Piperacillin+Tazobactam, Ticarcillin, Ticarcillin+Clavulanic acid, Kanamycin	6	Yes
SAL_BA3913AA	EnteroBase	2014-05-01	2014	United States	USA	31.2504	-99.2506	Poultry	Poultry	Chicken	chicken	15	Heidelberg	SAMN03573269	PRJNA186035	Fosfomycin	Fosfomycin	1	Yes
SAL_BA3915AA	EnteroBase	2014-05-01	2014	United States	USA	42.3657	-71.1083	Poultry	Poultry	Chicken	chicken	22	Braenderup	SAMN03573268	PRJNA186035	NA	NA	0	No
SAL_BA3917AA	EnteroBase	2014-05-01	2014	United States	USA	34.8573	-118.149	Poultry	Poultry	Chicken	chicken	15	Heidelberg	SAMN03573267	PRJNA186035	Fosfomycin	Fosfomycin	1	Yes
SAL_BA3919AA	EnteroBase	2014-05-01	2014	United States	USA	40.7077	-95.9077	Poultry	Poultry	Chicken	chicken	152	Kentucky	SAMN03573265	PRJNA186035	Aminoglycoside, Tetracycline	Streptomycin, Doxycycline, Tetracycline, Minocycline	2	Yes
SAL_BA3921AA	EnteroBase	2014-05-01	2014	United States	USA	32.7504	-89.7504	Poultry	Poultry	Chicken	chicken	15	Heidelberg	SAMN03573264	PRJNA186035	Fosfomycin	Fosfomycin	1	Yes
SAL_BA3923AA	EnteroBase	2014-05-01	2014	United States	USA	43.8041	-120.554	Poultry	Poultry	Chicken	chicken	152	Kentucky	SAMN03573263	PRJNA186035	NA	NA	0	No
SAL_BA3925AA	EnteroBase	2014-05-01	2014	United States	USA	40.2198	-79.4953	Poultry	Poultry	Chicken	chicken	138	Montevideo	SAMN03573262	PRJNA186035	NA	NA	0	No
SAL_BA3926AA	EnteroBase	2014-05-01	2014	United States	USA	34.8573	-118.149	Poultry	Poultry	Chicken	chicken	15	Heidelberg	SAMN03573261	PRJNA186035	Fosfomycin	Fosfomycin	1	Yes
SAL_BA3929AA	EnteroBase	2014-05-01	2014	United States	USA	34.8573	-118.149	Poultry	Poultry	Chicken	chicken	27	Saintpaul	SAMN03573260	PRJNA186035	Aminoglycoside, Beta-Lactam, Aminoglycoside, Aminoglycoside, Beta-Lactam, Aminoglycoside	Streptomycin, Amoxicillin, Ampicillin, Cephalothin, Piperacillin, Ticarcillin, Plazomicin, Hygromycin, Gentamicin, Tobramycin, Amoxicillin, Amoxicillin+Clavulanic acid, Ampicillin, Ampicillin+Clavulanic acid, Cephalothin, Cefotaxime, Cefoxitin, Ceftazidime, Piperacillin, Piperacillin+Tazobactam, Ticarcillin, Ticarcillin+Clavulanic acid, Kanamycin	6	Yes
SAL_BA3931AA	EnteroBase	2014-05-01	2014	United States	USA	47.5001	-120.501	Poultry	Poultry	Chicken	chicken	11	Enteritidis	SAMN03573259	PRJNA186035	NA	NA	0	No
SAL_BA3933AA	EnteroBase	2014-05-01	2014	United States	USA	39.0003	-105.501	Poultry	Poultry	Chicken	chicken	138	Montevideo	SAMN03573258	PRJNA186035	NA	NA	0	No
SAL_BA3935AA	EnteroBase	2014-05-01	2014	United States	USA	31.2504	-99.2506	Poultry	Poultry	Chicken	chicken	22	Braenderup	SAMN03573257	PRJNA186035	NA	NA	0	No
SAL_BA3937AA	EnteroBase	2014-05-01	2014	United States	USA	38.0167	-85.9047	Poultry	Poultry	Chicken	chicken	19	Typhimurium	SAMN03573256	PRJNA186035	Sulphonamides, Tetracycline	Sulfamethoxazole, Doxycycline, Tetracycline	2	Yes
SAL_BA3939AA	EnteroBase	2014-05-01	2014	United States	USA	46.2502	-94.2506	Poultry	Poultry	Chicken	chicken	11	Enteritidis	SAMN03573255	PRJNA186035	NA	NA	0	No
SAL_BA3941AA	EnteroBase	2014-05-01	2014	United States	USA	43.8041	-120.554	Poultry	Poultry	Chicken	chicken	11	Enteritidis	SAMN03573251	PRJNA186035	NA	NA	0	No
SAL_BA3943AA	EnteroBase	2014-05-01	2014	United States	USA	34.8573	-118.149	Poultry	Poultry	Chicken	chicken	22	Braenderup	SAMN03573253	PRJNA186035	NA	NA	0	No
SAL_BA3945AA	EnteroBase	2014-05-01	2014	United States	USA	34.8573	-118.149	Poultry	Poultry	Chicken	chicken	11	Enteritidis	SAMN03573252	PRJNA186035	NA	NA	0	No
SAL_BA3948AA	EnteroBase	2014-05-01	2014	United States	USA	33.6089	-91.2074	Poultry	Poultry	Chicken	chicken	19	Typhimurium	SAMN03573250	PRJNA186035	Tetracycline, Sulphonamides	Doxycycline, Tetracycline, Sulfamethoxazole	2	Yes
SAL_BA3950AA	EnteroBase	2014-05-01	2014	United States	USA	40.2198	-79.4953	Poultry	Poultry	Turkey	turkey	45	Newport	SAMN03573248	PRJNA186035	NA	NA	0	No
SAL_BA3952AA	EnteroBase	2014-05-01	2014	United States	USA	34.8573	-118.149	Poultry	Poultry	Chicken	chicken	15	Heidelberg	SAMN03573249	PRJNA186035	Fosfomycin	Fosfomycin	1	Yes
SAL_BA3954AA	EnteroBase	2014-05-01	2014	United States	USA	40.2198	-79.4953	Poultry	Poultry	Turkey	turkey	50	Saintpaul	SAMN03573247	PRJNA186035	Tetracycline, Aminoglycoside, Beta-Lactam, Aminoglycoside	Doxycycline, Tetracycline, Streptomycin, Amoxicillin, Ampicillin, Cephalothin, Piperacillin, Ticarcillin, Gentamicin, Tobramycin	4	Yes
SAL_BA3956AA	EnteroBase	2014-05-01	2014	United States	USA	32.7504	-89.7504	Poultry	Poultry	Chicken	chicken	11	Enteritidis	SAMN03573245	PRJNA186035	NA	NA	0	No
SAL_BA3958AA	EnteroBase	2014-05-01	2014	United States	USA	47.5001	-120.501	Poultry	Poultry	Chicken	chicken	14	Senftenberg	SAMN03573246	PRJNA186035	Beta-Lactam, Tetracycline, Aminoglycoside, Aminoglycoside, Sulphonamides	Amoxicillin, Amoxicillin+Clavulanic acid, Ampicillin, Ampicillin+Clavulanic acid, Cephalothin, Cefotaxime, Cefoxitin, Ceftazidime, Piperacillin, Piperacillin+Tazobactam, Ticarcillin, Ticarcillin+Clavulanic acid, Doxycycline, Tetracycline, Minocycline, Streptomycin, Kanamycin, Sulfamethoxazole	8	Yes
SAL_BA3961AA	EnteroBase	2014-05-01	2014	United States	USA	32.7504	-89.7504	Poultry	Poultry	Chicken	chicken	152	Kentucky	SAMN03573243	PRJNA186035	NA	NA	0	No
SAL_BA3963AA	EnteroBase	2014-05-01	2014	United States	USA	40.7077	-95.9077	Poultry	Poultry	Chicken	chicken	152	Kentucky	SAMN03573244	PRJNA186035	Aminoglycoside, Tetracycline	Streptomycin, Doxycycline, Tetracycline, Minocycline	2	Yes
SAL_BA3965AA	EnteroBase	2014-05-01	2014	United States	USA	33.6089	-91.2074	Poultry	Poultry	Chicken	chicken	15	Heidelberg	SAMN03573242	PRJNA186035	Fosfomycin, Sulphonamides, Aminoglycoside, Aminoglycoside, Tetracycline	Fosfomycin, Sulfamethoxazole, Gentamicin, Streptomycin, Doxycycline, Tetracycline	4	Yes
SAL_BA3967AA	EnteroBase	2014-05-01	2014	United States	USA	43.8041	-120.554	Poultry	Poultry	Chicken	chicken	11	Enteritidis	SAMN03573241	PRJNA186035	NA	NA	0	No
SAL_BA3969AA	EnteroBase	2014-05-01	2014	United States	USA	33.6089	-91.2074	Poultry	Poultry	Chicken	chicken	22	Braenderup	SAMN03573239	PRJNA186035	NA	NA	0	No
SAL_BA3971AA	EnteroBase	2014-05-01	2014	United States	USA	47.5001	-120.501	Poultry	Poultry	Chicken	chicken	27	Saintpaul	SAMN03573240	PRJNA186035	Aminoglycoside, Beta-Lactam, Aminoglycoside, Aminoglycoside, Beta-Lactam, Aminoglycoside	Streptomycin, Amoxicillin, Ampicillin, Cephalothin, Piperacillin, Ticarcillin, Plazomicin, Hygromycin, Gentamicin, Tobramycin, Amoxicillin, Amoxicillin+Clavulanic acid, Ampicillin, Ampicillin+Clavulanic acid, Cephalothin, Cefotaxime, Cefoxitin, Ceftazidime, Piperacillin, Piperacillin+Tazobactam, Ticarcillin, Ticarcillin+Clavulanic acid, Kanamycin	6	Yes
SAL_BA3973AA	EnteroBase	2014-05-01	2014	United States	USA	32.7504	-89.7504	Poultry	Poultry	Chicken	chicken	11	Enteritidis	SAMN03573238	PRJNA186035	NA	NA	0	No
SAL_BA3975AA	EnteroBase	2014-05-01	2014	United States	USA	46.2502	-94.2506	Poultry	Poultry	Turkey	turkey	32	Infantis	SAMN03487676	PRJNA186035	Phenicol, Tetracycline, Aminoglycoside, Sulphonamides, Beta-Lactam, Aminoglycoside, Beta-Lactam, Aminoglycoside	Chloramphenicol, Florfenicol, Doxycycline, Tetracycline, Streptomycin, Sulfamethoxazole, Amoxicillin, Amoxicillin+Clavulanic acid, Ampicillin, Ampicillin+Clavulanic acid, Cephalothin, Cefotaxime, Cefoxitin, Ceftazidime, Piperacillin, Piperacillin+Tazobactam, Ticarcillin, Ticarcillin+Clavulanic acid, Gentamicin, Amoxicillin, Ampicillin, Cephalothin, Piperacillin, Ticarcillin, Kanamycin	9	Yes
SAL_BA3977AA	EnteroBase	2014-05-01	2014	United States	USA	46.2502	-94.2506	Poultry	Poultry	Turkey	turkey	15	Heidelberg	SAMN03487675	PRJNA186035	Fosfomycin	Fosfomycin	1	Yes
SAL_BA3979AA	EnteroBase	2014-05-01	2014	United States	USA	40.7077	-95.9077	Poultry	Poultry	Chicken	chicken	11	Enteritidis	SAMN03487673	PRJNA186035	NA	NA	0	No
SAL_BA3981AA	EnteroBase	2014-05-01	2014	United States	USA	40.7077	-95.9077	Poultry	Poultry	Chicken	chicken	152	Kentucky	SAMN03487674	PRJNA186035	Aminoglycoside, Tetracycline	Streptomycin, Doxycycline, Tetracycline, Minocycline	2	Yes
SAL_BA3983AA	EnteroBase	2006-01-01	2006	United States	USA	46.2502	-94.2506	Poultry	Food	Chicken	chicken breast	11	Enteritidis	SAMN03291609	PRJNA183851	Beta-Lactam	Amoxicillin, Ampicillin, Cephalothin, Piperacillin, Ticarcillin	2	Yes
SAL_BA3985AA	EnteroBase	2006-01-01	2006	United States	USA	46.2502	-94.2506	Poultry	Food	Chicken	chicken breast	152	Kentucky	SAMN03291608	PRJNA183851	Aminoglycoside, Tetracycline	Streptomycin, Doxycycline, Tetracycline, Minocycline	2	Yes
SAL_BA3987AA	EnteroBase	2006-01-01	2006	United States	USA	46.2502	-94.2506	Poultry	Food	Chicken	chicken breast	152	Kentucky	SAMN03291607	PRJNA183851	Phenicol, Tetracycline, Aminoglycoside, Sulphonamides, Beta-Lactam, Aminoglycoside, Phenicol, Beta-Lactam, Aminoglycoside	Chloramphenicol, Florfenicol, Doxycycline, Tetracycline, Streptomycin, Sulfamethoxazole, Amoxicillin, Amoxicillin+Clavulanic acid, Ampicillin, Ampicillin+Clavulanic acid, Cephalothin, Cefotaxime, Cefoxitin, Ceftazidime, Piperacillin, Piperacillin+Tazobactam, Ticarcillin, Ticarcillin+Clavulanic acid, Gentamicin, Tobramycin, Chloramphenicol, Amoxicillin, Ampicillin, Cephalothin, Piperacillin, Ticar…	9	Yes
SAL_BA4083AA	EnteroBase	2014-06-01	2014	United States	USA	33.6089	-91.2074	Poultry	Poultry	Chicken	chicken	11	Enteritidis	SAMN03487693	PRJNA186035	NA	NA	0	No
SAL_BA4084AA	EnteroBase	2014-06-01	2014	United States	USA	43.8041	-120.554	Poultry	Poultry	Chicken	chicken	19	Typhimurium	SAMN03487704	PRJNA186035	Sulphonamides, Tetracycline	Sulfamethoxazole, Doxycycline, Tetracycline	2	Yes
SAL_BA4086AA	EnteroBase	2014-06-01	2014	United States	USA	34.8573	-118.149	Poultry	Poultry	Chicken	chicken	27	Saintpaul	SAMN03487688	PRJNA186035	Beta-Lactam, Aminoglycoside, Aminoglycoside, Aminoglycoside, Beta-Lactam, Aminoglycoside	Amoxicillin, Ampicillin, Cephalothin, Piperacillin, Ticarcillin, Streptomycin, Plazomicin, Hygromycin, Gentamicin, Tobramycin, Amoxicillin, Amoxicillin+Clavulanic acid, Ampicillin, Ampicillin+Clavulanic acid, Cephalothin, Cefotaxime, Cefoxitin, Ceftazidime, Piperacillin, Piperacillin+Tazobactam, Ticarcillin, Ticarcillin+Clavulanic acid, Kanamycin	6	Yes
SAL_BA4088AA	EnteroBase	2014-06-01	2014	United States	USA	38.0167	-85.9047	Poultry	Poultry	Chicken	chicken	22	Braenderup	SAMN03487687	PRJNA186035	NA	NA	0	No
SAL_BA4090AA	EnteroBase	2014-06-01	2014	United States	USA	33.6089	-91.2074	Poultry	Poultry	Chicken	chicken	27	Saintpaul	SAMN03487685	PRJNA186035	Aminoglycoside, Beta-Lactam, Aminoglycoside, Aminoglycoside, Beta-Lactam, Aminoglycoside	Streptomycin, Amoxicillin, Ampicillin, Cephalothin, Piperacillin, Ticarcillin, Plazomicin, Hygromycin, Gentamicin, Tobramycin, Amoxicillin, Amoxicillin+Clavulanic acid, Ampicillin, Ampicillin+Clavulanic acid, Cephalothin, Cefotaxime, Cefoxitin, Ceftazidime, Piperacillin, Piperacillin+Tazobactam, Ticarcillin, Ticarcillin+Clavulanic acid, Kanamycin	6	Yes
SAL_BA4092AA	EnteroBase	2014-06-01	2014	United States	USA	34.8573	-118.149	Poultry	Poultry	Chicken	chicken	11	Enteritidis	SAMN03487720	PRJNA186035	NA	NA	0	No
SAL_BA4094AA	EnteroBase	2014-06-01	2014	United States	USA	34.8573	-118.149	Poultry	Poultry	Chicken	chicken	96	Schwarzengrund	SAMN03487712	PRJNA186035	Aminoglycoside	Streptomycin	1	Yes
SAL_BA4096AA	EnteroBase	2014-06-01	2014	United States	USA	43.8041	-120.554	Poultry	Poultry	Chicken	chicken	152	Kentucky	SAMN03487703	PRJNA186035	Aminoglycoside, Tetracycline	Streptomycin, Doxycycline, Tetracycline, Minocycline	2	Yes
SAL_BA4098AA	EnteroBase	2014-06-01	2014	United States	USA	33.6089	-91.2074	Poultry	Poultry	Chicken	chicken	138	Montevideo	SAMN03487696	PRJNA186035	NA	NA	0	No
SAL_BA4100AA	EnteroBase	2014-06-01	2014	United States	USA	34.8573	-118.149	Poultry	Poultry	Chicken	chicken	27	Saintpaul	SAMN03487686	PRJNA186035	Beta-Lactam, Aminoglycoside, Aminoglycoside, Aminoglycoside, Beta-Lactam, Aminoglycoside	Amoxicillin, Ampicillin, Cephalothin, Piperacillin, Ticarcillin, Streptomycin, Plazomicin, Hygromycin, Gentamicin, Tobramycin, Amoxicillin, Amoxicillin+Clavulanic acid, Ampicillin, Ampicillin+Clavulanic acid, Cephalothin, Cefotaxime, Cefoxitin, Ceftazidime, Piperacillin, Piperacillin+Tazobactam, Ticarcillin, Ticarcillin+Clavulanic acid, Kanamycin	6	Yes
SAL_BA4102AA	EnteroBase	2014-05-01	2014	United States	USA	46.2502	-94.2506	Poultry	Poultry	Chicken	chicken	11	Enteritidis	SAMN03487680	PRJNA186035	NA	NA	0	No
SAL_BA4104AA	EnteroBase	2014-06-01	2014	United States	USA	43.8041	-120.554	Poultry	Poultry	Chicken	chicken	11	Enteritidis	SAMN03487718	PRJNA186035	NA	NA	0	No
SAL_BA4106AA	EnteroBase	2014-06-01	2014	United States	USA	33.6089	-91.2074	Poultry	Poultry	Chicken	chicken	96	Schwarzengrund	SAMN03487691	PRJNA186035	Aminoglycoside	Streptomycin	1	Yes
SAL_BA4108AA	EnteroBase	2014-06-01	2014	United States	USA	34.8573	-118.149	Poultry	Poultry	Chicken	chicken	11	Enteritidis	SAMN03487708	PRJNA186035	NA	NA	0	No
SAL_BA4110AA	EnteroBase	2014-06-01	2014	United States	USA	33.6089	-91.2074	Poultry	Poultry	Chicken	chicken	15	Heidelberg	SAMN03487715	PRJNA186035	Fosfomycin, Tetracycline, Aminoglycoside, Aminoglycoside, Sulphonamides	Fosfomycin, Doxycycline, Tetracycline, Streptomycin, Gentamicin, Sulfamethoxazole	4	Yes
SAL_BA4112AA	EnteroBase	2014-06-01	2014	United States	USA	34.8573	-118.149	Poultry	Poultry	Chicken	chicken	11	Enteritidis	SAMN03487692	PRJNA186035	NA	NA	0	No
SAL_BA4114AA	EnteroBase	2014-06-01	2014	United States	USA	34.8573	-118.149	Poultry	Poultry	Chicken	chicken	152	Kentucky	SAMN03487684	PRJNA186035	Aminoglycoside, Tetracycline	Streptomycin, Doxycycline, Tetracycline, Minocycline	2	Yes
SAL_BA4116AA	EnteroBase	2014-06-01	2014	United States	USA	33.6089	-91.2074	Poultry	Poultry	Chicken	chicken	15	Heidelberg	SAMN03487683	PRJNA186035	Beta-Lactam, Fosfomycin	Amoxicillin, Ampicillin, Cephalothin, Piperacillin, Ticarcillin, Fosfomycin	3	Yes
SAL_BA4118AA	EnteroBase	2014-05-01	2014	United States	USA	34.8573	-118.149	Poultry	Poultry	Chicken	chicken	15	Heidelberg	SAMN03487682	PRJNA186035	Fosfomycin	Fosfomycin	1	Yes
SAL_BA4120AA	EnteroBase	2014-05-01	2014	United States	USA	43.8041	-120.554	Poultry	Poultry	Chicken	chicken	96	Schwarzengrund	SAMN03487681	PRJNA186035	Aminoglycoside	Streptomycin	1	Yes
SAL_BA4122AA	EnteroBase	2014-06-01	2014	United States	USA	40.2198	-79.4953	Poultry	Poultry	Chicken	chicken	152	Kentucky	SAMN03487714	PRJNA186035	Aminoglycoside, Tetracycline	Streptomycin, Doxycycline, Tetracycline, Minocycline	2	Yes
SAL_BA4124AA	EnteroBase	2014-06-01	2014	United States	USA	33.6089	-91.2074	Poultry	Poultry	Chicken	chicken	15	Heidelberg	SAMN03487707	PRJNA186035	Fosfomycin	Fosfomycin	1	Yes
SAL_BA4126AA	EnteroBase	2014-06-01	2014	United States	USA	33.6089	-91.2074	Poultry	Poultry	Chicken	chicken	138	Montevideo	SAMN03487706	PRJNA186035	NA	NA	0	No
SAL_BA4128AA	EnteroBase	2014-06-01	2014	United States	USA	34.8573	-118.149	Poultry	Poultry	Chicken	chicken	19	Typhimurium	SAMN03487700	PRJNA186035	NA	NA	0	No
SAL_BA4130AA	EnteroBase	2014-06-01	2014	United States	USA	34.8573	-118.149	Poultry	Poultry	Chicken	chicken	27	Saintpaul	SAMN03487699	PRJNA186035	Beta-Lactam, Aminoglycoside, Aminoglycoside, Aminoglycoside, Beta-Lactam, Aminoglycoside	Amoxicillin, Ampicillin, Cephalothin, Piperacillin, Ticarcillin, Streptomycin, Gentamicin, Tobramycin, Plazomicin, Hygromycin, Amoxicillin, Amoxicillin+Clavulanic acid, Ampicillin, Ampicillin+Clavulanic acid, Cephalothin, Cefotaxime, Cefoxitin, Ceftazidime, Piperacillin, Piperacillin+Tazobactam, Ticarcillin, Ticarcillin+Clavulanic acid, Kanamycin	6	Yes
SAL_BA4132AA	EnteroBase	2014-06-01	2014	United States	USA	32.7504	-89.7504	Poultry	Poultry	Chicken	chicken	27	Saintpaul	SAMN03487698	PRJNA186035	Beta-Lactam, Aminoglycoside, Aminoglycoside, Aminoglycoside, Beta-Lactam, Aminoglycoside	Amoxicillin, Ampicillin, Cephalothin, Piperacillin, Ticarcillin, Streptomycin, Plazomicin, Hygromycin, Gentamicin, Tobramycin, Amoxicillin, Amoxicillin+Clavulanic acid, Ampicillin, Ampicillin+Clavulanic acid, Cephalothin, Cefotaxime, Cefoxitin, Ceftazidime, Piperacillin, Piperacillin+Tazobactam, Ticarcillin, Ticarcillin+Clavulanic acid, Kanamycin	6	Yes
SAL_BA4134AA	EnteroBase	2014-06-01	2014	United States	USA	33.6089	-91.2074	Poultry	Poultry	Chicken	chicken	22	Braenderup	SAMN03487695	PRJNA186035	NA	NA	0	No
SAL_BA4136AA	EnteroBase	2014-06-01	2014	United States	USA	40.7077	-95.9077	Poultry	Poultry	Chicken	chicken	138	Montevideo	SAMN03487697	PRJNA186035	NA	NA	0	No
SAL_BA4138AA	EnteroBase	2014-06-01	2014	United States	USA	33.6089	-91.2074	Poultry	Poultry	Chicken	chicken	22	Braenderup	SAMN03487690	PRJNA186035	NA	NA	0	No
SAL_BA4140AA	EnteroBase	2014-06-01	2014	United States	USA	34.8573	-118.149	Poultry	Poultry	Chicken	chicken	11	Enteritidis	SAMN03487719	PRJNA186035	NA	NA	0	No
SAL_BA4142AA	EnteroBase	2014-06-01	2014	United States	USA	40.7077	-95.9077	Poultry	Poultry	Chicken	chicken	152	Kentucky	SAMN03487717	PRJNA186035	Aminoglycoside, Tetracycline	Streptomycin, Doxycycline, Tetracycline, Minocycline	2	Yes
SAL_BA4144AA	EnteroBase	2014-06-01	2014	United States	USA	47.5001	-120.501	Poultry	Poultry	Chicken	chicken	11	Enteritidis	SAMN03487716	PRJNA186035	NA	NA	0	No
SAL_BA4146AA	EnteroBase	2014-06-01	2014	United States	USA	43.8041	-120.554	Poultry	Poultry	Chicken	chicken	11	Enteritidis	SAMN03487710	PRJNA186035	NA	NA	0	No
SAL_BA4148AA	EnteroBase	2014-06-01	2014	United States	USA	43.8041	-120.554	Poultry	Poultry	Chicken	chicken	152	Kentucky	SAMN03487711	PRJNA186035	Aminoglycoside, Tetracycline	Streptomycin, Doxycycline, Tetracycline, Minocycline	2	Yes
SAL_BA4150AA	EnteroBase	2014-06-01	2014	United States	USA	40.2198	-79.4953	Poultry	Poultry	Chicken	chicken	26	Thompson	SAMN03487701	PRJNA186035	NA	NA	0	No
SAL_BA4152AA	EnteroBase	2014-06-01	2014	United States	USA	43.8041	-120.554	Poultry	Poultry	Chicken	chicken	27	Saintpaul	SAMN03487689	PRJNA186035	Aminoglycoside, Beta-Lactam, Aminoglycoside, Aminoglycoside, Beta-Lactam, Aminoglycoside	Streptomycin, Amoxicillin, Ampicillin, Cephalothin, Piperacillin, Ticarcillin, Plazomicin, Hygromycin, Gentamicin, Tobramycin, Amoxicillin, Amoxicillin+Clavulanic acid, Ampicillin, Ampicillin+Clavulanic acid, Cephalothin, Cefotaxime, Cefoxitin, Ceftazidime, Piperacillin, Piperacillin+Tazobactam, Ticarcillin, Ticarcillin+Clavulanic acid, Kanamycin	6	Yes
SAL_BA4154AA	EnteroBase	2014-05-01	2014	United States	USA	40.7077	-95.9077	Poultry	Poultry	Chicken	chicken	11	Enteritidis	SAMN03487677	PRJNA186035	NA	NA	0	No
SAL_BA4156AA	EnteroBase	2014-06-01	2014	United States	USA	43.8041	-120.554	Poultry	Poultry	Chicken	chicken	15	Heidelberg	SAMN03487709	PRJNA186035	Aminoglycoside, Tetracycline, Aminoglycoside	Streptomycin, Doxycycline, Tetracycline, Minocycline, Kanamycin, Neomycin	2	Yes
SAL_BA4157AA	EnteroBase	2014-06-01	2014	United States	USA	33.6089	-91.2074	Poultry	Poultry	Chicken	chicken	15	Heidelberg	SAMN03487713	PRJNA186035	Sulphonamides, Aminoglycoside, Aminoglycoside, Tetracycline, Fosfomycin	Sulfamethoxazole, Gentamicin, Streptomycin, Doxycycline, Tetracycline, Fosfomycin	4	Yes
SAL_BA4160AA	EnteroBase	2014-06-01	2014	United States	USA	34.8573	-118.149	Poultry	Poultry	Chicken	chicken	138	Montevideo	SAMN03487702	PRJNA186035	NA	NA	0	No
SAL_BA4161AA	EnteroBase	2014-06-01	2014	United States	USA	43.8041	-120.554	Poultry	Poultry	Chicken	chicken	138	Montevideo	SAMN03487694	PRJNA186035	NA	NA	0	No
SAL_BA4163AA	EnteroBase	2014-05-01	2014	United States	USA	34.8573	-118.149	Poultry	Poultry	Chicken	chicken	152	Kentucky	SAMN03487679	PRJNA186035	Aminoglycoside, Tetracycline	Streptomycin, Doxycycline, Tetracycline, Minocycline	2	Yes
SAL_BA4165AA	EnteroBase	2014-05-01	2014	United States	USA	33.6089	-91.2074	Poultry	Poultry	Chicken	chicken	15	Heidelberg	SAMN03487678	PRJNA186035	Beta-Lactam, Fosfomycin	Amoxicillin, Ampicillin, Cephalothin, Piperacillin, Ticarcillin, Fosfomycin	3	Yes
SAL_BA4210AA	EnteroBase	2014-05-01	2014	United States	USA	46.2502	-94.2506	Poultry	Poultry	Turkey	turkey	32	Infantis	SAMN03487672	PRJNA186035	Beta-Lactam, Aminoglycoside, Sulphonamides, Aminoglycoside, Aminoglycoside, Beta-Lactam, Tetracycline, Phenicol	Amoxicillin, Ampicillin, Cephalothin, Piperacillin, Ticarcillin, Kanamycin, Sulfamethoxazole, Gentamicin, Streptomycin, Amoxicillin, Amoxicillin+Clavulanic acid, Ampicillin, Ampicillin+Clavulanic acid, Cephalothin, Cefotaxime, Cefoxitin, Ceftazidime, Piperacillin, Piperacillin+Tazobactam, Ticarcillin, Ticarcillin+Clavulanic acid, Doxycycline, Tetracycline, Chloramphenicol, Florfenicol	9	Yes
SAL_BA4212AA	EnteroBase	2014-05-01	2014	United States	USA	43.8041	-120.554	Poultry	Poultry	Chicken	chicken	138	Montevideo	SAMN03487671	PRJNA186035	NA	NA	0	No
SAL_BA4214AA	EnteroBase	2014-05-01	2014	United States	USA	34.8573	-118.149	Poultry	Poultry	Chicken	chicken	814	Enteritidis	SAMN03487657	PRJNA186035	NA	NA	0	No
SAL_BA4216AA	EnteroBase	2014-05-01	2014	United States	USA	43.8041	-120.554	Poultry	Poultry	Chicken	chicken	32	Infantis	SAMN03487663	PRJNA186035	NA	NA	0	No
SAL_BA4218AA	EnteroBase	2014-05-01	2014	United States	USA	33.6089	-91.2074	Poultry	Poultry	Chicken	chicken	15	Heidelberg	SAMN03487656	PRJNA186035	Sulphonamides, Aminoglycoside, Aminoglycoside, Tetracycline, Fosfomycin	Sulfamethoxazole, Gentamicin, Streptomycin, Doxycycline, Tetracycline, Fosfomycin	4	Yes
SAL_BA4220AA	EnteroBase	2014-05-01	2014	United States	USA	33.6089	-91.2074	Poultry	Poultry	Chicken	chicken	15	Heidelberg	SAMN03487655	PRJNA186035	Tetracycline, Aminoglycoside, Aminoglycoside, Sulphonamides, Fosfomycin	Doxycycline, Tetracycline, Streptomycin, Gentamicin, Sulfamethoxazole, Fosfomycin	4	Yes
SAL_BA4223AA	EnteroBase	2014-05-01	2014	United States	USA	34.8573	-118.149	Poultry	Poultry	Chicken	chicken	138	Montevideo	SAMN03487653	PRJNA186035	NA	NA	0	No
SAL_BA4225AA	EnteroBase	2014-05-01	2014	United States	USA	33.6089	-91.2074	Poultry	Poultry	Chicken	chicken	15	Heidelberg	SAMN03487667	PRJNA186035	Fosfomycin, Sulphonamides, Aminoglycoside, Aminoglycoside, Tetracycline	Fosfomycin, Sulfamethoxazole, Gentamicin, Streptomycin, Doxycycline, Tetracycline	4	Yes
SAL_BA4227AA	EnteroBase	2014-05-01	2014	United States	USA	43.8041	-120.554	Poultry	Poultry	Chicken	chicken	11	Enteritidis	SAMN03487670	PRJNA186035	NA	NA	0	No
SAL_BA4229AA	EnteroBase	2014-05-01	2014	United States	USA	40.7077	-95.9077	Poultry	Poultry	Chicken	chicken	152	Kentucky	SAMN03487669	PRJNA186035	Aminoglycoside, Tetracycline	Streptomycin, Doxycycline, Tetracycline, Minocycline	2	Yes
SAL_BA4232AA	EnteroBase	2014-05-01	2014	United States	USA	31.2504	-99.2506	Poultry	Poultry	Chicken	chicken	152	Kentucky	SAMN03487666	PRJNA186035	NA	NA	0	No
SAL_BA4234AA	EnteroBase	2014-05-01	2014	United States	USA	34.8573	-118.149	Poultry	Poultry	Chicken	chicken	19	Typhimurium	SAMN03487665	PRJNA186035	Sulphonamides, Tetracycline	Sulfamethoxazole, Doxycycline, Tetracycline	2	Yes
SAL_BA4235AA	EnteroBase	2014-05-01	2014	United States	USA	42.3657	-71.1083	Poultry	Poultry	Chicken	chicken	15	Heidelberg	SAMN03487664	PRJNA186035	Fosfomycin	Fosfomycin	1	Yes
SAL_BA4238AA	EnteroBase	2014-05-01	2014	United States	USA	33.6089	-91.2074	Poultry	Poultry	Chicken	chicken	15	Heidelberg	SAMN03487659	PRJNA186035	Beta-Lactam, Fosfomycin	Amoxicillin, Ampicillin, Cephalothin, Piperacillin, Ticarcillin, Fosfomycin	3	Yes
SAL_BA4240AA	EnteroBase	2014-05-01	2014	United States	USA	34.8573	-118.149	Poultry	Poultry	Chicken	chicken	138	Montevideo	SAMN03487654	PRJNA186035	NA	NA	0	No
SAL_BA4242AA	EnteroBase	2014-05-01	2014	United States	USA	43.8041	-120.554	Poultry	Poultry	Chicken	chicken	15	Heidelberg	SAMN03487658	PRJNA186035	Beta-Lactam, Fosfomycin	Amoxicillin, Ampicillin, Cephalothin, Piperacillin, Ticarcillin, Fosfomycin	3	Yes
SAL_BA4244AA	EnteroBase	2014-05-01	2014	United States	USA	34.8573	-118.149	Poultry	Poultry	Chicken	chicken	15	Heidelberg	SAMN03487652	PRJNA186035	Fosfomycin	Fosfomycin	1	Yes
SAL_BA4246AA	EnteroBase	2014-05-01	2014	United States	USA	43.8041	-120.554	Poultry	Poultry	Chicken	chicken	11	Enteritidis	SAMN03487651	PRJNA186035	NA	NA	0	No
SAL_BA4248AA	EnteroBase	2014-05-01	2014	United States	USA	33.6089	-91.2074	Poultry	Poultry	Chicken	chicken	15	Heidelberg	SAMN03487668	PRJNA186035	Fosfomycin, Sulphonamides, Aminoglycoside, Aminoglycoside, Tetracycline	Fosfomycin, Sulfamethoxazole, Gentamicin, Streptomycin, Doxycycline, Tetracycline	4	Yes
SAL_BA4249AA	EnteroBase	2014-05-01	2014	United States	USA	32.7504	-89.7504	Poultry	Poultry	Chicken	chicken	15	Heidelberg	SAMN03487662	PRJNA186035	Fosfomycin	Fosfomycin	1	Yes
SAL_BA4251AA	EnteroBase	2014-05-01	2014	United States	USA	33.6089	-91.2074	Poultry	Poultry	Chicken	chicken	19	Typhimurium	SAMN03487661	PRJNA186035	Tetracycline, Sulphonamides	Doxycycline, Tetracycline, Sulfamethoxazole	2	Yes
SAL_BA4253AA	EnteroBase	2014-05-01	2014	United States	USA	34.8573	-118.149	Poultry	Poultry	Chicken	chicken	152	Kentucky	SAMN03487660	PRJNA186035	Aminoglycoside, Tetracycline	Streptomycin, Doxycycline, Tetracycline, Minocycline	2	Yes
SAL_BA4255AA	EnteroBase	2014-05-01	2014	United States	USA	43.8041	-120.554	Poultry	Poultry	Chicken	chicken	15	Heidelberg	SAMN03487650	PRJNA186035	Beta-Lactam, Aminoglycoside, Fosfomycin	Amoxicillin, Ampicillin, Cephalothin, Piperacillin, Ticarcillin, Gentamicin, Tobramycin, Fosfomycin	4	Yes
SAL_BA4257AA	EnteroBase	2014-05-01	2014	United States	USA	43.8041	-120.554	Poultry	Poultry	Chicken	chicken	138	Montevideo	SAMN03487649	PRJNA186035	NA	NA	0	No
SAL_BA4261AA	EnteroBase	2014-05-01	2014	United States	USA	34.8573	-118.149	Poultry	Poultry	Chicken	chicken	11	Enteritidis	SAMN03487633	PRJNA186035	NA	NA	0	No
SAL_BA4263AA	EnteroBase	2014-05-01	2014	United States	USA	43.8041	-120.554	Poultry	Poultry	Chicken	chicken	11	Enteritidis	SAMN03487630	PRJNA186035	NA	NA	0	No
SAL_BA4268AA	EnteroBase	2014-05-01	2014	United States	USA	43.8041	-120.554	Poultry	Poultry	Chicken	chicken	152	Kentucky	SAMN03487647	PRJNA186035	Aminoglycoside, Tetracycline	Streptomycin, Doxycycline, Tetracycline, Minocycline	2	Yes
SAL_BA4270AA	EnteroBase	2014-05-01	2014	United States	USA	43.8041	-120.554	Poultry	Poultry	Chicken	chicken	11	Enteritidis	SAMN03487632	PRJNA186035	NA	NA	0	No
SAL_BA4272AA	EnteroBase	2014-05-01	2014	United States	USA	43.8041	-120.554	Poultry	Poultry	Chicken	chicken	15	Heidelberg	SAMN03487627	PRJNA186035	Beta-Lactam, Fosfomycin	Amoxicillin, Ampicillin, Cephalothin, Piperacillin, Ticarcillin, Fosfomycin	3	Yes
SAL_BA4276AA	EnteroBase	2014-05-01	2014	United States	USA	43.8041	-120.554	Poultry	Poultry	Chicken	chicken	22	Braenderup	SAMN03487646	PRJNA186035	NA	NA	0	No
SAL_BA4278AA	EnteroBase	2014-05-01	2014	United States	USA	31.2504	-99.2506	Poultry	Poultry	Chicken	chicken	152	Kentucky	SAMN03487642	PRJNA186035	Aminoglycoside, Tetracycline	Streptomycin, Doxycycline, Tetracycline, Minocycline	2	Yes
SAL_BA4284AA	EnteroBase	2014-05-01	2014	United States	USA	40.7077	-95.9077	Poultry	Poultry	Chicken	chicken	19	Typhimurium	SAMN03487643	PRJNA186035	NA	NA	0	No
SAL_BA4286AA	EnteroBase	2014-05-01	2014	United States	USA	43.8041	-120.554	Poultry	Poultry	Chicken	chicken	19	Typhimurium	SAMN03487637	PRJNA186035	NA	NA	0	No
SAL_BA4296AA	EnteroBase	2014-05-01	2014	United States	USA	33.6089	-91.2074	Poultry	Poultry	Chicken	chicken	15	Heidelberg	SAMN03487635	PRJNA186035	Fosfomycin, Sulphonamides, Aminoglycoside, Aminoglycoside, Tetracycline	Fosfomycin, Sulfamethoxazole, Gentamicin, Streptomycin, Doxycycline, Tetracycline	4	Yes
SAL_BA4298AA	EnteroBase	2014-05-01	2014	United States	USA	34.8573	-118.149	Poultry	Poultry	Chicken	chicken	152	Kentucky	SAMN03487634	PRJNA186035	Aminoglycoside, Tetracycline	Streptomycin, Doxycycline, Tetracycline, Minocycline	2	Yes
SAL_BA4300AA	EnteroBase	2014-05-01	2014	United States	USA	34.8573	-118.149	Poultry	Poultry	Chicken	chicken	2132	Kentucky	SAMN03487629	PRJNA186035	Aminoglycoside, Tetracycline	Streptomycin, Doxycycline, Tetracycline, Minocycline	2	Yes
SAL_BA4302AA	EnteroBase	2014-05-01	2014	United States	USA	43.8041	-120.554	Poultry	Poultry	Chicken	chicken	11	Enteritidis	SAMN03487626	PRJNA186035	NA	NA	0	No
SAL_BA4312AA	EnteroBase	2014-05-01	2014	United States	USA	43.8041	-120.554	Poultry	Poultry	Chicken	chicken	15	Heidelberg	SAMN03487625	PRJNA186035	Fosfomycin	Fosfomycin	1	Yes
SAL_BA4324AA	EnteroBase	2014-05-01	2014	United States	USA	46.2502	-94.2506	Poultry	Poultry	Chicken	chicken	15	Heidelberg	SAMN03487640	PRJNA186035	Aminoglycoside, Aminoglycoside, Sulphonamides, Tetracycline, Beta-Lactam, Fosfomycin	Streptomycin, Gentamicin, Sulfamethoxazole, Doxycycline, Tetracycline, Minocycline, Amoxicillin, Amoxicillin+Clavulanic acid, Ampicillin, Ampicillin+Clavulanic acid, Cephalothin, Cefotaxime, Cefoxitin, Ceftazidime, Piperacillin, Piperacillin+Tazobactam, Ticarcillin, Ticarcillin+Clavulanic acid, Fosfomycin	9	Yes
SAL_BA4330AA	EnteroBase	2014-05-01	2014	United States	USA	31.2504	-99.2506	Poultry	Poultry	Chicken	chicken	22	Braenderup	SAMN03487641	PRJNA186035	NA	NA	0	No
SAL_BA4338AA	EnteroBase	2014-05-01	2014	United States	USA	43.8041	-120.554	Poultry	Poultry	Chicken	chicken	11	Enteritidis	SAMN03487631	PRJNA186035	NA	NA	0	No
SAL_BA4340AA	EnteroBase	2014-05-01	2014	United States	USA	43.8041	-120.554	Poultry	Poultry	Chicken	chicken	15	Heidelberg	SAMN03487628	PRJNA186035	Beta-Lactam, Sulphonamides, Aminoglycoside, Aminoglycoside, Tetracycline, Fosfomycin	Amoxicillin, Amoxicillin+Clavulanic acid, Ampicillin, Ampicillin+Clavulanic acid, Cephalothin, Cefotaxime, Cefoxitin, Ceftazidime, Piperacillin, Piperacillin+Tazobactam, Ticarcillin, Ticarcillin+Clavulanic acid, Sulfamethoxazole, Gentamicin, Streptomycin, Doxycycline, Tetracycline, Fosfomycin	9	Yes
SAL_BA4349AA	EnteroBase	2014-05-01	2014	United States	USA	43.8041	-120.554	Poultry	Poultry	Chicken	chicken	152	Kentucky	SAMN03487648	PRJNA186035	Aminoglycoside, Tetracycline	Streptomycin, Doxycycline, Tetracycline, Minocycline	2	Yes
SAL_BA4352AA	EnteroBase	2014-05-01	2014	United States	USA	32.7504	-89.7504	Poultry	Poultry	Chicken	chicken	96	Schwarzengrund	SAMN03487638	PRJNA186035	NA	NA	0	No
SAL_BA4362AA	EnteroBase	2014-05-01	2014	United States	USA	34.8573	-118.149	Poultry	Poultry	Chicken	chicken	138	Montevideo	SAMN03487644	PRJNA186035	NA	NA	0	No
SAL_BA4364AA	EnteroBase	2014-05-01	2014	United States	USA	34.8573	-118.149	Poultry	Poultry	Chicken	chicken	15	Heidelberg	SAMN03487639	PRJNA186035	Tetracycline, Aminoglycoside, Aminoglycoside, Sulphonamides, Fosfomycin	Doxycycline, Tetracycline, Streptomycin, Gentamicin, Sulfamethoxazole, Fosfomycin	4	Yes
SAL_BA4371AA	EnteroBase	2014-05-01	2014	United States	USA	34.8573	-118.149	Poultry	Poultry	Chicken	chicken	152	Kentucky	SAMN03487636	PRJNA186035	Aminoglycoside, Tetracycline	Streptomycin, Doxycycline, Tetracycline, Minocycline	2	Yes
SAL_BA4373AA	EnteroBase	2014-05-01	2014	United States	USA	32.7504	-89.7504	Poultry	Poultry	Chicken	chicken	19	Typhimurium	SAMN03487645	PRJNA186035	NA	NA	0	No
SAL_BA4391AA	EnteroBase	2014-05-01	2014	United States	USA	43.8041	-120.554	Poultry	Poultry	Chicken	chicken	15	Heidelberg	SAMN03464909	PRJNA186035	Fosfomycin, Beta-Lactam, Sulphonamides, Aminoglycoside, Aminoglycoside, Tetracycline	Fosfomycin, Amoxicillin, Amoxicillin+Clavulanic acid, Ampicillin, Ampicillin+Clavulanic acid, Cephalothin, Cefotaxime, Cefoxitin, Ceftazidime, Piperacillin, Piperacillin+Tazobactam, Ticarcillin, Ticarcillin+Clavulanic acid, Sulfamethoxazole, Gentamicin, Streptomycin, Doxycycline, Tetracycline	9	Yes
SAL_BA4393AA	EnteroBase	2014-05-01	2014	United States	USA	38.0167	-85.9047	Poultry	Poultry	Chicken	chicken	19	Typhimurium	SAMN03464902	PRJNA186035	Sulphonamides, Tetracycline	Sulfamethoxazole, Doxycycline, Tetracycline	2	Yes
SAL_BA4395AA	EnteroBase	2014-05-01	2014	United States	USA	33.6089	-91.2074	Poultry	Poultry	Chicken	chicken	15	Heidelberg	SAMN03464901	PRJNA186035	Aminoglycoside, Aminoglycoside, Sulphonamides, Tetracycline, Fosfomycin	Streptomycin, Gentamicin, Sulfamethoxazole, Doxycycline, Tetracycline, Fosfomycin	4	Yes
SAL_BA4399AA	EnteroBase	2014-05-01	2014	United States	USA	39.0003	-105.501	Poultry	Poultry	Chicken	chicken	11	Enteritidis	SAMN03464897	PRJNA186035	NA	NA	0	No
SAL_BA4407AA	EnteroBase	2014-05-01	2014	United States	USA	40.7077	-95.9077	Poultry	Poultry	Chicken	chicken	152	Kentucky	SAMN03464899	PRJNA186035	Aminoglycoside, Tetracycline	Streptomycin, Doxycycline, Tetracycline, Minocycline	2	Yes
SAL_BA4409AA	EnteroBase	2014-05-01	2014	United States	USA	43.8041	-120.554	Poultry	Poultry	Chicken	chicken	11	Enteritidis	SAMN03464898	PRJNA186035	NA	NA	0	No
SAL_BA4411AA	EnteroBase	2014-05-01	2014	United States	USA	31.2504	-99.2506	Poultry	Poultry	Chicken	chicken	11	Enteritidis	SAMN03464895	PRJNA186035	NA	NA	0	No
SAL_BA4412AA	EnteroBase	2014-05-01	2014	United States	USA	42.3657	-71.1083	Poultry	Poultry	Chicken	chicken	19	Typhimurium	SAMN03464892	PRJNA186035	Tetracycline, Sulphonamides	Doxycycline, Tetracycline, Sulfamethoxazole	2	Yes
SAL_BA4416AA	EnteroBase	2014-05-01	2014	United States	USA	33.6089	-91.2074	Poultry	Poultry	Chicken	chicken	11	Enteritidis	SAMN03487623	PRJNA186035	NA	NA	0	No
SAL_BA4418AA	EnteroBase	2014-05-01	2014	United States	USA	39.0003	-105.501	Poultry	Poultry	Chicken	chicken	11	Enteritidis	SAMN03464905	PRJNA186035	NA	NA	0	No
SAL_BA4420AA	EnteroBase	2014-04-01	2014	United States	USA	31.2504	-99.2506	Poultry	Poultry	Chicken	chicken	22	Braenderup	SAMN03464891	PRJNA186035	NA	NA	0	No
SAL_BA4433AA	EnteroBase	2014-05-01	2014	United States	USA	33.6089	-91.2074	Poultry	Poultry	Chicken	chicken	19	I 4,[5],12:i:-	SAMN03487622	PRJNA186035	NA	NA	0	No
SAL_BA4434AA	EnteroBase	2014-05-01	2014	United States	USA	33.6089	-91.2074	Poultry	Poultry	Chicken	chicken	32	Infantis	SAMN03464911	PRJNA186035	NA	NA	0	No
SAL_BA4436AA	EnteroBase	2014-05-01	2014	United States	USA	43.8041	-120.554	Poultry	Poultry	Chicken	chicken	15	I 4,[5],12:r:-	SAMN03464910	PRJNA186035	Fosfomycin, Beta-Lactam, Tetracycline, Aminoglycoside, Aminoglycoside, Sulphonamides	Fosfomycin, Amoxicillin, Amoxicillin+Clavulanic acid, Ampicillin, Ampicillin+Clavulanic acid, Cephalothin, Cefotaxime, Cefoxitin, Ceftazidime, Piperacillin, Piperacillin+Tazobactam, Ticarcillin, Ticarcillin+Clavulanic acid, Doxycycline, Tetracycline, Streptomycin, Gentamicin, Sulfamethoxazole	9	Yes
SAL_BA4438AA	EnteroBase	2014-05-01	2014	United States	USA	33.6089	-91.2074	Poultry	Poultry	Chicken	chicken	32	Infantis	SAMN03464908	PRJNA186035	NA	NA	0	No
SAL_BA4440AA	EnteroBase	2014-05-01	2014	United States	USA	40.7077	-95.9077	Poultry	Poultry	Chicken	chicken	152	Kentucky	SAMN03464907	PRJNA186035	Aminoglycoside, Tetracycline	Streptomycin, Doxycycline, Tetracycline, Minocycline	2	Yes
SAL_BA4442AA	EnteroBase	2014-05-01	2014	United States	USA	47.5001	-120.501	Poultry	Poultry	Chicken	chicken	11	Enteritidis	SAMN03464904	PRJNA186035	NA	NA	0	No
SAL_BA4444AA	EnteroBase	2014-05-01	2014	United States	USA	38.0167	-85.9047	Poultry	Poultry	Chicken	chicken	19	Typhimurium	SAMN03464903	PRJNA186035	Sulphonamides, Tetracycline	Sulfamethoxazole, Doxycycline, Tetracycline	2	Yes
SAL_BA4445AA	EnteroBase	2014-05-01	2014	United States	USA	34.8573	-118.149	Poultry	Poultry	Chicken	chicken	11	Enteritidis	SAMN03464894	PRJNA186035	NA	NA	0	No
SAL_BA4447AA	EnteroBase	2014-05-01	2014	United States	USA	32.7504	-89.7504	Poultry	Poultry	Chicken	chicken	15	Heidelberg	SAMN03464893	PRJNA186035	Fosfomycin	Fosfomycin	1	Yes
SAL_BA4449AA	EnteroBase	2014-05-01	2014	United States	USA	33.6089	-91.2074	Poultry	Poultry	Chicken	chicken	15	Heidelberg	SAMN03464896	PRJNA186035	Fosfomycin	Fosfomycin	1	Yes
SAL_BA4451AA	EnteroBase	2014-05-01	2014	United States	USA	39.0003	-105.501	Poultry	Poultry	Chicken	chicken	11	Enteritidis	SAMN03487624	PRJNA186035	NA	NA	0	No
SAL_BA4453AA	EnteroBase	2014-05-01	2014	United States	USA	40.7077	-95.9077	Poultry	Poultry	Chicken	chicken	152	Kentucky	SAMN03464906	PRJNA186035	Aminoglycoside, Tetracycline	Streptomycin, Doxycycline, Tetracycline, Minocycline	2	Yes
SAL_BA4455AA	EnteroBase	2014-05-01	2014	United States	USA	33.6089	-91.2074	Poultry	Poultry	Chicken	chicken	15	Heidelberg	SAMN03464900	PRJNA186035	Fosfomycin	Fosfomycin	1	Yes
SAL_BA4465AA	EnteroBase	2007-01-01	2007	United States	USA	34.5003	-106.001	Poultry	Food	Chicken	chicken breast	4	Montevideo	SAMN03276022	PRJNA183850	Aminoglycoside, Aminoglycoside, Sulphonamides	Streptomycin, Gentamicin, Sulfamethoxazole	2	Yes
SAL_BA4472AA	EnteroBase	2007-01-01	2007	United States	USA	34.5003	-106.001	Poultry	Food	Chicken	chicken breast	19	I 4,[5],12:i:-	SAMN03276023	PRJNA183850	Sulphonamides, Aminoglycoside, Aminoglycoside	Sulfamethoxazole, Gentamicin, Streptomycin	2	Yes
SAL_BA4604AA	EnteroBase	2014-04-01	2014	United States	USA	33.6089	-91.2074	Poultry	Poultry	Chicken	chicken	11	Enteritidis	SAMN03464865	PRJNA186035	NA	NA	0	No
SAL_BA4606AA	EnteroBase	2014-05-01	2014	United States	USA	33.6089	-91.2074	Poultry	Poultry	Chicken	chicken	11	Enteritidis	SAMN03464866	PRJNA186035	NA	NA	0	No
SAL_BA4608AA	EnteroBase	2014-05-01	2014	United States	USA	34.8573	-118.149	Poultry	Poultry	Chicken	chicken	152	Kentucky	SAMN03464864	PRJNA186035	Aminoglycoside, Tetracycline	Streptomycin, Doxycycline, Tetracycline, Minocycline	2	Yes
SAL_BA4610AA	EnteroBase	2014-04-01	2014	United States	USA	40.7077	-95.9077	Poultry	Poultry	Chicken	chicken	11	Enteritidis	SAMN03464863	PRJNA186035	NA	NA	0	No
SAL_BA4612AA	EnteroBase	2014-04-01	2014	United States	USA	34.8573	-118.149	Poultry	Poultry	Chicken	chicken	152	Kentucky	SAMN03464862	PRJNA186035	Beta-Lactam	Amoxicillin, Amoxicillin+Clavulanic acid, Ampicillin, Ampicillin+Clavulanic acid, Cephalothin, Cefotaxime, Cefoxitin, Ceftazidime, Piperacillin, Piperacillin+Tazobactam, Ticarcillin, Ticarcillin+Clavulanic acid	5	Yes
SAL_BA4614AA	EnteroBase	2014-04-01	2014	United States	USA	40.7077	-95.9077	Poultry	Poultry	Chicken	chicken	152	Kentucky	SAMN03464860	PRJNA186035	Aminoglycoside, Tetracycline	Streptomycin, Doxycycline, Tetracycline, Minocycline	2	Yes
SAL_BA4616AA	EnteroBase	2014-04-01	2014	United States	USA	34.8573	-118.149	Poultry	Poultry	Chicken	chicken	152	Kentucky	SAMN03464861	PRJNA186035	Aminoglycoside, Tetracycline	Streptomycin, Doxycycline, Tetracycline, Minocycline	2	Yes
SAL_BA4618AA	EnteroBase	2014-04-01	2014	United States	USA	46.2502	-94.2506	Poultry	Poultry	Chicken	chicken	11	Enteritidis	SAMN03464859	PRJNA186035	NA	NA	0	No
SAL_BA4619AA	EnteroBase	2014-05-01	2014	United States	USA	34.8573	-118.149	Poultry	Poultry	Chicken	chicken	96	Schwarzengrund	SAMN03464858	PRJNA186035	NA	NA	0	No
SAL_BA4621AA	EnteroBase	2014-05-01	2014	United States	USA	34.8573	-118.149	Poultry	Poultry	Chicken	chicken	152	Kentucky	SAMN03464856	PRJNA186035	Tetracycline, Aminoglycoside	Doxycycline, Tetracycline, Minocycline, Streptomycin	2	Yes
SAL_BA4623AA	EnteroBase	2014-05-01	2014	United States	USA	40.2198	-79.4953	Poultry	Poultry	Chicken	chicken	11	Enteritidis	SAMN03464857	PRJNA186035	NA	NA	0	No
SAL_BA4625AA	EnteroBase	2014-04-01	2014	United States	USA	33.6089	-91.2074	Poultry	Poultry	Chicken	chicken	15	Heidelberg	SAMN03464855	PRJNA186035	Beta-Lactam, Tetracycline, Aminoglycoside, Aminoglycoside, Sulphonamides, Fosfomycin	Amoxicillin, Amoxicillin+Clavulanic acid, Ampicillin, Ampicillin+Clavulanic acid, Cephalothin, Cefotaxime, Cefoxitin, Ceftazidime, Piperacillin, Piperacillin+Tazobactam, Ticarcillin, Ticarcillin+Clavulanic acid, Doxycycline, Tetracycline, Streptomycin, Gentamicin, Sulfamethoxazole, Fosfomycin	9	Yes
SAL_BA4627AA	EnteroBase	2014-04-01	2014	United States	USA	38.0167	-85.9047	Poultry	Poultry	Chicken	chicken	19	Typhimurium	SAMN03464854	PRJNA186035	Sulphonamides, Tetracycline	Sulfamethoxazole, Doxycycline, Tetracycline	2	Yes
SAL_BA4629AA	EnteroBase	2014-04-01	2014	United States	USA	33.6089	-91.2074	Poultry	Poultry	Chicken	chicken	152	Kentucky	SAMN03464853	PRJNA186035	NA	NA	0	No
SAL_BA4631AA	EnteroBase	2014-04-01	2014	United States	USA	40.0003	-89.2504	Poultry	Poultry	Chicken	chicken	11	Enteritidis	SAMN03464852	PRJNA186035	NA	NA	0	No
SAL_BA4632AA	EnteroBase	2014-05-01	2014	United States	USA	46.2502	-94.2506	Poultry	Poultry	Turkey	turkey	27	Saintpaul	SAMN03464851	PRJNA186035	Beta-Lactam, Aminoglycoside, Aminoglycoside, Aminoglycoside, Beta-Lactam, Aminoglycoside	Amoxicillin, Ampicillin, Cephalothin, Piperacillin, Ticarcillin, Streptomycin, Plazomicin, Hygromycin, Gentamicin, Tobramycin, Amoxicillin, Amoxicillin+Clavulanic acid, Ampicillin, Ampicillin+Clavulanic acid, Cephalothin, Cefotaxime, Cefoxitin, Ceftazidime, Piperacillin, Piperacillin+Tazobactam, Ticarcillin, Ticarcillin+Clavulanic acid, Kanamycin	6	Yes
SAL_BA4634AA	EnteroBase	2014-05-01	2014	United States	USA	33.6089	-91.2074	Poultry	Poultry	Chicken	chicken	15	Heidelberg	SAMN03464850	PRJNA186035	Beta-Lactam, Sulphonamides, Aminoglycoside, Aminoglycoside, Tetracycline, Fosfomycin	Amoxicillin, Amoxicillin+Clavulanic acid, Ampicillin, Ampicillin+Clavulanic acid, Cephalothin, Cefotaxime, Cefoxitin, Ceftazidime, Piperacillin, Piperacillin+Tazobactam, Ticarcillin, Ticarcillin+Clavulanic acid, Sulfamethoxazole, Gentamicin, Streptomycin, Doxycycline, Tetracycline, Fosfomycin	9	Yes
SAL_BA4636AA	EnteroBase	2014-04-01	2014	United States	USA	31.2504	-99.2506	Poultry	Poultry	Chicken	chicken	152	Kentucky	SAMN03464849	PRJNA186035	Aminoglycoside, Tetracycline	Streptomycin, Doxycycline, Tetracycline, Minocycline	2	Yes
SAL_BA4692AA	EnteroBase	2009-08-01	2009	United States	USA	46.0105	-116.098	Bovine	Livestock	Bovine	Bovine (hide)	45	Newport	SAMN02265303	PRJNA186035	Phenicol, Tetracycline, Aminoglycoside, Sulphonamides, Beta-Lactam, Trimethoprim	Chloramphenicol, Florfenicol, Doxycycline, Tetracycline, Streptomycin, Sulfamethoxazole, Amoxicillin, Amoxicillin+Clavulanic acid, Ampicillin, Ampicillin+Clavulanic acid, Cephalothin, Cefotaxime, Cefoxitin, Ceftazidime, Piperacillin, Piperacillin+Tazobactam, Ticarcillin, Ticarcillin+Clavulanic acid, Trimethoprim	10	Yes
SAL_BA4735AA	EnteroBase	2014-04-01	2014	United States	USA	31.2504	-99.2506	Poultry	Poultry	Chicken	chicken	11	Enteritidis	SAMN03464842	PRJNA186035	NA	NA	0	No
SAL_BA4737AA	EnteroBase	2014-05-01	2014	United States	USA	33.6089	-91.2074	Poultry	Poultry	Chicken	chicken	15	Heidelberg	SAMN03464839	PRJNA186035	Fosfomycin, Beta-Lactam	Fosfomycin, Amoxicillin, Ampicillin, Cephalothin, Piperacillin, Ticarcillin	3	Yes
SAL_BA4739AA	EnteroBase	2014-05-01	2014	United States	USA	32.7504	-89.7504	Poultry	Poultry	Chicken	chicken	96	Schwarzengrund	SAMN03464836	PRJNA186035	Aminoglycoside	Streptomycin	1	Yes
SAL_BA4741AA	EnteroBase	2014-05-01	2014	United States	USA	40.0003	-89.2504	Poultry	Poultry	Chicken	chicken	152	Kentucky	SAMN03464841	PRJNA186035	Aminoglycoside, Tetracycline	Streptomycin, Doxycycline, Tetracycline, Minocycline	2	Yes
SAL_BA4743AA	EnteroBase	2007-01-01	2007	United States	USA	40.7143	-74.006	Poultry	Food	Chicken	chicken breast	11	Enteritidis	SAMN03276041	PRJNA183850	NA	NA	0	No
SAL_BA4744AA	EnteroBase	2007-01-01	2007	United States	USA	40.7143	-74.006	Poultry	Food	Chicken	chicken breast	19	Typhimurium	SAMN03276040	PRJNA183850	Tetracycline, Sulphonamides, Beta-Lactam, Aminoglycoside	Doxycycline, Tetracycline, Sulfamethoxazole, Amoxicillin, Amoxicillin+Clavulanic acid, Ampicillin, Ampicillin+Clavulanic acid, Cephalothin, Cefotaxime, Cefoxitin, Ceftazidime, Piperacillin, Piperacillin+Tazobactam, Ticarcillin, Ticarcillin+Clavulanic acid, Streptomycin	8	Yes
SAL_BA4746AA	EnteroBase	2007-01-01	2007	United States	USA	40.7143	-74.006	Poultry	Food	Chicken	chicken breast	19	Typhimurium	SAMN03276039	PRJNA183850	Sulphonamides, Tetracycline	Sulfamethoxazole, Doxycycline, Tetracycline	2	Yes
SAL_BA4748AA	EnteroBase	2014-05-01	2014	United States	USA	34.8573	-118.149	Poultry	Poultry	Chicken	chicken	138	Montevideo	SAMN03464831	PRJNA186035	NA	NA	0	No
SAL_BA4750AA	EnteroBase	2014-05-01	2014	United States	USA	33.6089	-91.2074	Poultry	Poultry	Chicken	chicken	15	Heidelberg	SAMN03464832	PRJNA186035	Tetracycline, Aminoglycoside, Aminoglycoside, Sulphonamides, Fosfomycin	Doxycycline, Tetracycline, Streptomycin, Gentamicin, Sulfamethoxazole, Fosfomycin	4	Yes
SAL_BA4752AA	EnteroBase	2007-01-01	2007	United States	USA	32.7504	-83.5002	Poultry	Food	Chicken	chicken breast	15	Heidelberg	SAMN03276052	PRJNA183850	Fosfomycin, Aminoglycoside	Fosfomycin, Streptomycin	2	Yes
SAL_BA4754AA	EnteroBase	2014-05-01	2014	United States	USA	31.2504	-99.2506	Poultry	Poultry	Chicken	chicken	15	Heidelberg	SAMN03464826	PRJNA186035	Beta-Lactam, Tetracycline, Aminoglycoside, Aminoglycoside, Sulphonamides, Fosfomycin	Amoxicillin, Amoxicillin+Clavulanic acid, Ampicillin, Ampicillin+Clavulanic acid, Cephalothin, Cefotaxime, Cefoxitin, Ceftazidime, Piperacillin, Piperacillin+Tazobactam, Ticarcillin, Ticarcillin+Clavulanic acid, Doxycycline, Tetracycline, Streptomycin, Gentamicin, Sulfamethoxazole, Fosfomycin	9	Yes
SAL_BA4756AA	EnteroBase	2007-01-01	2007	United States	USA	32.7504	-83.5002	Poultry	Food	Chicken	chicken breast	23	Oranienburg	SAMN03276049	PRJNA183850	NA	NA	0	No
SAL_BA4758AA	EnteroBase	2014-05-01	2014	United States	USA	47.5001	-120.501	Poultry	Poultry	Chicken	chicken	11	Enteritidis	SAMN03464835	PRJNA186035	NA	NA	0	No
SAL_BA4761AA	EnteroBase	2007-01-01	2007	United States	USA	32.7504	-83.5002	Poultry	Food	Chicken	chicken breast	15	Heidelberg	SAMN03276051	PRJNA183850	Aminoglycoside, Fosfomycin	Streptomycin, Fosfomycin	2	Yes
SAL_BA4765AA	EnteroBase	2014-05-01	2014	United States	USA	34.8573	-118.149	Poultry	Poultry	Turkey	turkey	680	Saintpaul	SAMN03464848	PRJNA186035	NA	NA	0	No
SAL_BA4767AA	EnteroBase	2014-04-01	2014	United States	USA	34.8573	-118.149	Poultry	Poultry	Chicken	chicken	152	Kentucky	SAMN03464845	PRJNA186035	Aminoglycoside, Tetracycline	Streptomycin, Doxycycline, Tetracycline, Minocycline	2	Yes
SAL_BA4769AA	EnteroBase	2014-05-01	2014	United States	USA	40.0003	-89.2504	Poultry	Poultry	Chicken	chicken	22	Braenderup	SAMN03464844	PRJNA186035	NA	NA	0	No
SAL_BA4770AA	EnteroBase	2014-04-01	2014	United States	USA	33.6089	-91.2074	Poultry	Poultry	Chicken	chicken	26	Thompson	SAMN03464846	PRJNA186035	NA	NA	0	No
SAL_BA4772AA	EnteroBase	2014-05-01	2014	United States	USA	33.6089	-91.2074	Poultry	Poultry	Chicken	chicken	15	Heidelberg	SAMN03464843	PRJNA186035	Fosfomycin, Beta-Lactam, Aminoglycoside, Aminoglycoside, Tetracycline, Sulphonamides	Fosfomycin, Amoxicillin, Amoxicillin+Clavulanic acid, Ampicillin, Ampicillin+Clavulanic acid, Cephalothin, Cefotaxime, Cefoxitin, Ceftazidime, Piperacillin, Piperacillin+Tazobactam, Ticarcillin, Ticarcillin+Clavulanic acid, Gentamicin, Streptomycin, Doxycycline, Tetracycline, Sulfamethoxazole	9	Yes
SAL_BA4774AA	EnteroBase	2014-04-01	2014	United States	USA	40.0003	-89.2504	Poultry	Poultry	Chicken	chicken	26	Thompson	SAMN03464838	PRJNA186035	NA	NA	0	No
SAL_BA4776AA	EnteroBase	2014-05-01	2014	United States	USA	33.6089	-91.2074	Poultry	Poultry	Chicken	chicken	15	Heidelberg	SAMN03464830	PRJNA186035	Fosfomycin, Beta-Lactam	Fosfomycin, Amoxicillin, Ampicillin, Cephalothin, Piperacillin, Ticarcillin	3	Yes
SAL_BA4778AA	EnteroBase	2014-05-01	2014	United States	USA	34.8573	-118.149	Poultry	Poultry	Chicken	chicken	152	Kentucky	SAMN03464829	PRJNA186035	Aminoglycoside, Tetracycline	Streptomycin, Doxycycline, Tetracycline, Minocycline	2	Yes
SAL_BA4786AA	EnteroBase	2014-04-01	2014	United States	USA	34.8573	-118.149	Poultry	Poultry	Chicken	chicken	152	Kentucky	SAMN03464847	PRJNA186035	Aminoglycoside, Tetracycline	Streptomycin, Doxycycline, Tetracycline, Minocycline	2	Yes
SAL_BA4789AA	EnteroBase	2007-01-01	2007	United States	USA	40.7143	-74.006	Poultry	Food	Chicken	chicken breast	19	Typhimurium	SAMN03276038	PRJNA183850	Sulphonamides, Tetracycline, Aminoglycoside	Sulfamethoxazole, Doxycycline, Tetracycline, Streptomycin	3	Yes
SAL_BA4793AA	EnteroBase	2014-04-01	2014	United States	USA	34.8573	-118.149	Poultry	Poultry	Chicken	chicken	11	Enteritidis	SAMN03464837	PRJNA186035	NA	NA	0	No
SAL_BA4795AA	EnteroBase	2014-04-01	2014	United States	USA	39.0003	-105.501	Poultry	Poultry	Chicken	chicken	152	Kentucky	SAMN03464834	PRJNA186035	Aminoglycoside, Tetracycline	Streptomycin, Doxycycline, Tetracycline, Minocycline	2	Yes
SAL_BA4797AA	EnteroBase	2014-05-01	2014	United States	USA	47.5001	-120.501	Poultry	Poultry	Chicken	chicken	152	Kentucky	SAMN03464833	PRJNA186035	Aminoglycoside	Streptomycin	1	Yes
SAL_BA4799AA	EnteroBase	2014-04-01	2014	United States	USA	39.0003	-105.501	Poultry	Poultry	Chicken	chicken	11	Enteritidis	SAMN03464828	PRJNA186035	NA	NA	0	No
SAL_BA4801AA	EnteroBase	2014-04-01	2014	United States	USA	47.5001	-120.501	Poultry	Poultry	Chicken	chicken	27	Saintpaul	SAMN03464827	PRJNA186035	Beta-Lactam, Aminoglycoside, Aminoglycoside, Aminoglycoside, Beta-Lactam, Aminoglycoside	Amoxicillin, Ampicillin, Cephalothin, Piperacillin, Ticarcillin, Streptomycin, Plazomicin, Hygromycin, Gentamicin, Tobramycin, Amoxicillin, Amoxicillin+Clavulanic acid, Ampicillin, Ampicillin+Clavulanic acid, Cephalothin, Cefotaxime, Cefoxitin, Ceftazidime, Piperacillin, Piperacillin+Tazobactam, Ticarcillin, Ticarcillin+Clavulanic acid, Kanamycin	6	Yes
SAL_BA4802AA	EnteroBase	2007-01-01	2007	United States	USA	40.7143	-74.006	Poultry	Food	Chicken	chicken breast	19	Typhimurium	SAMN03276046	PRJNA183850	Beta-Lactam, Tetracycline, Sulphonamides, Beta-Lactam	Amoxicillin, Amoxicillin+Clavulanic acid, Ampicillin, Ampicillin+Clavulanic acid, Cephalothin, Cefotaxime, Cefoxitin, Ceftazidime, Piperacillin, Piperacillin+Tazobactam, Ticarcillin, Ticarcillin+Clavulanic acid, Doxycycline, Tetracycline, Sulfamethoxazole, Amoxicillin, Ampicillin, Cephalothin, Piperacillin, Ticarcillin	7	Yes
SAL_BA4805AA	EnteroBase	2007-01-01	2007	United States	USA	32.7504	-83.5002	Poultry	Food	Chicken	chicken breast	23	Oranienburg	SAMN03276050	PRJNA183850	NA	NA	0	No
SAL_BA4807AA	EnteroBase	2014-04-01	2014	United States	USA	31.2504	-99.2506	Poultry	Poultry	Chicken	chicken	152	Kentucky	SAMN03464825	PRJNA186035	Aminoglycoside, Tetracycline	Streptomycin, Doxycycline, Tetracycline, Minocycline	2	Yes
SAL_BA4823AA	EnteroBase	NA	NA	United States	USA	38.2503	-92.5005	Poultry	Poultry	Quail	quail	45	Newport	SAMN03652133	PRJNA186035	NA	NA	0	No
SAL_BA4832AA	EnteroBase	NA	NA	United States	USA	40.1382	-99.3139	Poultry	Poultry	Chicken	chick	92	Gallinarum	SAMN03652129	PRJNA186035	NA	NA	0	No
SAL_BA4843AA	EnteroBase	NA	NA	United States	USA	44.5003	-100.251	Swine	Livestock	Swine		145	Choleraesuis	SAMN03652123	PRJNA186035	NA	NA	0	No
SAL_BA4851AA	EnteroBase	NA	NA	United States	USA	33.6089	-91.2074	Poultry	Poultry	Chicken	chick	118	Newport	SAMN03652122	PRJNA186035	NA	NA	0	No
SAL_BA4861AA	EnteroBase	2014-04-01	2014	United States	USA	46.2502	-94.2506	Poultry	Poultry	Chicken	chicken	11	Enteritidis	SAMN03464806	PRJNA186035	NA	NA	0	No
SAL_BA4865AA	EnteroBase	2014-04-01	2014	United States	USA	34.8573	-118.149	Poultry	Poultry	Chicken	chicken	15	Heidelberg	SAMN03464802	PRJNA186035	Fosfomycin	Fosfomycin	1	Yes
SAL_BA4871AA	EnteroBase	2014-04-01	2014	United States	USA	31.2504	-99.2506	Poultry	Poultry	Chicken	chicken	15	Heidelberg	SAMN03464811	PRJNA186035	Fosfomycin	Fosfomycin	1	Yes
SAL_BA4879AA	EnteroBase	2007-01-01	2007	United States	USA	40.7143	-74.006	Poultry	Food	Chicken	chicken breast	19	Typhimurium	SAMN03276037	PRJNA183850	Beta-Lactam, Tetracycline, Sulphonamides	Amoxicillin, Amoxicillin+Clavulanic acid, Ampicillin, Ampicillin+Clavulanic acid, Cephalothin, Cefotaxime, Cefoxitin, Ceftazidime, Piperacillin, Piperacillin+Tazobactam, Ticarcillin, Ticarcillin+Clavulanic acid, Doxycycline, Tetracycline, Sulfamethoxazole	7	Yes
SAL_BA4881AA	EnteroBase	2014-04-01	2014	United States	USA	34.8573	-118.149	Poultry	Poultry	Chicken	chicken	11	Enteritidis	SAMN03464822	PRJNA186035	NA	NA	0	No
SAL_BA4890AA	EnteroBase	2014-05-01	2014	United States	USA	33.6089	-91.2074	Poultry	Poultry	Chicken	chicken	15	Heidelberg	SAMN03464824	PRJNA186035	Aminoglycoside, Aminoglycoside, Tetracycline, Sulphonamides, Fosfomycin	Gentamicin, Streptomycin, Doxycycline, Tetracycline, Sulfamethoxazole, Fosfomycin	4	Yes
SAL_BA4892AA	EnteroBase	2014-04-01	2014	United States	USA	34.8573	-118.149	Poultry	Poultry	Chicken	chicken	412	Reading	SAMN03464815	PRJNA186035	Beta-Lactam	Amoxicillin, Ampicillin, Cephalothin, Piperacillin, Ticarcillin	2	Yes
SAL_BA4898AA	EnteroBase	2014-04-01	2014	United States	USA	31.2504	-99.2506	Poultry	Poultry	Chicken	chicken	152	Kentucky	SAMN03464823	PRJNA186035	Aminoglycoside, Tetracycline	Streptomycin, Doxycycline, Tetracycline, Minocycline	2	Yes
SAL_BA4900AA	EnteroBase	2014-04-01	2014	United States	USA	33.6089	-91.2074	Poultry	Poultry	Chicken	chicken	15	Heidelberg	SAMN03464804	PRJNA186035	Fosfomycin, Beta-Lactam	Fosfomycin, Amoxicillin, Ampicillin, Cephalothin, Piperacillin, Ticarcillin	3	Yes
SAL_BA4912AA	EnteroBase	2014-05-01	2014	United States	USA	33.6089	-91.2074	Poultry	Poultry	Chicken	chicken	15	Heidelberg	SAMN03464819	PRJNA186035	Fosfomycin, Beta-Lactam, Sulphonamides, Aminoglycoside, Aminoglycoside, Tetracycline	Fosfomycin, Amoxicillin, Amoxicillin+Clavulanic acid, Ampicillin, Ampicillin+Clavulanic acid, Cephalothin, Cefotaxime, Cefoxitin, Ceftazidime, Piperacillin, Piperacillin+Tazobactam, Ticarcillin, Ticarcillin+Clavulanic acid, Sulfamethoxazole, Gentamicin, Streptomycin, Doxycycline, Tetracycline	9	Yes
SAL_BA4927AA	EnteroBase	2014-05-01	2014	United States	USA	33.6089	-91.2074	Poultry	Poultry	Chicken	chicken	15	Heidelberg	SAMN03464821	PRJNA186035	Fosfomycin, Beta-Lactam	Fosfomycin, Amoxicillin, Ampicillin, Cephalothin, Piperacillin, Ticarcillin	3	Yes
SAL_BA4929AA	EnteroBase	2014-05-01	2014	United States	USA	33.6089	-91.2074	Poultry	Poultry	Chicken	chicken	15	Heidelberg	SAMN03464820	PRJNA186035	Fosfomycin, Beta-Lactam, Sulphonamides, Aminoglycoside, Aminoglycoside, Tetracycline	Fosfomycin, Amoxicillin, Amoxicillin+Clavulanic acid, Ampicillin, Ampicillin+Clavulanic acid, Cephalothin, Cefotaxime, Cefoxitin, Ceftazidime, Piperacillin, Piperacillin+Tazobactam, Ticarcillin, Ticarcillin+Clavulanic acid, Sulfamethoxazole, Gentamicin, Streptomycin, Doxycycline, Tetracycline	9	Yes
SAL_BA4931AA	EnteroBase	2014-04-01	2014	United States	USA	34.8573	-118.149	Poultry	Poultry	Turkey	turkey	50	Saintpaul	SAMN03464817	PRJNA186035	Aminoglycoside, Tetracycline, Beta-Lactam, Aminoglycoside	Streptomycin, Doxycycline, Tetracycline, Amoxicillin, Ampicillin, Cephalothin, Piperacillin, Ticarcillin, Gentamicin, Tobramycin	4	Yes
SAL_BA4937AA	EnteroBase	2014-04-01	2014	United States	USA	34.8573	-118.149	Poultry	Poultry	Chicken	chicken	22	Braenderup	SAMN03464810	PRJNA186035	NA	NA	0	No
SAL_BA4951AA	EnteroBase	2014-04-01	2014	United States	USA	46.0105	-116.098	Poultry	Poultry	Chicken	chicken	26	Thompson	SAMN03464807	PRJNA186035	NA	NA	0	No
SAL_BA4953AA	EnteroBase	2014-04-01	2014	United States	USA	40.7077	-95.9077	Poultry	Poultry	Chicken	chicken	152	Kentucky	SAMN03464803	PRJNA186035	Beta-Lactam	Amoxicillin, Amoxicillin+Clavulanic acid, Ampicillin, Ampicillin+Clavulanic acid, Cephalothin, Cefotaxime, Cefoxitin, Ceftazidime, Piperacillin, Piperacillin+Tazobactam, Ticarcillin, Ticarcillin+Clavulanic acid	5	Yes
SAL_BA4962AA	EnteroBase	2014-05-01	2014	United States	USA	40.7077	-95.9077	Poultry	Poultry	Chicken	chicken	15	Heidelberg	SAMN03464818	PRJNA186035	Fosfomycin, Tetracycline, Aminoglycoside, Aminoglycoside, Sulphonamides, Beta-Lactam	Fosfomycin, Doxycycline, Tetracycline, Streptomycin, Gentamicin, Sulfamethoxazole, Amoxicillin, Amoxicillin+Clavulanic acid, Ampicillin, Ampicillin+Clavulanic acid, Cephalothin, Cefotaxime, Cefoxitin, Ceftazidime, Piperacillin, Piperacillin+Tazobactam, Ticarcillin, Ticarcillin+Clavulanic acid	9	Yes
SAL_BA4965AA	EnteroBase	2014-04-01	2014	United States	USA	32.7504	-89.7504	Poultry	Poultry	Chicken	chicken	15	Heidelberg	SAMN03464814	PRJNA186035	Fosfomycin	Fosfomycin	1	Yes
SAL_BA4982AA	EnteroBase	2014-04-01	2014	United States	USA	34.8573	-118.149	Poultry	Poultry	Chicken	chicken	11	Enteritidis	SAMN03464809	PRJNA186035	NA	NA	0	No
SAL_BA4986AA	EnteroBase	2014-04-01	2014	United States	USA	34.8573	-118.149	Poultry	Poultry	Chicken	chicken	814	Enteritidis	SAMN03464805	PRJNA186035	NA	NA	0	No
SAL_BA4988AA	EnteroBase	2014-04-01	2014	United States	USA	32.7504	-89.7504	Poultry	Poultry	Chicken	chicken	15	Heidelberg	SAMN03464813	PRJNA186035	Fosfomycin	Fosfomycin	1	Yes
SAL_BA4990AA	EnteroBase	2014-04-01	2014	United States	USA	33.6089	-91.2074	Poultry	Poultry	Chicken	chicken	15	Heidelberg	SAMN03464801	PRJNA186035	Fosfomycin	Fosfomycin	1	Yes
SAL_BA4995AA	EnteroBase	2014-04-01	2014	United States	USA	31.2504	-99.2506	Poultry	Poultry	Chicken	chicken	152	Kentucky	SAMN03464808	PRJNA186035	Aminoglycoside, Tetracycline	Streptomycin, Doxycycline, Tetracycline, Minocycline	2	Yes
SAL_BA5008AA	EnteroBase	2014-04-01	2014	United States	USA	33.6089	-91.2074	Poultry	Poultry	Chicken	chicken	152	Kentucky	SAMN03464812	PRJNA186035	NA	NA	0	No
SAL_BA5098AA	EnteroBase	2009-09-01	2009	United States	USA	47.5001	-120.501	Bovine	Livestock	Bovine	Bovine (Lymph node); Bos sp.	367	Cerro	SAMN02265285	PRJNA186035	NA	NA	0	No
SAL_BA5459AA	EnteroBase	2006-01-01	2006	United States	USA	38.6308	-76.937	Poultry	Food	Chicken	chicken breast	19	Typhimurium	SAMN03291568	PRJNA183851	Sulphonamides, Tetracycline	Sulfamethoxazole, Doxycycline, Tetracycline	2	Yes
SAL_BA5552AA	EnteroBase	2006-01-01	2006	United States	USA	46.2502	-94.2506	Poultry	Food	Chicken	chicken breast	11	Enteritidis	SAMN03291595	PRJNA183851	NA	NA	0	No
SAL_BA5567AA	EnteroBase	2006-01-01	2006	United States	USA	46.2502	-94.2506	Poultry	Food	Chicken	chicken breast	138	Montevideo	SAMN03291589	PRJNA183851	NA	NA	0	No
SAL_BA5647AA	EnteroBase	2007-01-01	2007	United States	USA	34.5003	-106.001	Swine	Food	Swine	pork chop	33	Hadar	SAMN03276021	PRJNA183850	Aminoglycoside, Tetracycline, Aminoglycoside	Streptomycin, Doxycycline, Tetracycline, Kanamycin, Neomycin	2	Yes
SAL_BA5649AA	EnteroBase	2006-09-01	2006	United States	USA	46.2502	-94.2506	Bovine	Livestock	Bovine	Bovine Feces; Bos taurus	45	Newport	SAMN02699857	PRJNA215333	Phenicol, Tetracycline, Aminoglycoside, Sulphonamides, Beta-Lactam, Aminoglycoside	Chloramphenicol, Florfenicol, Doxycycline, Tetracycline, Streptomycin, Sulfamethoxazole, Amoxicillin, Amoxicillin+Clavulanic acid, Ampicillin, Ampicillin+Clavulanic acid, Cephalothin, Cefotaxime, Cefoxitin, Ceftazidime, Piperacillin, Piperacillin+Tazobactam, Ticarcillin, Ticarcillin+Clavulanic acid, Kanamycin	9	Yes
SAL_BA5655AA	EnteroBase	2006-10-01	2006	United States	USA	46.2502	-94.2506	Bovine	Livestock	Bovine	Bovine Feces; Bos taurus	350	Newport	SAMN02699859	PRJNA215333	NA	NA	0	No
SAL_BA5661AA	EnteroBase	2006-10-01	2006	United States	USA	46.2502	-94.2506	Swine	Livestock	Swine	Porcine Tissue	19	Typhimurium	SAMN02699858	PRJNA215333	Beta-Lactam, Sulphonamides, Aminoglycoside, Tetracycline, Phenicol, Beta-Lactam, Aminoglycoside, Aminoglycoside, Trimethoprim	Amoxicillin, Amoxicillin+Clavulanic acid, Ampicillin, Ampicillin+Clavulanic acid, Cephalothin, Cefotaxime, Cefoxitin, Ceftazidime, Piperacillin, Piperacillin+Tazobactam, Ticarcillin, Ticarcillin+Clavulanic acid, Sulfamethoxazole, Streptomycin, Doxycycline, Tetracycline, Chloramphenicol, Florfenicol, Amoxicillin, Ampicillin, Cephalothin, Piperacillin, Ticarcillin, Plazomicin, Hygromycin, Gentamici…	10	Yes
SAL_BA5681AA	EnteroBase	2012-01-01	2012	United States	USA	40.7143	-74.006	Poultry	Food	Egg	product-eggs-raw-yolks	11	Enteritidis	SAMN03458444	PRJNA186035	NA	NA	0	No
SAL_BA5695AA	EnteroBase	2012-01-01	2012	United States	USA	47.5001	-120.501	Poultry	Food	Egg	product-eggs-raw-yolks	11	Enteritidis	SAMN03458431	PRJNA186035	NA	NA	0	No
SAL_BA5697AA	EnteroBase	2012-01-01	2012	United States	USA	44.2503	-85.5003	Poultry	Food	Egg	product-eggs-raw-whole	11	Enteritidis	SAMN03458419	PRJNA186035	NA	NA	0	No
SAL_BA5699AA	EnteroBase	2012-01-01	2012	United States	USA	40.2503	-83.0002	Poultry	Food	Egg	product-eggs-raw-whole	11	Enteritidis	SAMN03458415	PRJNA186035	NA	NA	0	No
SAL_BA5700AA	EnteroBase	2012-01-01	2012	United States	USA	40.0003	-86.2503	Poultry	Food	Egg	product-eggs-raw-yolks	11	Enteritidis	SAMN03458410	PRJNA186035	NA	NA	0	No
SAL_BA5702AA	EnteroBase	2012-01-01	2012	United States	USA	40.1671	-74.4999	Poultry	Food	Egg	product-eggs-raw-yolks	11	Enteritidis	SAMN03458408	PRJNA186035	NA	NA	0	No
SAL_BA5704AA	EnteroBase	2012-01-01	2012	United States	USA	40.1671	-74.4999	Poultry	Food	Egg	product-eggs-raw-whole	11	Enteritidis	SAMN03458401	PRJNA186035	NA	NA	0	No
SAL_BA5728AA	EnteroBase	2014-04-01	2014	United States	USA	39.0003	-105.501	Poultry	Poultry	Chicken	chicken	19	Typhimurium	SAMN03464799	PRJNA186035	Tetracycline, Sulphonamides	Doxycycline, Tetracycline, Sulfamethoxazole	2	Yes
SAL_BA5730AA	EnteroBase	2014-04-01	2014	United States	USA	31.2504	-99.2506	Poultry	Poultry	Chicken	chicken	15	Heidelberg	SAMN03464786	PRJNA186035	Fosfomycin	Fosfomycin	1	Yes
SAL_BA5733AA	EnteroBase	2014-04-01	2014	United States	USA	34.8573	-118.149	Poultry	Poultry	Chicken	chicken	11	Enteritidis	SAMN03464773	PRJNA186035	NA	NA	0	No
SAL_BA5735AA	EnteroBase	2014-04-01	2014	United States	USA	47.5001	-120.501	Poultry	Poultry	Chicken	chicken	11	Enteritidis	SAMN03464774	PRJNA186035	NA	NA	0	No
SAL_BA5737AA	EnteroBase	2014-04-01	2014	United States	USA	38.6308	-76.937	Poultry	Poultry	Chicken	cornish hen	19	Typhimurium	SAMN03464764	PRJNA186035	Sulphonamides, Tetracycline	Sulfamethoxazole, Doxycycline, Tetracycline	2	Yes
SAL_BA5739AA	EnteroBase	2014-04-01	2014	United States	USA	38.6308	-76.937	Poultry	Poultry	Chicken	cornish hen	19	Typhimurium	SAMN03464761	PRJNA186035	Sulphonamides, Tetracycline	Sulfamethoxazole, Doxycycline, Tetracycline	2	Yes
SAL_BA5741AA	EnteroBase	2014-04-01	2014	United States	USA	43.8041	-120.554	Poultry	Poultry	Chicken	chicken	11	Enteritidis	SAMN03464798	PRJNA186035	NA	NA	0	No
SAL_BA5743AA	EnteroBase	2014-04-01	2014	United States	USA	40.2503	-83.0002	Poultry	Poultry	Chicken	chicken	152	Kentucky	SAMN03464797	PRJNA186035	Aminoglycoside, Tetracycline	Streptomycin, Doxycycline, Tetracycline, Minocycline	2	Yes
SAL_BA5745AA	EnteroBase	2014-04-01	2014	United States	USA	43.8041	-120.554	Poultry	Poultry	Chicken	chicken	152	Kentucky	SAMN03464796	PRJNA186035	Aminoglycoside, Tetracycline	Streptomycin, Doxycycline, Tetracycline, Minocycline	2	Yes
SAL_BA5747AA	EnteroBase	2014-04-01	2014	United States	USA	32.7504	-89.7504	Poultry	Poultry	Chicken	chicken	15	Heidelberg	SAMN03464787	PRJNA186035	Fosfomycin	Fosfomycin	1	Yes
SAL_BA5749AA	EnteroBase	2014-04-01	2014	United States	USA	43.8041	-120.554	Poultry	Poultry	Chicken	chicken	19	Typhimurium	SAMN03464783	PRJNA186035	Sulphonamides, Tetracycline	Sulfamethoxazole, Doxycycline, Tetracycline	2	Yes
SAL_BA5751AA	EnteroBase	2014-04-01	2014	United States	USA	43.8041	-120.554	Poultry	Poultry	Chicken	chicken	11	Enteritidis	SAMN03464763	PRJNA186035	NA	NA	0	No
SAL_BA5753AA	EnteroBase	2014-04-01	2014	United States	USA	34.8573	-118.149	Poultry	Poultry	Turkey	turkey	50	Saintpaul	SAMN03464800	PRJNA186035	Tetracycline, Aminoglycoside, Beta-Lactam, Aminoglycoside	Doxycycline, Tetracycline, Streptomycin, Amoxicillin, Ampicillin, Cephalothin, Piperacillin, Ticarcillin, Gentamicin, Tobramycin	4	Yes
SAL_BA5755AA	EnteroBase	2014-04-01	2014	United States	USA	33.6089	-91.2074	Poultry	Poultry	Chicken	chicken	15	Heidelberg	SAMN03464788	PRJNA186035	Beta-Lactam, Fosfomycin	Amoxicillin, Ampicillin, Cephalothin, Piperacillin, Ticarcillin, Fosfomycin	3	Yes
SAL_BA5757AA	EnteroBase	2014-04-01	2014	United States	USA	34.8573	-118.149	Poultry	Poultry	Chicken	chicken	22	Braenderup	SAMN03464785	PRJNA186035	NA	NA	0	No
SAL_BA5759AA	EnteroBase	2014-04-01	2014	United States	USA	40.0003	-89.2504	Poultry	Poultry	Chicken	chicken	152	Kentucky	SAMN03464776	PRJNA186035	Aminoglycoside, Tetracycline	Streptomycin, Doxycycline, Tetracycline, Minocycline	2	Yes
SAL_BA5761AA	EnteroBase	2014-04-01	2014	United States	USA	40.7077	-95.9077	Poultry	Poultry	Chicken	chicken	152	Kentucky	SAMN03464771	PRJNA186035	Aminoglycoside, Tetracycline	Streptomycin, Doxycycline, Tetracycline, Minocycline	2	Yes
SAL_BA5763AA	EnteroBase	2014-04-01	2014	United States	USA	33.6089	-91.2074	Poultry	Poultry	Chicken	chicken	15	Heidelberg	SAMN03464760	PRJNA186035	Fosfomycin, Sulphonamides, Aminoglycoside, Aminoglycoside, Tetracycline	Fosfomycin, Sulfamethoxazole, Gentamicin, Streptomycin, Doxycycline, Tetracycline	4	Yes
SAL_BA5765AA	EnteroBase	2014-04-01	2014	United States	USA	34.8573	-118.149	Poultry	Poultry	Chicken	chicken	15	Heidelberg	SAMN03464784	PRJNA186035	Aminoglycoside, Aminoglycoside, Sulphonamides, Fosfomycin	Streptomycin, Gentamicin, Sulfamethoxazole, Fosfomycin	3	Yes
SAL_BA5766AA	EnteroBase	2014-04-01	2014	United States	USA	43.8041	-120.554	Poultry	Poultry	Chicken	chicken	15	Heidelberg	SAMN03464795	PRJNA186035	Fosfomycin	Fosfomycin	1	Yes
SAL_BA5768AA	EnteroBase	2014-04-01	2014	United States	USA	40.7077	-95.9077	Poultry	Poultry	Chicken	chicken	152	Kentucky	SAMN03464775	PRJNA186035	Beta-Lactam	Amoxicillin, Amoxicillin+Clavulanic acid, Ampicillin, Ampicillin+Clavulanic acid, Cephalothin, Cefotaxime, Cefoxitin, Ceftazidime, Piperacillin, Piperacillin+Tazobactam, Ticarcillin, Ticarcillin+Clavulanic acid	5	Yes
SAL_BA5770AA	EnteroBase	2014-04-01	2014	United States	USA	34.8573	-118.149	Poultry	Poultry	Chicken	chicken	15	Heidelberg	SAMN03464772	PRJNA186035	Beta-Lactam, Aminoglycoside, Fosfomycin	Amoxicillin, Amoxicillin+Clavulanic acid, Ampicillin, Ampicillin+Clavulanic acid, Cephalothin, Cefotaxime, Cefoxitin, Ceftazidime, Piperacillin, Piperacillin+Tazobactam, Ticarcillin, Ticarcillin+Clavulanic acid, Streptomycin, Fosfomycin	7	Yes
SAL_BA5772AA	EnteroBase	2014-04-01	2014	United States	USA	43.8041	-120.554	Poultry	Poultry	Chicken	chicken	152	Kentucky	SAMN03464762	PRJNA186035	Beta-Lactam	Amoxicillin, Amoxicillin+Clavulanic acid, Ampicillin, Ampicillin+Clavulanic acid, Cephalothin, Cefotaxime, Cefoxitin, Ceftazidime, Piperacillin, Piperacillin+Tazobactam, Ticarcillin, Ticarcillin+Clavulanic acid	5	Yes
SAL_BA5774AA	EnteroBase	2014-04-01	2014	United States	USA	33.6089	-91.2074	Poultry	Poultry	Chicken	chicken	15	Heidelberg	SAMN03464759	PRJNA186035	Beta-Lactam, Fosfomycin	Amoxicillin, Ampicillin, Cephalothin, Piperacillin, Ticarcillin, Fosfomycin	3	Yes
SAL_BA5778AA	EnteroBase	2014-04-01	2014	United States	USA	40.7077	-95.9077	Poultry	Poultry	Chicken	chicken	11	Enteritidis	SAMN03289442	PRJNA186035	NA	NA	0	No
SAL_BA5783AA	EnteroBase	2014-04-01	2014	United States	USA	34.8573	-118.149	Poultry	Poultry	Chicken	chicken	152	Kentucky	SAMN03289395	PRJNA186035	Tetracycline, Aminoglycoside	Doxycycline, Tetracycline, Minocycline, Streptomycin	2	Yes
SAL_BA5787AA	EnteroBase	2014-04-01	2014	United States	USA	34.8573	-118.149	Poultry	Poultry	Chicken	chicken	96	Schwarzengrund	SAMN03464767	PRJNA186035	Aminoglycoside	Streptomycin	1	Yes
SAL_BA5797AA	EnteroBase	2014-04-01	2014	United States	USA	34.8573	-118.149	Poultry	Poultry	Chicken	chicken	32	Infantis	SAMN03464781	PRJNA186035	NA	NA	0	No
SAL_BA5801AA	EnteroBase	2014-04-01	2014	United States	USA	46.2502	-94.2506	Poultry	Poultry	Chicken	chicken	11	Enteritidis	SAMN03289409	PRJNA186035	NA	NA	0	No
SAL_BA5807AA	EnteroBase	2014-04-01	2014	United States	USA	34.8573	-118.149	Poultry	Poultry	Chicken	chicken	33	Hadar	SAMN03289408	PRJNA186035	Aminoglycoside, Tetracycline	Streptomycin, Doxycycline, Tetracycline	2	Yes
SAL_BA5811AA	EnteroBase	2014-04-01	2014	United States	USA	31.2504	-99.2506	Poultry	Poultry	Chicken	chicken	11	Enteritidis	SAMN03289381	PRJNA186035	NA	NA	0	No
SAL_BA5813AA	EnteroBase	2014-04-01	2014	United States	USA	40.7077	-95.9077	Poultry	Poultry	Chicken	chicken	152	Kentucky	SAMN03464768	PRJNA186035	NA	NA	0	No
SAL_BA5815AA	EnteroBase	2014-04-01	2014	United States	USA	47.5001	-120.501	Poultry	Poultry	Chicken	chicken	11	Enteritidis	SAMN03464757	PRJNA186035	NA	NA	0	No
SAL_BA5823AA	EnteroBase	2014-04-01	2014	United States	USA	40.7077	-95.9077	Poultry	Poultry	Chicken	chicken	11	Enteritidis	SAMN03289417	PRJNA186035	NA	NA	0	No
SAL_BA5827AA	EnteroBase	2014-04-01	2014	United States	USA	40.7077	-95.9077	Poultry	Poultry	Chicken	chicken	11	Enteritidis	SAMN03289437	PRJNA186035	NA	NA	0	No
SAL_BA5833AA	EnteroBase	2014-04-01	2014	United States	USA	34.8573	-118.149	Poultry	Poultry	Chicken	chicken	11	Enteritidis	SAMN03289432	PRJNA186035	NA	NA	0	No
SAL_BA5835AA	EnteroBase	2014-04-01	2014	United States	USA	34.5003	-111.501	Poultry	Poultry	Chicken	chicken	11	Enteritidis	SAMN03289425	PRJNA186035	NA	NA	0	No
SAL_BA5837AA	EnteroBase	2014-04-01	2014	United States	USA	38.0167	-85.9047	Poultry	Poultry	Chicken	chicken	19	Typhimurium	SAMN03464755	PRJNA186035	Tetracycline, Sulphonamides	Doxycycline, Tetracycline, Sulfamethoxazole	2	Yes
SAL_BA5843AA	EnteroBase	2014-04-01	2014	United States	USA	47.5001	-120.501	Poultry	Poultry	Chicken	chicken	11	Enteritidis	SAMN03464770	PRJNA186035	NA	NA	0	No
SAL_BA5851AA	EnteroBase	2014-04-01	2014	United States	USA	34.8573	-118.149	Poultry	Poultry	Chicken	chicken	152	Kentucky	SAMN03289394	PRJNA186035	Aminoglycoside, Tetracycline	Streptomycin, Doxycycline, Tetracycline, Minocycline	2	Yes
SAL_BA5859AA	EnteroBase	2014-04-01	2014	United States	USA	34.5003	-111.501	Poultry	Poultry	Chicken	chicken	152	Kentucky	SAMN03289413	PRJNA186035	NA	NA	0	No
SAL_BA5861AA	EnteroBase	2014-04-01	2014	United States	USA	34.8573	-118.149	Poultry	Poultry	Chicken	chicken	152	Kentucky	SAMN03289404	PRJNA186035	Aminoglycoside, Tetracycline	Streptomycin, Doxycycline, Tetracycline, Minocycline	2	Yes
SAL_BA5863AA	EnteroBase	2014-04-01	2014	United States	USA	34.8573	-118.149	Poultry	Poultry	Chicken	chicken	152	Kentucky	SAMN03464791	PRJNA186035	Aminoglycoside	Streptomycin	1	Yes
SAL_BA5865AA	EnteroBase	2014-04-01	2014	United States	USA	34.8573	-118.149	Poultry	Poultry	Chicken	chicken	152	Kentucky	SAMN03289443	PRJNA186035	Aminoglycoside, Tetracycline	Streptomycin, Doxycycline, Tetracycline, Minocycline	2	Yes
SAL_BA5867AA	EnteroBase	2014-04-01	2014	United States	USA	39.0003	-105.501	Poultry	Poultry	Chicken	chicken	11	Enteritidis	SAMN03289439	PRJNA186035	NA	NA	0	No
SAL_BA5872AA	EnteroBase	2014-04-01	2014	United States	USA	46.2502	-94.2506	Poultry	Poultry	Chicken	chicken	152	Kentucky	SAMN03289430	PRJNA186035	Aminoglycoside, Tetracycline	Streptomycin, Doxycycline, Tetracycline, Minocycline	2	Yes
SAL_BA5874AA	EnteroBase	2014-04-01	2014	United States	USA	34.8573	-118.149	Poultry	Poultry	Turkey	turkey	15	Heidelberg	SAMN03289396	PRJNA186035	Polymyxin, Fosfomycin	Colistin, Fosfomycin	2	Yes
SAL_BA5876AA	EnteroBase	2014-04-01	2014	United States	USA	40.7077	-95.9077	Poultry	Poultry	Chicken	chicken	11	Enteritidis	SAMN03289441	PRJNA186035	NA	NA	0	No
SAL_BA5882AA	EnteroBase	2014-04-01	2014	United States	USA	32.7504	-89.7504	Poultry	Poultry	Chicken	chicken	15	Heidelberg	SAMN03289388	PRJNA186035	Fosfomycin	Fosfomycin	1	Yes
SAL_BA5887AA	EnteroBase	2014-04-01	2014	United States	USA	34.8573	-118.149	Poultry	Poultry	Chicken	chicken	19	Typhimurium	SAMN03289410	PRJNA186035	Sulphonamides, Tetracycline	Sulfamethoxazole, Doxycycline, Tetracycline	2	Yes
SAL_BA5889AA	EnteroBase	2014-04-01	2014	United States	USA	46.2502	-94.2506	Poultry	Poultry	Chicken	chicken	15	Heidelberg	SAMN03464778	PRJNA186035	Beta-Lactam, Aminoglycoside, Aminoglycoside, Tetracycline, Fosfomycin	Amoxicillin, Amoxicillin+Clavulanic acid, Ampicillin, Ampicillin+Clavulanic acid, Cephalothin, Cefotaxime, Cefoxitin, Ceftazidime, Piperacillin, Piperacillin+Tazobactam, Ticarcillin, Ticarcillin+Clavulanic acid, Gentamicin, Streptomycin, Doxycycline, Tetracycline, Minocycline, Fosfomycin	8	Yes
SAL_BA5891AA	EnteroBase	2014-04-01	2014	United States	USA	46.0105	-116.098	Poultry	Poultry	Chicken	chicken	15	Heidelberg	SAMN03289391	PRJNA186035	Fosfomycin	Fosfomycin	1	Yes
SAL_BA5899AA	EnteroBase	2014-04-01	2014	United States	USA	34.8573	-118.149	Poultry	Poultry	Chicken	chicken	11	Enteritidis	SAMN03289397	PRJNA186035	NA	NA	0	No
SAL_BA5903AA	EnteroBase	2014-04-01	2014	United States	USA	40.7077	-95.9077	Poultry	Poultry	Chicken	chicken	2454	Kentucky	SAMN03464769	PRJNA186035	Beta-Lactam	Amoxicillin, Amoxicillin+Clavulanic acid, Ampicillin, Ampicillin+Clavulanic acid, Cephalothin, Cefotaxime, Cefoxitin, Ceftazidime, Piperacillin, Piperacillin+Tazobactam, Ticarcillin, Ticarcillin+Clavulanic acid	5	Yes
SAL_BA5905AA	EnteroBase	2014-04-01	2014	United States	USA	34.5003	-111.501	Poultry	Poultry	Chicken	chicken	152	Kentucky	SAMN03289426	PRJNA186035	Aminoglycoside, Tetracycline	Streptomycin, Doxycycline, Tetracycline, Minocycline	2	Yes
SAL_BA5915AA	EnteroBase	2014-04-01	2014	United States	USA	34.8573	-118.149	Poultry	Poultry	Chicken	chicken	19	Typhimurium	SAMN03289385	PRJNA186035	Sulphonamides, Tetracycline	Sulfamethoxazole, Doxycycline, Tetracycline	2	Yes
SAL_BA5917AA	EnteroBase	2014-04-01	2014	United States	USA	43.8041	-120.554	Poultry	Poultry	Chicken	chicken	19	Typhimurium	SAMN03464794	PRJNA186035	Tetracycline, Sulphonamides	Doxycycline, Tetracycline, Sulfamethoxazole	2	Yes
SAL_BA5919AA	EnteroBase	2014-03-01	2014	United States	USA	34.8573	-118.149	Poultry	Poultry	Chicken	chicken	19	Typhimurium	SAMN03289371	PRJNA186035	Sulphonamides, Tetracycline	Sulfamethoxazole, Doxycycline, Tetracycline	2	Yes
SAL_BA5922AA	EnteroBase	2014-04-01	2014	United States	USA	34.5003	-111.501	Poultry	Poultry	Chicken	chicken	11	Enteritidis	SAMN03289424	PRJNA186035	NA	NA	0	No
SAL_BA5924AA	EnteroBase	2014-04-01	2014	United States	USA	33.6089	-91.2074	Poultry	Poultry	Chicken	chicken	15	Heidelberg	SAMN03464758	PRJNA186035	Beta-Lactam, Fosfomycin, Beta-Lactam	Amoxicillin, Amoxicillin+Clavulanic acid, Ampicillin, Ampicillin+Clavulanic acid, Cephalothin, Cefotaxime, Cefoxitin, Ceftazidime, Piperacillin, Piperacillin+Tazobactam, Ticarcillin, Ticarcillin+Clavulanic acid, Fosfomycin, Amoxicillin, Ampicillin, Cephalothin, Piperacillin, Ticarcillin	6	Yes
SAL_BA5928AA	EnteroBase	2014-04-01	2014	United States	USA	34.8573	-118.149	Poultry	Poultry	Chicken	chicken	152	Kentucky	SAMN03289399	PRJNA186035	Aminoglycoside, Tetracycline	Streptomycin, Doxycycline, Tetracycline, Minocycline	2	Yes
SAL_BA5930AA	EnteroBase	2014-03-01	2014	United States	USA	31.0005	-92.0004	Poultry	Poultry	Chicken	chicken	15	Heidelberg	SAMN03289374	PRJNA186035	Phenicol, Tetracycline, Aminoglycoside, Sulphonamides, Phenicol, Aminoglycoside, Fosfomycin	Chloramphenicol, Florfenicol, Doxycycline, Tetracycline, Streptomycin, Sulfamethoxazole, Chloramphenicol, Gentamicin, Tobramycin, Fosfomycin	5	Yes
SAL_BA5932AA	EnteroBase	2014-04-01	2014	United States	USA	34.5003	-111.501	Poultry	Poultry	Chicken	chicken	15	Heidelberg	SAMN03289428	PRJNA186035	Fosfomycin	Fosfomycin	1	Yes
SAL_BA5935AA	EnteroBase	2014-04-01	2014	United States	USA	38.0167	-85.9047	Poultry	Poultry	Chicken	chicken	152	Kentucky	SAMN03289420	PRJNA186035	Aminoglycoside, Tetracycline	Streptomycin, Doxycycline, Tetracycline, Minocycline	2	Yes
SAL_BA5939AA	EnteroBase	2014-04-01	2014	United States	USA	46.2502	-94.2506	Poultry	Poultry	Turkey	turkey	96	Schwarzengrund	SAMN03289415	PRJNA186035	NA	NA	0	No
SAL_BA5941AA	EnteroBase	2014-04-01	2014	United States	USA	40.7077	-95.9077	Poultry	Poultry	Chicken	chicken	152	Kentucky	SAMN03289431	PRJNA186035	Aminoglycoside, Tetracycline	Streptomycin, Doxycycline, Tetracycline, Minocycline	2	Yes
SAL_BA5943AA	EnteroBase	2014-04-01	2014	United States	USA	31.2504	-99.2506	Poultry	Poultry	Chicken	chicken	152	Kentucky	SAMN03289384	PRJNA186035	Aminoglycoside, Tetracycline	Streptomycin, Doxycycline, Tetracycline, Minocycline	2	Yes
SAL_BA5947AA	EnteroBase	2014-04-01	2014	United States	USA	34.8573	-118.149	Poultry	Poultry	Chicken	chicken	152	Kentucky	SAMN03464790	PRJNA186035	Aminoglycoside, Trimethoprim, Sulphonamides	Streptomycin, Trimethoprim, Sulfamethoxazole	3	Yes
SAL_BA5949AA	EnteroBase	2014-04-01	2014	United States	USA	34.5003	-111.501	Poultry	Poultry	Chicken	chicken	96	Schwarzengrund	SAMN03289427	PRJNA186035	NA	NA	0	No
SAL_BA5956AA	EnteroBase	2014-03-01	2014	United States	USA	40.7077	-95.9077	Poultry	Poultry	Chicken	chicken	152	Kentucky	SAMN03289379	PRJNA186035	Aminoglycoside, Tetracycline	Streptomycin, Doxycycline, Tetracycline, Minocycline	2	Yes
SAL_BA5960AA	EnteroBase	2014-04-01	2014	United States	USA	34.8573	-118.149	Poultry	Poultry	Chicken	chicken	11	Enteritidis	SAMN03289446	PRJNA186035	NA	NA	0	No
SAL_BA5962AA	EnteroBase	2014-04-01	2014	United States	USA	39.0003	-105.501	Poultry	Poultry	Chicken	chicken	11	Enteritidis	SAMN03289451	PRJNA186035	NA	NA	0	No
SAL_BA5965AA	EnteroBase	2014-04-01	2014	United States	USA	42.0003	-93.5005	Poultry	Poultry	Chicken	chicken	152	Kentucky	SAMN03289444	PRJNA186035	Aminoglycoside, Tetracycline	Streptomycin, Doxycycline, Tetracycline, Minocycline	2	Yes
SAL_BA5971AA	EnteroBase	2014-04-01	2014	United States	USA	38.0167	-85.9047	Poultry	Poultry	Chicken	chicken	19	Typhimurium	SAMN03289418	PRJNA186035	Sulphonamides, Tetracycline	Sulfamethoxazole, Doxycycline, Tetracycline	2	Yes
SAL_BA5973AA	EnteroBase	2014-04-01	2014	United States	USA	35.0353	-85.6043	Poultry	Poultry	Chicken	chicken	152	Kentucky	SAMN03289402	PRJNA186035	Aminoglycoside	Streptomycin	1	Yes
SAL_BA5978AA	EnteroBase	2014-04-01	2014	United States	USA	42.3657	-71.1083	Poultry	Poultry	Chicken	chicken	19	Typhimurium	SAMN03289422	PRJNA186035	Sulphonamides, Tetracycline	Sulfamethoxazole, Doxycycline, Tetracycline	2	Yes
SAL_BA5982AA	EnteroBase	2014-04-01	2014	United States	USA	34.8573	-118.149	Poultry	Poultry	Chicken	chicken	11	Enteritidis	SAMN03289456	PRJNA186035	NA	NA	0	No
SAL_BA5986AA	EnteroBase	2014-03-01	2014	United States	USA	46.2502	-94.2506	Poultry	Poultry	Turkey	turkey	96	Schwarzengrund	SAMN03289373	PRJNA186035	NA	NA	0	No
SAL_BA5993AA	EnteroBase	2014-04-01	2014	United States	USA	42.3657	-71.1083	Poultry	Poultry	Chicken	chicken	15	Heidelberg	SAMN03289407	PRJNA186035	Fosfomycin	Fosfomycin	1	Yes
SAL_BA5995AA	EnteroBase	2014-04-01	2014	United States	USA	40.0003	-89.2504	Poultry	Poultry	Chicken	chicken	152	Kentucky	SAMN03289450	PRJNA186035	Aminoglycoside, Tetracycline	Streptomycin, Doxycycline, Tetracycline, Minocycline	2	Yes
SAL_BA5997AA	EnteroBase	2014-03-01	2014	United States	USA	46.2502	-94.2506	Poultry	Poultry	Chicken	chicken	152	Kentucky	SAMN03289372	PRJNA186035	NA	NA	0	No
SAL_BA6007AA	EnteroBase	2014-04-01	2014	United States	USA	42.3657	-71.1083	Poultry	Poultry	Chicken	chicken	152	Kentucky	SAMN03289393	PRJNA186035	Aminoglycoside, Tetracycline	Streptomycin, Doxycycline, Tetracycline, Minocycline	2	Yes
SAL_BA6009AA	EnteroBase	2014-04-01	2014	United States	USA	38.0167	-85.9047	Poultry	Poultry	Chicken	chicken	19	Typhimurium	SAMN03289419	PRJNA186035	Sulphonamides, Tetracycline	Sulfamethoxazole, Doxycycline, Tetracycline	2	Yes
SAL_BA6010AA	EnteroBase	2014-03-01	2014	United States	USA	31.0005	-92.0004	Poultry	Poultry	Chicken	chicken	15	Heidelberg	SAMN03289376	PRJNA186035	Tetracycline, Aminoglycoside, Aminoglycoside, Fosfomycin	Doxycycline, Tetracycline, Minocycline, Streptomycin, Kanamycin, Neomycin, Fosfomycin	3	Yes
SAL_BA6014AA	EnteroBase	2014-04-01	2014	United States	USA	46.2502	-94.2506	Poultry	Poultry	Chicken	chicken	11	Enteritidis	SAMN03289457	PRJNA186035	NA	NA	0	No
SAL_BA6016AA	EnteroBase	2014-04-01	2014	United States	USA	34.8573	-118.149	Poultry	Poultry	Chicken	chicken	15	Heidelberg	SAMN03289398	PRJNA186035	Aminoglycoside, Aminoglycoside, Beta-Lactam, Aminoglycoside, Sulphonamides, Tetracycline, Tetracycline, Trimethoprim, Phenicol, Aminoglycoside, Fosfomycin	Gentamicin, Streptomycin, Amoxicillin, Ampicillin, Cephalothin, Piperacillin, Ticarcillin, Gentamicin, Tobramycin, Sulfamethoxazole, Doxycycline, Tetracycline, Doxycycline, Tetracycline, Minocycline, Trimethoprim, Chloramphenicol, Kanamycin, Fosfomycin	8	Yes
SAL_BA6020AA	EnteroBase	2014-04-01	2014	United States	USA	40.2503	-83.0002	Poultry	Poultry	Turkey	turkey	680	Saintpaul	SAMN03289454	PRJNA186035	NA	NA	0	No
SAL_BA6022AA	EnteroBase	2014-04-01	2014	United States	USA	39.0003	-105.501	Poultry	Poultry	Chicken	chicken	11	Enteritidis	SAMN03289438	PRJNA186035	NA	NA	0	No
SAL_BA6024AA	EnteroBase	2014-04-01	2014	United States	USA	33.6089	-91.2074	Poultry	Poultry	Chicken	chicken	11	Enteritidis	SAMN03464793	PRJNA186035	NA	NA	0	No
SAL_BA6026AA	EnteroBase	2014-04-01	2014	United States	USA	40.0003	-89.2504	Poultry	Poultry	Chicken	chicken	152	Kentucky	SAMN03464777	PRJNA186035	Aminoglycoside, Tetracycline	Streptomycin, Doxycycline, Tetracycline, Minocycline	2	Yes
SAL_BA6028AA	EnteroBase	2014-04-01	2014	United States	USA	31.2504	-99.2506	Poultry	Poultry	Chicken	chicken	152	Kentucky	SAMN03289383	PRJNA186035	Aminoglycoside, Tetracycline	Streptomycin, Doxycycline, Tetracycline, Minocycline	2	Yes
SAL_BA6032AA	EnteroBase	2014-04-01	2014	United States	USA	34.8573	-118.149	Poultry	Poultry	Chicken	chicken	15	Heidelberg	SAMN03289405	PRJNA186035	Fosfomycin	Fosfomycin	1	Yes
SAL_BA6034AA	EnteroBase	2014-04-01	2014	United States	USA	40.2503	-83.0002	Poultry	Poultry	Chicken	chicken	11	Enteritidis	SAMN03289458	PRJNA186035	NA	NA	0	No
SAL_BA6037AA	EnteroBase	2014-03-01	2014	United States	USA	34.8573	-118.149	Poultry	Poultry	Chicken	chicken	15	Heidelberg	SAMN03289370	PRJNA186035	Fosfomycin	Fosfomycin	1	Yes
SAL_BA6039AA	EnteroBase	2014-04-01	2014	United States	USA	31.2504	-99.2506	Poultry	Poultry	Chicken	chicken	152	Kentucky	SAMN03289448	PRJNA186035	Aminoglycoside, Tetracycline	Streptomycin, Doxycycline, Tetracycline, Minocycline	2	Yes
SAL_BA6042AA	EnteroBase	2014-04-01	2014	United States	USA	34.8573	-118.149	Poultry	Poultry	Chicken	chicken	19	Typhimurium	SAMN03289447	PRJNA186035	Sulphonamides, Tetracycline	Sulfamethoxazole, Doxycycline, Tetracycline	2	Yes
SAL_BA6044AA	EnteroBase	2014-04-01	2014	United States	USA	34.8573	-118.149	Poultry	Poultry	Chicken	chicken	152	Kentucky	SAMN03289386	PRJNA186035	Aminoglycoside, Tetracycline	Streptomycin, Doxycycline, Tetracycline, Minocycline	2	Yes
SAL_BA6047AA	EnteroBase	2014-04-01	2014	United States	USA	34.5003	-111.501	Poultry	Poultry	Chicken	chicken	15	Heidelberg	SAMN03289429	PRJNA186035	Fosfomycin, Beta-Lactam	Fosfomycin, Amoxicillin, Ampicillin, Cephalothin, Piperacillin, Ticarcillin	3	Yes
SAL_BA6049AA	EnteroBase	2014-04-01	2014	United States	USA	34.5003	-111.501	Poultry	Poultry	Chicken	chicken	152	Kentucky	SAMN03289455	PRJNA186035	Sulphonamides, Trimethoprim, Aminoglycoside	Sulfamethoxazole, Trimethoprim, Streptomycin	3	Yes
SAL_BA6051AA	EnteroBase	2014-04-01	2014	United States	USA	33.6089	-91.2074	Poultry	Poultry	Chicken	chicken	26	Thompson	SAMN03289400	PRJNA186035	NA	NA	0	No
SAL_BA6057AA	EnteroBase	2014-04-01	2014	United States	USA	33.6089	-91.2074	Poultry	Poultry	Chicken	chicken	15	Heidelberg	SAMN03464789	PRJNA186035	Fosfomycin, Beta-Lactam	Fosfomycin, Amoxicillin, Ampicillin, Cephalothin, Piperacillin, Ticarcillin	3	Yes
SAL_BA6059AA	EnteroBase	2014-04-01	2014	United States	USA	34.8573	-118.149	Poultry	Poultry	Chicken	chicken	152	Kentucky	SAMN03289412	PRJNA186035	Tetracycline, Aminoglycoside	Doxycycline, Tetracycline, Minocycline, Streptomycin	2	Yes
SAL_BA6061AA	EnteroBase	2014-03-01	2014	United States	USA	34.8573	-118.149	Poultry	Poultry	Chicken	chicken	19	Typhimurium	SAMN03289369	PRJNA186035	Tetracycline, Sulphonamides	Doxycycline, Tetracycline, Sulfamethoxazole	2	Yes
SAL_BA6066AA	EnteroBase	2014-04-01	2014	United States	USA	34.8573	-118.149	Poultry	Poultry	Chicken	chicken	11	Enteritidis	SAMN03464782	PRJNA186035	NA	NA	0	No
SAL_BA6068AA	EnteroBase	2014-04-01	2014	United States	USA	34.8573	-118.149	Poultry	Poultry	Chicken	chicken	11	Enteritidis	SAMN03289435	PRJNA186035	NA	NA	0	No
SAL_BA6070AA	EnteroBase	2014-04-01	2014	United States	USA	32.7504	-89.7504	Poultry	Poultry	Chicken	chicken	19	Typhimurium	SAMN03289445	PRJNA186035	NA	NA	0	No
SAL_BA6072AA	EnteroBase	2014-03-01	2014	United States	USA	31.0005	-92.0004	Poultry	Poultry	Chicken	chicken	15	Heidelberg	SAMN03289375	PRJNA186035	Aminoglycoside, Aminoglycoside, Fosfomycin, Tetracycline	Streptomycin, Kanamycin, Neomycin, Fosfomycin, Doxycycline, Tetracycline, Minocycline	3	Yes
SAL_BA6076AA	EnteroBase	2014-04-01	2014	United States	USA	35.5461	-80.8965	Poultry	Poultry	Turkey	turkey	155	London	SAMN03464766	PRJNA186035	Sulphonamides, Aminoglycoside, Aminoglycoside, Tetracycline, Beta-Lactam	Sulfamethoxazole, Gentamicin, Streptomycin, Doxycycline, Tetracycline, Minocycline, Amoxicillin, Ampicillin, Cephalothin, Piperacillin, Ticarcillin	5	Yes
SAL_BA6088AA	EnteroBase	2014-04-01	2014	United States	USA	34.8573	-118.149	Poultry	Poultry	Chicken	chicken	152	Kentucky	SAMN03464780	PRJNA186035	Aminoglycoside, Tetracycline	Streptomycin, Doxycycline, Tetracycline, Minocycline	2	Yes
SAL_BA6090AA	EnteroBase	2014-04-01	2014	United States	USA	34.5003	-111.501	Poultry	Poultry	Chicken	chicken	96	Schwarzengrund	SAMN03289434	PRJNA186035	Aminoglycoside	Streptomycin	1	Yes
SAL_BA6092AA	EnteroBase	2014-04-01	2014	United States	USA	40.7077	-95.9077	Poultry	Poultry	Chicken	chicken	11	Enteritidis	SAMN03289433	PRJNA186035	NA	NA	0	No
SAL_BA6098AA	EnteroBase	2014-04-01	2014	United States	USA	40.7077	-95.9077	Poultry	Poultry	Chicken	chicken	11	Enteritidis	SAMN03289440	PRJNA186035	NA	NA	0	No
SAL_BA6100AA	EnteroBase	2014-04-01	2014	United States	USA	43.8041	-120.554	Poultry	Poultry	Chicken	chicken	11	Enteritidis	SAMN03464792	PRJNA186035	NA	NA	0	No
SAL_BA6102AA	EnteroBase	2014-04-01	2014	United States	USA	34.8573	-118.149	Poultry	Poultry	Chicken	chicken	32	Infantis	SAMN03289449	PRJNA186035	NA	NA	0	No
SAL_BA6108AA	EnteroBase	2014-04-01	2014	United States	USA	32.7504	-89.7504	Poultry	Poultry	Chicken	chicken	15	Heidelberg	SAMN03289392	PRJNA186035	Fosfomycin	Fosfomycin	1	Yes
SAL_BA6112AA	EnteroBase	2014-04-01	2014	United States	USA	34.8573	-118.149	Poultry	Poultry	Chicken	chicken	11	Enteritidis	SAMN03289416	PRJNA186035	NA	NA	0	No
SAL_BA6116AA	EnteroBase	2014-04-01	2014	United States	USA	40.7077	-95.9077	Poultry	Poultry	Chicken	chicken	11	Enteritidis	SAMN03289436	PRJNA186035	NA	NA	0	No
SAL_BA6117AA	EnteroBase	2014-04-01	2014	United States	USA	34.8573	-118.149	Poultry	Poultry	Chicken	chicken	152	Kentucky	SAMN03289421	PRJNA186035	Aminoglycoside, Tetracycline	Streptomycin, Doxycycline, Tetracycline, Minocycline	2	Yes
SAL_BA6119AA	EnteroBase	2014-04-01	2014	United States	USA	31.2504	-99.2506	Poultry	Poultry	Chicken	chicken	152	Kentucky	SAMN03289382	PRJNA186035	Aminoglycoside, Tetracycline	Streptomycin, Doxycycline, Tetracycline, Minocycline	2	Yes
SAL_BA6121AA	EnteroBase	2014-04-01	2014	United States	USA	34.8573	-118.149	Poultry	Poultry	Chicken	chicken	152	Kentucky	SAMN03464756	PRJNA186035	Aminoglycoside, Tetracycline	Streptomycin, Doxycycline, Tetracycline, Minocycline	2	Yes
SAL_BA6126AA	EnteroBase	2014-04-01	2014	United States	USA	34.8573	-118.149	Poultry	Poultry	Chicken	chicken	11	Enteritidis	SAMN03289453	PRJNA186035	NA	NA	0	No
SAL_BA6128AA	EnteroBase	2014-04-01	2014	United States	USA	34.8573	-118.149	Poultry	Poultry	Chicken	chicken	152	Kentucky	SAMN03289423	PRJNA186035	Aminoglycoside, Tetracycline	Streptomycin, Doxycycline, Tetracycline, Minocycline	2	Yes
SAL_BA6130AA	EnteroBase	2014-04-01	2014	United States	USA	34.8573	-118.149	Poultry	Poultry	Chicken	chicken	11	Enteritidis	SAMN03289406	PRJNA186035	NA	NA	0	No
SAL_BA6131AA	EnteroBase	2014-04-01	2014	United States	USA	32.7504	-89.7504	Poultry	Poultry	Chicken	chicken	15	Heidelberg	SAMN03289389	PRJNA186035	Fosfomycin	Fosfomycin	1	Yes
SAL_BA6135AA	EnteroBase	2014-04-01	2014	United States	USA	40.2503	-83.0002	Poultry	Poultry	Chicken	chicken	152	Kentucky	SAMN03289460	PRJNA186035	Aminoglycoside, Tetracycline	Streptomycin, Doxycycline, Tetracycline, Minocycline	2	Yes
SAL_BA6137AA	EnteroBase	2014-04-01	2014	United States	USA	34.5003	-111.501	Poultry	Poultry	Chicken	chicken	15	Heidelberg	SAMN03289414	PRJNA186035	Beta-Lactam, Fosfomycin	Amoxicillin, Ampicillin, Cephalothin, Piperacillin, Ticarcillin, Fosfomycin	3	Yes
SAL_BA6139AA	EnteroBase	2014-03-01	2014	United States	USA	42.0003	-93.5005	Poultry	Poultry	Chicken	chicken	413	Mbandaka	SAMN03289377	PRJNA186035	Tetracycline	Doxycycline, Tetracycline, Minocycline	1	Yes
SAL_BA6149AA	EnteroBase	2014-04-01	2014	United States	USA	34.8573	-118.149	Poultry	Poultry	Chicken	chicken	11	Enteritidis	SAMN03289452	PRJNA186035	NA	NA	0	No
SAL_BA6151AA	EnteroBase	2014-04-01	2014	United States	USA	34.8573	-118.149	Poultry	Poultry	Chicken	chicken	413	Mbandaka	SAMN03289411	PRJNA186035	Tetracycline	Doxycycline, Tetracycline, Minocycline	1	Yes
SAL_BA6153AA	EnteroBase	2014-03-01	2014	United States	USA	33.6089	-91.2074	Poultry	Poultry	Chicken	chicken	26	Thompson	SAMN03289378	PRJNA186035	NA	NA	0	No
SAL_BA6160AA	EnteroBase	2014-04-01	2014	United States	USA	33.6089	-91.2074	Poultry	Poultry	Chicken	chicken	15	Heidelberg	SAMN03464739	PRJNA186035	Beta-Lactam, Fosfomycin	Amoxicillin, Ampicillin, Cephalothin, Piperacillin, Ticarcillin, Fosfomycin	3	Yes
SAL_BA6162AA	EnteroBase	2014-04-01	2014	United States	USA	38.0167	-85.9047	Poultry	Poultry	Chicken	chicken	19	Typhimurium	SAMN03464737	PRJNA186035	Tetracycline, Sulphonamides	Doxycycline, Tetracycline, Sulfamethoxazole	2	Yes
SAL_BA6164AA	EnteroBase	2014-03-01	2014	United States	USA	40.2198	-79.4953	Poultry	Poultry	Chicken	chicken	2349	Kentucky	SAMN03464736	PRJNA186035	Aminoglycoside, Tetracycline	Streptomycin, Doxycycline, Tetracycline, Minocycline	2	Yes
SAL_BA6171AA	EnteroBase	2014-04-01	2014	United States	USA	33.6089	-91.2074	Poultry	Poultry	Chicken	chicken	11	Enteritidis	SAMN03464752	PRJNA186035	NA	NA	0	No
SAL_BA6173AA	EnteroBase	2014-04-01	2014	United States	USA	43.8041	-120.554	Poultry	Poultry	Chicken	chicken	15	Heidelberg	SAMN03464749	PRJNA186035	Fosfomycin	Fosfomycin	1	Yes
SAL_BA6175AA	EnteroBase	2014-04-01	2014	United States	USA	33.6089	-91.2074	Poultry	Poultry	Chicken	chicken	11	Enteritidis	SAMN03464738	PRJNA186035	NA	NA	0	No
SAL_BA6177AA	EnteroBase	2014-04-01	2014	United States	USA	31.2504	-99.2506	Poultry	Poultry	Chicken	chicken	152	Kentucky	SAMN03464731	PRJNA186035	Aminoglycoside, Tetracycline	Streptomycin, Doxycycline, Tetracycline, Minocycline	2	Yes
SAL_BA6194AA	EnteroBase	2014-04-01	2014	United States	USA	33.6089	-91.2074	Poultry	Poultry	Chicken	chicken	15	Heidelberg	SAMN03464753	PRJNA186035	Fosfomycin, Beta-Lactam	Fosfomycin, Amoxicillin, Ampicillin, Cephalothin, Piperacillin, Ticarcillin	3	Yes
SAL_BA6196AA	EnteroBase	2014-04-01	2014	United States	USA	32.7504	-83.5002	Poultry	Poultry	Chicken	chicken	19	Typhimurium	SAMN03464741	PRJNA186035	Tetracycline, Sulphonamides, Aminoglycoside	Doxycycline, Tetracycline, Sulfamethoxazole, Streptomycin	3	Yes
SAL_BA6198AA	EnteroBase	2014-04-01	2014	United States	USA	33.6089	-91.2074	Poultry	Poultry	Chicken	chicken	15	Heidelberg	SAMN03464740	PRJNA186035	Beta-Lactam, Beta-Lactam, Fosfomycin	Amoxicillin, Amoxicillin+Clavulanic acid, Ampicillin, Ampicillin+Clavulanic acid, Cephalothin, Cefotaxime, Cefoxitin, Ceftazidime, Piperacillin, Piperacillin+Tazobactam, Ticarcillin, Ticarcillin+Clavulanic acid, Amoxicillin, Ampicillin, Cephalothin, Piperacillin, Ticarcillin, Fosfomycin	6	Yes
SAL_BA6208AA	EnteroBase	2014-04-01	2014	United States	USA	42.3657	-71.1083	Poultry	Poultry	Chicken	chicken	19	Typhimurium	SAMN03464747	PRJNA186035	Tetracycline, Sulphonamides	Doxycycline, Tetracycline, Sulfamethoxazole	2	Yes
SAL_BA6209AA	EnteroBase	2014-04-01	2014	United States	USA	47.5001	-120.501	Poultry	Poultry	Chicken	chicken	11	Enteritidis	SAMN03464750	PRJNA186035	NA	NA	0	No
SAL_BA6211AA	EnteroBase	2014-04-01	2014	United States	USA	34.8573	-118.149	Poultry	Poultry	Turkey	turkey	50	Saintpaul	SAMN03464744	PRJNA186035	Tetracycline, Aminoglycoside, Beta-Lactam, Aminoglycoside	Doxycycline, Tetracycline, Streptomycin, Amoxicillin, Ampicillin, Cephalothin, Piperacillin, Ticarcillin, Gentamicin, Tobramycin	4	Yes
SAL_BA6213AA	EnteroBase	2014-04-01	2014	United States	USA	31.2504	-99.2506	Poultry	Poultry	Chicken	chicken	152	Kentucky	SAMN03464733	PRJNA186035	Aminoglycoside, Tetracycline	Streptomycin, Doxycycline, Tetracycline, Minocycline	2	Yes
SAL_BA6215AA	EnteroBase	2014-04-01	2014	United States	USA	33.6089	-91.2074	Poultry	Poultry	Chicken	chicken	15	Heidelberg	SAMN03464734	PRJNA186035	Fosfomycin, Beta-Lactam, Beta-Lactam	Fosfomycin, Amoxicillin, Ampicillin, Cephalothin, Piperacillin, Ticarcillin, Amoxicillin, Amoxicillin+Clavulanic acid, Ampicillin, Ampicillin+Clavulanic acid, Cephalothin, Cefotaxime, Cefoxitin, Ceftazidime, Piperacillin, Piperacillin+Tazobactam, Ticarcillin, Ticarcillin+Clavulanic acid	6	Yes
SAL_BA6224AA	EnteroBase	2014-04-01	2014	United States	USA	34.8573	-118.149	Poultry	Poultry	Chicken	chicken	22	Braenderup	SAMN03464743	PRJNA186035	NA	NA	0	No
SAL_BA6226AA	EnteroBase	2014-04-01	2014	United States	USA	31.2504	-99.2506	Poultry	Poultry	Chicken	chicken	11	Enteritidis	SAMN03464732	PRJNA186035	NA	NA	0	No
SAL_BA6235AA	EnteroBase	2014-04-01	2014	United States	USA	34.8573	-118.149	Poultry	Poultry	Chicken	chicken	14	Senftenberg	SAMN03464754	PRJNA186035	NA	NA	0	No
SAL_BA6237AA	EnteroBase	2014-04-01	2014	United States	USA	34.8573	-118.149	Poultry	Poultry	Chicken	chicken	22	Braenderup	SAMN03464748	PRJNA186035	NA	NA	0	No
SAL_BA6239AA	EnteroBase	2014-04-01	2014	United States	USA	39.0003	-105.501	Poultry	Poultry	Chicken	chicken	19	Typhimurium	SAMN03464751	PRJNA186035	Sulphonamides, Tetracycline, Beta-Lactam	Sulfamethoxazole, Doxycycline, Tetracycline, Amoxicillin, Ampicillin, Cephalothin, Piperacillin, Ticarcillin	4	Yes
SAL_BA6241AA	EnteroBase	2014-04-01	2014	United States	USA	32.7504	-89.7504	Poultry	Poultry	Chicken	chicken	22	Braenderup	SAMN03464745	PRJNA186035	Sulphonamides, Aminoglycoside, Aminoglycoside	Sulfamethoxazole, Gentamicin, Streptomycin	2	Yes
SAL_BA6243AA	EnteroBase	2014-04-01	2014	United States	USA	34.8573	-118.149	Poultry	Poultry	Chicken	chicken	152	Kentucky	SAMN03464742	PRJNA186035	Tetracycline, Aminoglycoside	Doxycycline, Tetracycline, Minocycline, Streptomycin	2	Yes
SAL_BA6245AA	EnteroBase	2014-04-01	2014	United States	USA	33.6089	-91.2074	Poultry	Poultry	Chicken	chicken	19	Typhimurium	SAMN03464735	PRJNA186035	Tetracycline, Sulphonamides, Beta-Lactam	Doxycycline, Tetracycline, Sulfamethoxazole, Amoxicillin, Amoxicillin+Clavulanic acid, Ampicillin, Ampicillin+Clavulanic acid, Cephalothin, Cefotaxime, Cefoxitin, Ceftazidime, Piperacillin, Piperacillin+Tazobactam, Ticarcillin, Ticarcillin+Clavulanic acid	7	Yes
SAL_BA6266AA	EnteroBase	2014-05-01	2014	United States	USA	40.7077	-95.9077	Poultry	Poultry	Chicken	chicken	11	Enteritidis	SAMN03455303	PRJNA186035	NA	NA	0	No
SAL_BA6268AA	EnteroBase	2007-01-01	2007	United States	USA	34.8573	-118.149	Poultry	Food	Chicken	chicken breast	152	Kentucky	SAMN03276003	PRJNA183850	Aminoglycoside, Tetracycline	Streptomycin, Doxycycline, Tetracycline, Minocycline	2	Yes
SAL_BA6274AA	EnteroBase	2014-05-01	2014	United States	USA	40.7077	-95.9077	Poultry	Poultry	Chicken	chicken	152	Kentucky	SAMN03455311	PRJNA186035	Beta-Lactam	Amoxicillin, Amoxicillin+Clavulanic acid, Ampicillin, Ampicillin+Clavulanic acid, Cephalothin, Cefotaxime, Cefoxitin, Ceftazidime, Piperacillin, Piperacillin+Tazobactam, Ticarcillin, Ticarcillin+Clavulanic acid	5	Yes
SAL_BA6276AA	EnteroBase	2014-05-01	2014	United States	USA	33.6089	-91.2074	Poultry	Poultry	Chicken	chicken	15	Heidelberg	SAMN03455301	PRJNA186035	Fosfomycin, Beta-Lactam	Fosfomycin, Amoxicillin, Amoxicillin+Clavulanic acid, Ampicillin, Ampicillin+Clavulanic acid, Cephalothin, Cefotaxime, Cefoxitin, Ceftazidime, Piperacillin, Piperacillin+Tazobactam, Ticarcillin, Ticarcillin+Clavulanic acid	6	Yes
SAL_BA6278AA	EnteroBase	2014-05-01	2014	United States	USA	31.2504	-99.2506	Poultry	Poultry	Chicken	chicken	15	Heidelberg	SAMN03455295	PRJNA186035	Fosfomycin	Fosfomycin	1	Yes
SAL_BA6289AA	EnteroBase	2014-04-01	2014	United States	USA	33.6089	-91.2074	Poultry	Poultry	Chicken	chicken	15	Heidelberg	SAMN03464726	PRJNA186035	Beta-Lactam, Fosfomycin	Amoxicillin, Ampicillin, Cephalothin, Piperacillin, Ticarcillin, Fosfomycin	3	Yes
SAL_BA6291AA	EnteroBase	2014-05-01	2014	United States	USA	43.8041	-120.554	Poultry	Poultry	Chicken	chicken	11	Enteritidis	SAMN03455286	PRJNA186035	NA	NA	0	No
SAL_BA6293AA	EnteroBase	2014-05-01	2014	United States	USA	40.2198	-79.4953	Poultry	Poultry	Chicken	chicken	11	Enteritidis	SAMN03455319	PRJNA186035	NA	NA	0	No
SAL_BA6297AA	EnteroBase	2007-01-01	2007	United States	USA	34.8573	-118.149	Poultry	Food	Chicken	chicken breast	4	Montevideo	SAMN03276009	PRJNA183850	Aminoglycoside, Aminoglycoside, Sulphonamides	Streptomycin, Gentamicin, Sulfamethoxazole	2	Yes
SAL_BA6303AA	EnteroBase	2014-05-01	2014	United States	USA	34.8573	-118.149	Poultry	Poultry	Chicken	chicken	15	Heidelberg	SAMN03455305	PRJNA186035	Fosfomycin	Fosfomycin	1	Yes
SAL_BA6305AA	EnteroBase	2014-05-01	2014	United States	USA	40.2198	-79.4953	Poultry	Poultry	Chicken	chicken	11	Enteritidis	SAMN03455321	PRJNA186035	NA	NA	0	No
SAL_BA6307AA	EnteroBase	2006-01-01	2006	United States	USA	46.2502	-94.2506	Poultry	Food	Chicken	chicken breast	15	Heidelberg	SAMN03291581	PRJNA183851	Fosfomycin, Aminoglycoside, Aminoglycoside, Sulphonamides	Fosfomycin, Streptomycin, Gentamicin, Sulfamethoxazole	3	Yes
SAL_BA6311AA	EnteroBase	2014-05-01	2014	United States	USA	32.7504	-89.7504	Poultry	Poultry	Chicken	chicken	15	Heidelberg	SAMN03455296	PRJNA186035	Sulphonamides, Aminoglycoside, Aminoglycoside, Beta-Lactam, Fosfomycin	Sulfamethoxazole, Gentamicin, Streptomycin, Amoxicillin, Ampicillin, Piperacillin, Ticarcillin, Fosfomycin	4	Yes
SAL_BA6322AA	EnteroBase	2014-05-01	2014	United States	USA	40.7077	-95.9077	Poultry	Poultry	Chicken	chicken	152	Kentucky	SAMN03455304	PRJNA186035	Aminoglycoside, Tetracycline	Streptomycin, Doxycycline, Tetracycline, Minocycline	2	Yes
SAL_BA6326AA	EnteroBase	2006-01-01	2006	United States	USA	46.2502	-94.2506	Poultry	Food	Chicken	chicken breast	152	Kentucky	SAMN03291579	PRJNA183851	Aminoglycoside, Tetracycline, Beta-Lactam	Streptomycin, Doxycycline, Tetracycline, Minocycline, Amoxicillin, Amoxicillin+Clavulanic acid, Ampicillin, Ampicillin+Clavulanic acid, Cephalothin, Cefotaxime, Cefoxitin, Ceftazidime, Piperacillin, Piperacillin+Tazobactam, Ticarcillin, Ticarcillin+Clavulanic acid	7	Yes
SAL_BA6336AA	EnteroBase	2007-01-01	2007	United States	USA	35.0353	-85.6043	Poultry	Food	Chicken	chicken breast	52	Blockley	SAMN03276000	PRJNA183850	NA	NA	0	No
SAL_BA6340AA	EnteroBase	2014-05-01	2014	United States	USA	43.8041	-120.554	Poultry	Poultry	Chicken	chicken	309	Kiambu	SAMN03455309	PRJNA186035	NA	NA	0	No
SAL_BA6342AA	EnteroBase	2014-05-01	2014	United States	USA	33.6089	-91.2074	Poultry	Poultry	Chicken	chicken	15	Heidelberg	SAMN03455292	PRJNA186035	Fosfomycin, Beta-Lactam	Fosfomycin, Amoxicillin, Ampicillin, Cephalothin, Piperacillin, Ticarcillin	3	Yes
SAL_BA6357AA	EnteroBase	2014-05-01	2014	United States	USA	40.2503	-83.0002	Poultry	Poultry	Chicken	chicken	138	Montevideo	SAMN03455316	PRJNA186035	NA	NA	0	No
SAL_BA6361AA	EnteroBase	2006-01-01	2006	United States	USA	46.2502	-94.2506	Poultry	Food	Chicken	chicken breast	152	Kentucky	SAMN03291575	PRJNA183851	NA	NA	0	No
SAL_BA6365AA	EnteroBase	2014-05-01	2014	United States	USA	33.6089	-91.2074	Poultry	Poultry	Chicken	chicken	26	Thompson	SAMN03455314	PRJNA186035	NA	NA	0	No
SAL_BA6371AA	EnteroBase	2014-05-01	2014	United States	USA	40.2503	-83.0002	Poultry	Poultry	Chicken	chicken	96	Schwarzengrund	SAMN03455318	PRJNA186035	NA	NA	0	No
SAL_BA6373AA	EnteroBase	2014-04-01	2014	United States	USA	40.2198	-79.4953	Poultry	Poultry	Chicken	chicken	11	Enteritidis	SAMN03464729	PRJNA186035	NA	NA	0	No
SAL_BA6374AA	EnteroBase	2014-05-01	2014	United States	USA	33.6089	-91.2074	Poultry	Poultry	Chicken	chicken	11	Enteritidis	SAMN03455302	PRJNA186035	NA	NA	0	No
SAL_BA6376AA	EnteroBase	2014-05-01	2014	United States	USA	32.7504	-89.7504	Poultry	Poultry	Chicken	chicken	26	Thompson	SAMN03455297	PRJNA186035	NA	NA	0	No
SAL_BA6390AA	EnteroBase	2014-05-01	2014	United States	USA	47.5001	-120.501	Poultry	Poultry	Chicken	chicken	11	Enteritidis	SAMN03455310	PRJNA186035	NA	NA	0	No
SAL_BA6392AA	EnteroBase	2014-05-01	2014	United States	USA	40.2198	-79.4953	Poultry	Poultry	Turkey	turkey	138	Montevideo	SAMN03455290	PRJNA186035	NA	NA	0	No
SAL_BA6404AA	EnteroBase	2007-01-01	2007	United States	USA	34.8573	-118.149	Poultry	Food	Chicken	chicken breast	638	Livingstone	SAMN03276008	PRJNA183850	NA	NA	0	No
SAL_BA6422AA	EnteroBase	2014-05-01	2014	United States	USA	33.6089	-91.2074	Poultry	Poultry	Chicken	chicken	15	Heidelberg	SAMN03455298	PRJNA186035	Fosfomycin, Beta-Lactam	Fosfomycin, Amoxicillin, Ampicillin, Cephalothin, Piperacillin, Ticarcillin	3	Yes
SAL_BA6423AA	EnteroBase	2014-05-01	2014	United States	USA	40.2198	-79.4953	Poultry	Poultry	Chicken	chicken	152	Kentucky	SAMN03455289	PRJNA186035	Beta-Lactam, Aminoglycoside, Tetracycline	Amoxicillin, Amoxicillin+Clavulanic acid, Ampicillin, Ampicillin+Clavulanic acid, Cephalothin, Cefotaxime, Cefoxitin, Ceftazidime, Piperacillin, Piperacillin+Tazobactam, Ticarcillin, Ticarcillin+Clavulanic acid, Streptomycin, Doxycycline, Tetracycline, Minocycline	7	Yes
SAL_BA6425AA	EnteroBase	2014-05-01	2014	United States	USA	32.7504	-83.5002	Poultry	Poultry	Chicken	chicken	19	Typhimurium	SAMN03455288	PRJNA186035	Beta-Lactam, Tetracycline, Sulphonamides	Amoxicillin, Amoxicillin+Clavulanic acid, Ampicillin, Ampicillin+Clavulanic acid, Cephalothin, Cefotaxime, Cefoxitin, Ceftazidime, Piperacillin, Piperacillin+Tazobactam, Ticarcillin, Ticarcillin+Clavulanic acid, Doxycycline, Tetracycline, Sulfamethoxazole	7	Yes
SAL_BA6427AA	EnteroBase	2007-01-01	2007	United States	USA	34.5003	-106.001	Poultry	Food	Chicken	chicken breast	14	Senftenberg	SAMN03276016	PRJNA183850	NA	NA	0	No
SAL_BA6435AA	EnteroBase	2006-01-01	2006	United States	USA	38.6308	-76.937	Poultry	Food	Chicken	chicken breast	19	Typhimurium	SAMN03291569	PRJNA183851	Aminoglycoside, Tetracycline, Sulphonamides, Aminoglycoside	Kanamycin, Doxycycline, Tetracycline, Sulfamethoxazole, Streptomycin	3	Yes
SAL_BA6436AA	EnteroBase	2014-05-01	2014	United States	USA	43.8041	-120.554	Poultry	Poultry	Chicken	chicken	11	Enteritidis	SAMN03455285	PRJNA186035	NA	NA	0	No
SAL_BA6445AA	EnteroBase	2014-05-01	2014	United States	USA	33.6089	-91.2074	Poultry	Poultry	Chicken	chicken	15	Heidelberg	SAMN03455300	PRJNA186035	Fosfomycin	Fosfomycin	1	Yes
SAL_BA6447AA	EnteroBase	2014-05-01	2014	United States	USA	31.2504	-99.2506	Poultry	Poultry	Chicken	chicken	316	Montevideo	SAMN03455299	PRJNA186035	NA	NA	0	No
SAL_BA6459AA	EnteroBase	2014-05-01	2014	United States	USA	38.0167	-85.9047	Poultry	Poultry	Chicken	chicken	19	Typhimurium	SAMN03455293	PRJNA186035	Sulphonamides, Tetracycline, Aminoglycoside	Sulfamethoxazole, Doxycycline, Tetracycline, Streptomycin	3	Yes
SAL_BA6461AA	EnteroBase	2014-05-01	2014	United States	USA	40.2503	-83.0002	Poultry	Poultry	Chicken	chicken	96	Schwarzengrund	SAMN03455322	PRJNA186035	NA	NA	0	No
SAL_BA6463AA	EnteroBase	2014-05-01	2014	United States	USA	46.2502	-94.2506	Poultry	Poultry	Chicken	chicken	11	Enteritidis	SAMN03455287	PRJNA186035	NA	NA	0	No
SAL_BA6465AA	EnteroBase	2014-05-01	2014	United States	USA	43.8041	-120.554	Poultry	Poultry	Chicken	chicken	11	Enteritidis	SAMN03455284	PRJNA186035	NA	NA	0	No
SAL_BA6473AA	EnteroBase	2014-04-01	2014	United States	USA	40.2503	-83.0002	Poultry	Poultry	Chicken	chicken	-32	Heidelberg	SAMN03464728	PRJNA186035	Sulphonamides, Aminoglycoside, Aminoglycoside, Tetracycline, Fosfomycin	Sulfamethoxazole, Gentamicin, Streptomycin, Doxycycline, Tetracycline, Fosfomycin	4	Yes
SAL_BA6475AA	EnteroBase	2014-05-01	2014	United States	USA	47.5001	-120.501	Poultry	Poultry	Chicken	chicken	11	Enteritidis	SAMN03455323	PRJNA186035	NA	NA	0	No
SAL_BA6476AA	EnteroBase	2014-05-01	2014	United States	USA	43.8041	-120.554	Poultry	Poultry	Chicken	chicken	19	Typhimurium	SAMN03455317	PRJNA186035	Tetracycline, Sulphonamides	Doxycycline, Tetracycline, Sulfamethoxazole	2	Yes
SAL_BA6482AA	EnteroBase	2014-05-01	2014	United States	USA	34.8573	-118.149	Poultry	Poultry	Chicken	chicken	11	Enteritidis	SAMN03455324	PRJNA186035	NA	NA	0	No
SAL_BA6484AA	EnteroBase	2014-05-01	2014	United States	USA	40.2198	-79.4953	Poultry	Poultry	Chicken	chicken	11	Enteritidis	SAMN03455320	PRJNA186035	NA	NA	0	No
SAL_BA6486AA	EnteroBase	2014-05-01	2014	United States	USA	33.6089	-91.2074	Poultry	Poultry	Chicken	chicken	11	Enteritidis	SAMN03455313	PRJNA186035	NA	NA	0	No
SAL_BA6492AA	EnteroBase	2014-04-01	2014	United States	USA	40.2503	-83.0002	Poultry	Poultry	Chicken	chicken	32	Infantis	SAMN03464727	PRJNA186035	NA	NA	0	No
SAL_BA6495AA	EnteroBase	2014-05-01	2014	United States	USA	40.2198	-79.4953	Poultry	Poultry	Chicken	chicken	11	Enteritidis	SAMN03455325	PRJNA186035	NA	NA	0	No
SAL_BA6497AA	EnteroBase	2014-05-01	2014	United States	USA	40.7077	-95.9077	Poultry	Poultry	Chicken	chicken	152	Kentucky	SAMN03455312	PRJNA186035	Aminoglycoside, Tetracycline	Streptomycin, Doxycycline, Tetracycline, Minocycline	2	Yes
SAL_BA6499AA	EnteroBase	2014-05-01	2014	United States	USA	33.6089	-91.2074	Poultry	Poultry	Chicken	chicken	15	Heidelberg	SAMN03455307	PRJNA186035	Beta-Lactam, Fosfomycin	Amoxicillin, Ampicillin, Cephalothin, Piperacillin, Ticarcillin, Fosfomycin	3	Yes
SAL_BA6504AA	EnteroBase	2014-04-01	2014	United States	USA	33.6089	-91.2074	Poultry	Poultry	Chicken	chicken	15	Heidelberg	SAMN03464730	PRJNA186035	Beta-Lactam, Sulphonamides, Aminoglycoside, Aminoglycoside, Tetracycline, Fosfomycin	Amoxicillin, Amoxicillin+Clavulanic acid, Ampicillin, Ampicillin+Clavulanic acid, Cephalothin, Cefotaxime, Cefoxitin, Ceftazidime, Piperacillin, Piperacillin+Tazobactam, Ticarcillin, Ticarcillin+Clavulanic acid, Sulfamethoxazole, Gentamicin, Streptomycin, Doxycycline, Tetracycline, Fosfomycin	9	Yes
SAL_BA6506AA	EnteroBase	2014-05-01	2014	United States	USA	34.8573	-118.149	Poultry	Poultry	Chicken	chicken	26	Thompson	SAMN03455315	PRJNA186035	NA	NA	0	No
SAL_BA6528AA	EnteroBase	2007-01-01	2007	United States	USA	46.2502	-94.2506	Poultry	Food	Chicken	chicken breast	65	Brandenburg	SAMN03276010	PRJNA183850	NA	NA	0	No
SAL_BA6536AA	EnteroBase	2007-01-01	2007	United States	USA	34.5003	-106.001	Poultry	Food	Chicken	chicken breast	19	Typhimurium	SAMN03276017	PRJNA183850	NA	NA	0	No
SAL_BA6539AA	EnteroBase	2007-01-01	2007	United States	USA	34.8573	-118.149	Swine	Food	Swine	pork chop	413	Mbandaka	SAMN03276007	PRJNA183850	NA	NA	0	No
SAL_BA6543AA	EnteroBase	2015-03-01	2015	United States	USA	46.2502	-94.2506	Bovine	Food	Bovine	beef suet	10	Dublin	SAMN03418504	PRJNA215333	Tetracycline, Aminoglycoside, Sulphonamides, Beta-Lactam, Phenicol, Aminoglycoside	Doxycycline, Tetracycline, Streptomycin, Sulfamethoxazole, Amoxicillin, Amoxicillin+Clavulanic acid, Ampicillin, Ampicillin+Clavulanic acid, Cephalothin, Cefotaxime, Cefoxitin, Ceftazidime, Piperacillin, Piperacillin+Tazobactam, Ticarcillin, Ticarcillin+Clavulanic acid, Chloramphenicol, Florfenicol, Kanamycin	9	Yes
SAL_BA6555AA	EnteroBase	2006-01-01	2006	United States	USA	38.6308	-76.937	Poultry	Food	Chicken	chicken breast	15	Heidelberg	SAMN03291567	PRJNA183851	Fosfomycin	Fosfomycin	1	Yes
SAL_BA6557AA	EnteroBase	2006-01-01	2006	United States	USA	46.2502	-94.2506	Poultry	Food	Chicken	chicken breast	152	Kentucky	SAMN03291576	PRJNA183851	Aminoglycoside, Tetracycline	Streptomycin, Doxycycline, Tetracycline, Minocycline	2	Yes
SAL_BA6571AA	EnteroBase	2006-01-01	2006	United States	USA	38.6308	-76.937	Poultry	Food	Chicken	chicken breast	19	Typhimurium	SAMN03291570	PRJNA183851	Beta-Lactam, Tetracycline, Sulphonamides	Amoxicillin, Amoxicillin+Clavulanic acid, Ampicillin, Ampicillin+Clavulanic acid, Cephalothin, Cefotaxime, Cefoxitin, Ceftazidime, Piperacillin, Piperacillin+Tazobactam, Ticarcillin, Ticarcillin+Clavulanic acid, Doxycycline, Tetracycline, Sulfamethoxazole	7	Yes
SAL_BA6588AA	EnteroBase	2014-05-01	2014	United States	USA	34.8573	-118.149	Poultry	Poultry	Chicken	chicken	96	Schwarzengrund	SAMN03455306	PRJNA186035	NA	NA	0	No
SAL_BA6590AA	EnteroBase	2014-05-01	2014	United States	USA	33.6089	-91.2074	Poultry	Poultry	Chicken	chicken	15	Heidelberg	SAMN03455294	PRJNA186035	Beta-Lactam, Beta-Lactam, Fosfomycin	Amoxicillin, Amoxicillin+Clavulanic acid, Ampicillin, Ampicillin+Clavulanic acid, Cephalothin, Cefotaxime, Cefoxitin, Ceftazidime, Piperacillin, Piperacillin+Tazobactam, Ticarcillin, Ticarcillin+Clavulanic acid, Amoxicillin, Ampicillin, Cephalothin, Piperacillin, Ticarcillin, Fosfomycin	6	Yes
SAL_BA6592AA	EnteroBase	2014-05-01	2014	United States	USA	32.7504	-89.7504	Poultry	Poultry	Chicken	chicken	19	I 4,[5],12:i:-	SAMN03455291	PRJNA186035	NA	NA	0	No
SAL_BA6595AA	EnteroBase	2014-05-01	2014	United States	USA	43.8041	-120.554	Poultry	Poultry	Chicken	chicken	11	Enteritidis	SAMN03455283	PRJNA186035	NA	NA	0	No
SAL_BA6608AA	EnteroBase	2014-05-01	2014	United States	USA	43.8041	-120.554	Poultry	Poultry	Chicken	chicken	152	Kentucky	SAMN03455277	PRJNA186035	NA	NA	0	No
SAL_BA6614AA	EnteroBase	2014-05-01	2014	United States	USA	43.8041	-120.554	Poultry	Poultry	Chicken	chicken	15	Heidelberg	SAMN03455281	PRJNA186035	Fosfomycin, Beta-Lactam	Fosfomycin, Amoxicillin, Ampicillin, Cephalothin, Piperacillin, Ticarcillin	3	Yes
SAL_BA6616AA	EnteroBase	2014-05-01	2014	United States	USA	34.8573	-118.149	Poultry	Poultry	Chicken	chicken	11	Enteritidis	SAMN03455276	PRJNA186035	NA	NA	0	No
SAL_BA6618AA	EnteroBase	2014-05-01	2014	United States	USA	43.8041	-120.554	Poultry	Poultry	Chicken	chicken	15	Heidelberg	SAMN03455264	PRJNA186035	Aminoglycoside, Aminoglycoside, Fosfomycin, Tetracycline	Gentamicin, Streptomycin, Fosfomycin, Doxycycline, Tetracycline	3	Yes
SAL_BA6631AA	EnteroBase	2014-05-01	2014	United States	USA	34.8573	-118.149	Poultry	Poultry	Chicken	chicken	15	Heidelberg	SAMN03455275	PRJNA186035	Fosfomycin, Beta-Lactam	Fosfomycin, Amoxicillin, Amoxicillin+Clavulanic acid, Ampicillin, Ampicillin+Clavulanic acid, Cephalothin, Cefotaxime, Cefoxitin, Ceftazidime, Piperacillin, Piperacillin+Tazobactam, Ticarcillin, Ticarcillin+Clavulanic acid	6	Yes
SAL_BA6633AA	EnteroBase	2014-05-01	2014	United States	USA	34.8573	-118.149	Poultry	Poultry	Chicken	chicken	19	Typhimurium	SAMN03455272	PRJNA186035	Tetracycline, Sulphonamides, Beta-Lactam	Doxycycline, Tetracycline, Sulfamethoxazole, Amoxicillin, Amoxicillin+Clavulanic acid, Ampicillin, Ampicillin+Clavulanic acid, Cephalothin, Cefotaxime, Cefoxitin, Ceftazidime, Piperacillin, Piperacillin+Tazobactam, Ticarcillin, Ticarcillin+Clavulanic acid	7	Yes
SAL_BA6635AA	EnteroBase	2014-05-01	2014	United States	USA	34.8573	-118.149	Poultry	Poultry	Chicken	chicken	22	Braenderup	SAMN03455261	PRJNA186035	Sulphonamides, Aminoglycoside, Aminoglycoside	Sulfamethoxazole, Gentamicin, Streptomycin	2	Yes
SAL_BA6642AA	EnteroBase	2014-05-01	2014	United States	USA	43.8041	-120.554	Poultry	Poultry	Chicken	chicken	152	Kentucky	SAMN03455280	PRJNA186035	NA	NA	0	No
SAL_BA6644AA	EnteroBase	2014-05-01	2014	United States	USA	34.8573	-118.149	Poultry	Poultry	Chicken	chicken	15	Heidelberg	SAMN03455274	PRJNA186035	Beta-Lactam, Fosfomycin	Amoxicillin, Ampicillin, Cephalothin, Piperacillin, Ticarcillin, Fosfomycin	3	Yes
SAL_BA6646AA	EnteroBase	2014-05-01	2014	United States	USA	34.8573	-118.149	Poultry	Poultry	Chicken	chicken	11	Enteritidis	SAMN03455268	PRJNA186035	NA	NA	0	No
SAL_BA6654AA	EnteroBase	2014-05-01	2014	United States	USA	43.8041	-120.554	Poultry	Poultry	Chicken	chicken	11	Enteritidis	SAMN03455279	PRJNA186035	NA	NA	0	No
SAL_BA6656AA	EnteroBase	2014-05-01	2014	United States	USA	34.8573	-118.149	Poultry	Poultry	Chicken	chicken	11	Enteritidis	SAMN03455270	PRJNA186035	NA	NA	0	No
SAL_BA6658AA	EnteroBase	2014-05-01	2014	United States	USA	34.8573	-118.149	Poultry	Poultry	Chicken	chicken	11	Enteritidis	SAMN03455269	PRJNA186035	NA	NA	0	No
SAL_BA6662AA	EnteroBase	2014-05-01	2014	United States	USA	43.8041	-120.554	Poultry	Poultry	Chicken	chicken	11	Enteritidis	SAMN03455278	PRJNA186035	NA	NA	0	No
SAL_BA6663AA	EnteroBase	2014-05-01	2014	United States	USA	33.6089	-91.2074	Poultry	Poultry	Chicken	chicken	32	Infantis	SAMN03455259	PRJNA186035	NA	NA	0	No
SAL_BA6666AA	EnteroBase	2014-05-01	2014	United States	USA	32.7504	-86.7503	Poultry	Poultry	Chicken	chicken	11	Enteritidis	SAMN03455271	PRJNA186035	NA	NA	0	No
SAL_BA6668AA	EnteroBase	2014-05-01	2014	United States	USA	43.8041	-120.554	Poultry	Poultry	Chicken	chicken	15	Heidelberg	SAMN03455265	PRJNA186035	Tetracycline, Aminoglycoside, Aminoglycoside, Sulphonamides, Fosfomycin	Doxycycline, Tetracycline, Streptomycin, Gentamicin, Sulfamethoxazole, Fosfomycin	4	Yes
SAL_BA6677AA	EnteroBase	2014-05-01	2014	United States	USA	34.8573	-118.149	Poultry	Poultry	Chicken	chicken	11	Enteritidis	SAMN03455266	PRJNA186035	NA	NA	0	No
SAL_BA6679AA	EnteroBase	2014-05-01	2014	United States	USA	43.8041	-120.554	Poultry	Poultry	Chicken	chicken	15	Heidelberg	SAMN03455263	PRJNA186035	Aminoglycoside, Aminoglycoside, Aminoglycoside, Tetracycline, Fosfomycin	Streptomycin, Gentamicin, Tobramycin, Plazomicin, Hygromycin, Doxycycline, Tetracycline, Minocycline, Fosfomycin	3	Yes
SAL_BA6681AA	EnteroBase	2014-05-01	2014	United States	USA	33.6089	-91.2074	Poultry	Poultry	Chicken	chicken	11	Enteritidis	SAMN03455260	PRJNA186035	NA	NA	0	No
SAL_BA6684AA	EnteroBase	2014-05-01	2014	United States	USA	43.8041	-120.554	Poultry	Poultry	Chicken	chicken	19	Typhimurium	SAMN03455282	PRJNA186035	Sulphonamides, Tetracycline	Sulfamethoxazole, Doxycycline, Tetracycline	2	Yes
SAL_BA6686AA	EnteroBase	2014-05-01	2014	United States	USA	34.8573	-118.149	Poultry	Poultry	Chicken	chicken	19	Typhimurium	SAMN03455273	PRJNA186035	Sulphonamides, Tetracycline	Sulfamethoxazole, Doxycycline, Tetracycline	2	Yes
SAL_BA6689AA	EnteroBase	2014-05-01	2014	United States	USA	34.8573	-118.149	Poultry	Poultry	Chicken	chicken	19	Typhimurium	SAMN03455267	PRJNA186035	NA	NA	0	No
SAL_BA6700AA	EnteroBase	2014-05-01	2014	United States	USA	43.8041	-120.554	Poultry	Poultry	Chicken	chicken	15	Heidelberg	SAMN03455232	PRJNA186035	Fosfomycin, Beta-Lactam	Fosfomycin, Amoxicillin, Ampicillin, Cephalothin, Piperacillin, Ticarcillin	3	Yes
SAL_BA6701AA	EnteroBase	2014-04-01	2014	United States	USA	40.7077	-95.9077	Poultry	Poultry	Chicken	chicken	32	Infantis	SAMN03418379	PRJNA186035	NA	NA	0	No
SAL_BA6714AA	EnteroBase	2014-05-01	2014	United States	USA	43.8041	-120.554	Poultry	Poultry	Chicken	chicken	19	Typhimurium	SAMN03455245	PRJNA186035	Sulphonamides, Tetracycline	Sulfamethoxazole, Doxycycline, Tetracycline	2	Yes
SAL_BA6722AA	EnteroBase	2014-04-01	2014	United States	USA	38.0167	-85.9047	Poultry	Poultry	Chicken	chicken	19	Typhimurium	SAMN03418417	PRJNA186035	Tetracycline, Sulphonamides	Doxycycline, Tetracycline, Sulfamethoxazole	2	Yes
SAL_BA6728AA	EnteroBase	2014-05-01	2014	United States	USA	40.7077	-95.9077	Poultry	Poultry	Chicken	chicken	152	Kentucky	SAMN03455241	PRJNA186035	Aminoglycoside, Tetracycline	Streptomycin, Doxycycline, Tetracycline, Minocycline	2	Yes
SAL_BA6733AA	EnteroBase	2014-04-01	2014	United States	USA	34.8573	-118.149	Poultry	Poultry	Chicken	chicken	11	Enteritidis	SAMN03418408	PRJNA186035	NA	NA	0	No
SAL_BA6739AA	EnteroBase	2014-04-01	2014	United States	USA	40.2503	-83.0002	Poultry	Poultry	Chicken	chicken	15	Heidelberg	SAMN03418391	PRJNA186035	Fosfomycin	Fosfomycin	1	Yes
SAL_BA6759AA	EnteroBase	2014-04-01	2014	United States	USA	33.6089	-91.2074	Poultry	Poultry	Chicken	chicken	15	Heidelberg	SAMN03418411	PRJNA186035	Fosfomycin, Beta-Lactam	Fosfomycin, Amoxicillin, Ampicillin, Cephalothin, Piperacillin, Ticarcillin	3	Yes
SAL_BA6762AA	EnteroBase	2014-04-01	2014	United States	USA	31.2504	-99.2506	Poultry	Poultry	Chicken	chicken	152	Kentucky	SAMN03418463	PRJNA186035	Aminoglycoside, Tetracycline	Streptomycin, Doxycycline, Tetracycline, Minocycline	2	Yes
SAL_BA6764AA	EnteroBase	2014-04-01	2014	United States	USA	40.7077	-95.9077	Poultry	Poultry	Chicken	chicken	152	Kentucky	SAMN03418451	PRJNA186035	Beta-Lactam	Amoxicillin, Amoxicillin+Clavulanic acid, Ampicillin, Ampicillin+Clavulanic acid, Cephalothin, Cefotaxime, Cefoxitin, Ceftazidime, Piperacillin, Piperacillin+Tazobactam, Ticarcillin, Ticarcillin+Clavulanic acid	5	Yes
SAL_BA6771AA	EnteroBase	2006-01-01	2006	United States	USA	38.6308	-76.937	Poultry	Food	Chicken	chicken breast	11	Enteritidis	SAMN03291562	PRJNA183851	NA	NA	0	No
SAL_BA6773AA	EnteroBase	2006-01-01	2006	United States	USA	38.6308	-76.937	Poultry	Food	Chicken	chicken breast	152	Kentucky	SAMN03291557	PRJNA183851	Aminoglycoside, Tetracycline	Streptomycin, Doxycycline, Tetracycline, Minocycline	2	Yes
SAL_BA6776AA	EnteroBase	2014-05-01	2014	United States	USA	46.2502	-94.2506	Poultry	Poultry	Turkey	turkey	412	Reading	SAMN03455251	PRJNA186035	Beta-Lactam	Amoxicillin, Ampicillin, Cephalothin, Piperacillin, Ticarcillin	2	Yes
SAL_BA6780AA	EnteroBase	2014-05-01	2014	United States	USA	47.5001	-120.501	Poultry	Poultry	Chicken	chicken	152	Kentucky	SAMN03455252	PRJNA186035	Aminoglycoside, Tetracycline	Streptomycin, Doxycycline, Tetracycline, Minocycline	2	Yes
SAL_BA6783AA	EnteroBase	2014-05-01	2014	United States	USA	34.8573	-118.149	Poultry	Poultry	Chicken	chicken	152	Kentucky	SAMN03455257	PRJNA186035	Aminoglycoside, Tetracycline	Streptomycin, Doxycycline, Tetracycline, Minocycline	2	Yes
SAL_BA6787AA	EnteroBase	2014-04-01	2014	United States	USA	34.5003	-111.501	Poultry	Poultry	Chicken	chicken	15	Heidelberg	SAMN03418446	PRJNA186035	Aminoglycoside, Aminoglycoside, Sulphonamides, Fosfomycin	Streptomycin, Gentamicin, Sulfamethoxazole, Fosfomycin	3	Yes
SAL_BA6789AA	EnteroBase	2014-04-01	2014	United States	USA	34.8573	-118.149	Poultry	Poultry	Chicken	chicken	15	Heidelberg	SAMN03418398	PRJNA186035	Fosfomycin	Fosfomycin	1	Yes
SAL_BA6794AA	EnteroBase	2014-04-01	2014	United States	USA	34.8573	-118.149	Poultry	Poultry	Chicken	chicken	413	Mbandaka	SAMN03418454	PRJNA186035	Tetracycline	Doxycycline, Tetracycline, Minocycline	1	Yes
SAL_BA6802AA	EnteroBase	2014-04-01	2014	United States	USA	34.8573	-118.149	Poultry	Poultry	Chicken	chicken	152	Kentucky	SAMN03418431	PRJNA186035	Aminoglycoside, Tetracycline	Streptomycin, Doxycycline, Tetracycline, Minocycline	2	Yes
SAL_BA6804AA	EnteroBase	2014-04-01	2014	United States	USA	40.0003	-89.2504	Poultry	Poultry	Chicken	chicken	152	Kentucky	SAMN03418397	PRJNA186035	Aminoglycoside, Tetracycline	Streptomycin, Doxycycline, Tetracycline, Minocycline	2	Yes
SAL_BA6808AA	EnteroBase	2014-04-01	2014	United States	USA	34.8573	-118.149	Poultry	Poultry	Chicken	chicken	15	Heidelberg	SAMN03418430	PRJNA186035	Fosfomycin, Aminoglycoside, Tetracycline, Aminoglycoside, Sulphonamides, Phenicol, Trimethoprim, Aminoglycoside, Beta-Lactam	Fosfomycin, Gentamicin, Tobramycin, Doxycycline, Tetracycline, Minocycline, Streptomycin, Sulfamethoxazole, Chloramphenicol, Trimethoprim, Kanamycin, Amoxicillin, Ampicillin, Cephalothin, Piperacillin, Ticarcillin	8	Yes
SAL_BA6812AA	EnteroBase	2014-04-01	2014	United States	USA	31.2504	-99.2506	Poultry	Poultry	Chicken	chicken	152	Kentucky	SAMN03418465	PRJNA186035	Beta-Lactam	Amoxicillin, Amoxicillin+Clavulanic acid, Ampicillin, Ampicillin+Clavulanic acid, Cephalothin, Cefotaxime, Cefoxitin, Ceftazidime, Piperacillin, Piperacillin+Tazobactam, Ticarcillin, Ticarcillin+Clavulanic acid	5	Yes
SAL_BA6814AA	EnteroBase	2014-04-01	2014	United States	USA	32.7504	-89.7504	Poultry	Poultry	Chicken	chicken	19	I 4,[5],12:i:-	SAMN03418428	PRJNA186035	NA	NA	0	No
SAL_BA6818AA	EnteroBase	2014-04-01	2014	United States	USA	31.2504	-99.2506	Poultry	Poultry	Chicken	chicken	152	Kentucky	SAMN03418456	PRJNA186035	Aminoglycoside, Tetracycline	Streptomycin, Doxycycline, Tetracycline, Minocycline	2	Yes
SAL_BA6820AA	EnteroBase	2014-04-01	2014	United States	USA	34.8573	-118.149	Poultry	Poultry	Chicken	chicken	22	Braenderup	SAMN03418389	PRJNA186035	NA	NA	0	No
SAL_BA6831AA	EnteroBase	2014-04-01	2014	United States	USA	34.8573	-118.149	Poultry	Poultry	Chicken	chicken	138	Montevideo	SAMN03418442	PRJNA186035	NA	NA	0	No
SAL_BA6833AA	EnteroBase	2014-04-01	2014	United States	USA	34.5003	-111.501	Poultry	Poultry	Chicken	chicken	15	Heidelberg	SAMN03418412	PRJNA186035	Fosfomycin, Aminoglycoside, Aminoglycoside, Sulphonamides, Phenicol, Trimethoprim, Tetracycline, Aminoglycoside, Beta-Lactam	Fosfomycin, Gentamicin, Tobramycin, Streptomycin, Sulfamethoxazole, Chloramphenicol, Trimethoprim, Doxycycline, Tetracycline, Minocycline, Kanamycin, Amoxicillin, Ampicillin, Cephalothin, Piperacillin, Ticarcillin	8	Yes
SAL_BA6839AA	EnteroBase	2014-04-01	2014	United States	USA	31.2504	-99.2506	Poultry	Poultry	Chicken	chicken	15	Heidelberg	SAMN03418464	PRJNA186035	Fosfomycin	Fosfomycin	1	Yes
SAL_BA6841AA	EnteroBase	2014-04-01	2014	United States	USA	39.0003	-105.501	Poultry	Poultry	Chicken	chicken	15	Heidelberg	SAMN03418447	PRJNA186035	Fosfomycin	Fosfomycin	1	Yes
SAL_BA6845AA	EnteroBase	2014-04-01	2014	United States	USA	34.8573	-118.149	Poultry	Poultry	Chicken	chicken	152	Kentucky	SAMN03418388	PRJNA186035	Aminoglycoside, Tetracycline	Streptomycin, Doxycycline, Tetracycline, Minocycline	2	Yes
SAL_BA6851AA	EnteroBase	2014-04-01	2014	United States	USA	40.7077	-95.9077	Poultry	Poultry	Chicken	chicken	152	Kentucky	SAMN03418450	PRJNA186035	Beta-Lactam	Amoxicillin, Amoxicillin+Clavulanic acid, Ampicillin, Ampicillin+Clavulanic acid, Cephalothin, Cefotaxime, Cefoxitin, Ceftazidime, Piperacillin, Piperacillin+Tazobactam, Ticarcillin, Ticarcillin+Clavulanic acid	5	Yes
SAL_BA6862AA	EnteroBase	2006-01-01	2006	United States	USA	38.6308	-76.937	Poultry	Food	Chicken	chicken breast	19	Typhimurium	SAMN03291564	PRJNA183851	Tetracycline, Sulphonamides, Beta-Lactam	Doxycycline, Tetracycline, Sulfamethoxazole, Amoxicillin, Amoxicillin+Clavulanic acid, Ampicillin, Ampicillin+Clavulanic acid, Cephalothin, Cefotaxime, Cefoxitin, Ceftazidime, Piperacillin, Piperacillin+Tazobactam, Ticarcillin, Ticarcillin+Clavulanic acid	7	Yes
SAL_BA6864AA	EnteroBase	2014-05-01	2014	United States	USA	34.8573	-118.149	Poultry	Poultry	Chicken	chicken	152	Kentucky	SAMN03455255	PRJNA186035	Aminoglycoside, Tetracycline	Streptomycin, Doxycycline, Tetracycline, Minocycline	2	Yes
SAL_BA6870AA	EnteroBase	2014-04-01	2014	United States	USA	34.8573	-118.149	Poultry	Poultry	Chicken	chicken	15	Heidelberg	SAMN03418394	PRJNA186035	Fosfomycin	Fosfomycin	1	Yes
SAL_BA6882AA	EnteroBase	2014-05-01	2014	United States	USA	40.2503	-83.0002	Poultry	Poultry	Chicken	chicken	32	Infantis	SAMN03455235	PRJNA186035	NA	NA	0	No
SAL_BA6884AA	EnteroBase	2014-04-01	2014	United States	USA	34.8573	-118.149	Poultry	Poultry	Chicken	chicken	50	Saintpaul	SAMN03418453	PRJNA186035	Tetracycline, Aminoglycoside, Beta-Lactam, Aminoglycoside	Doxycycline, Tetracycline, Streptomycin, Amoxicillin, Ampicillin, Cephalothin, Piperacillin, Ticarcillin, Gentamicin, Tobramycin	4	Yes
SAL_BA6887AA	EnteroBase	2014-04-01	2014	United States	USA	31.0005	-92.0004	Poultry	Poultry	Chicken	chicken	15	Heidelberg	SAMN03418399	PRJNA186035	Fosfomycin, Aminoglycoside, Tetracycline, Aminoglycoside	Fosfomycin, Streptomycin, Doxycycline, Tetracycline, Minocycline, Kanamycin, Neomycin	3	Yes
SAL_BA6897AA	EnteroBase	2014-04-01	2014	United States	USA	34.8573	-118.149	Poultry	Poultry	Chicken	chicken	11	Enteritidis	SAMN03418407	PRJNA186035	NA	NA	0	No
SAL_BA6901AA	EnteroBase	2014-04-01	2014	United States	USA	40.7077	-95.9077	Poultry	Poultry	Chicken	chicken	152	Kentucky	SAMN03418449	PRJNA186035	Beta-Lactam	Amoxicillin, Amoxicillin+Clavulanic acid, Ampicillin, Ampicillin+Clavulanic acid, Cephalothin, Cefotaxime, Cefoxitin, Ceftazidime, Piperacillin, Piperacillin+Tazobactam, Ticarcillin, Ticarcillin+Clavulanic acid	5	Yes
SAL_BA6906AA	EnteroBase	2014-04-01	2014	United States	USA	33.6089	-91.2074	Poultry	Poultry	Chicken	chicken	15	Heidelberg	SAMN03418459	PRJNA186035	Fosfomycin, Beta-Lactam	Fosfomycin, Amoxicillin, Ampicillin, Cephalothin, Piperacillin, Ticarcillin	3	Yes
SAL_BA6912AA	EnteroBase	2014-04-01	2014	United States	USA	34.8573	-118.149	Poultry	Poultry	Turkey	turkey	96	Schwarzengrund	SAMN03418433	PRJNA186035	Aminoglycoside, Tetracycline	Streptomycin, Doxycycline, Tetracycline, Minocycline	2	Yes
SAL_BA6916AA	EnteroBase	2014-04-01	2014	United States	USA	34.8573	-118.149	Poultry	Poultry	Chicken	chicken	22	Braenderup	SAMN03418385	PRJNA186035	NA	NA	0	No
SAL_BA6925AA	EnteroBase	2014-05-01	2014	United States	USA	38.0167	-85.9047	Poultry	Poultry	Chicken	chicken	19	Typhimurium	SAMN03455254	PRJNA186035	Tetracycline, Sulphonamides	Doxycycline, Tetracycline, Sulfamethoxazole	2	Yes
SAL_BA6934AA	EnteroBase	2014-05-01	2014	United States	USA	40.2198	-79.4953	Poultry	Poultry	Chicken	chicken	152	Kentucky	SAMN03455253	PRJNA186035	Aminoglycoside, Tetracycline	Streptomycin, Doxycycline, Tetracycline, Minocycline	2	Yes
SAL_BA6946AA	EnteroBase	2014-04-01	2014	United States	USA	33.6089	-91.2074	Poultry	Poultry	Chicken	chicken	15	Heidelberg	SAMN03418458	PRJNA186035	Beta-Lactam, Beta-Lactam, Fosfomycin	Amoxicillin, Amoxicillin+Clavulanic acid, Ampicillin, Ampicillin+Clavulanic acid, Cephalothin, Cefotaxime, Cefoxitin, Ceftazidime, Piperacillin, Piperacillin+Tazobactam, Ticarcillin, Ticarcillin+Clavulanic acid, Amoxicillin, Ampicillin, Cephalothin, Piperacillin, Ticarcillin, Fosfomycin	6	Yes
SAL_BA6949AA	EnteroBase	2014-04-01	2014	United States	USA	34.5003	-111.501	Poultry	Poultry	Chicken	chicken	152	Kentucky	SAMN03418445	PRJNA186035	Trimethoprim, Sulphonamides, Aminoglycoside	Trimethoprim, Sulfamethoxazole, Streptomycin	3	Yes
SAL_BA6951AA	EnteroBase	2014-05-01	2014	United States	USA	39.0003	-105.501	Poultry	Poultry	Chicken	chicken	11	Enteritidis	SAMN03455228	PRJNA186035	NA	NA	0	No
SAL_BA6957AA	EnteroBase	2006-01-01	2006	United States	USA	38.6308	-76.937	Poultry	Food	Chicken	chicken breast	19	Typhimurium	SAMN03291556	PRJNA183851	Beta-Lactam	Amoxicillin, Amoxicillin+Clavulanic acid, Ampicillin, Ampicillin+Clavulanic acid, Cephalothin, Cefotaxime, Cefoxitin, Ceftazidime, Piperacillin, Piperacillin+Tazobactam, Ticarcillin, Ticarcillin+Clavulanic acid	5	Yes
SAL_BA6959AA	EnteroBase	2014-04-01	2014	United States	USA	34.8573	-118.149	Poultry	Poultry	Chicken	chicken	11	Enteritidis	SAMN03418410	PRJNA186035	NA	NA	0	No
SAL_BA6963AA	EnteroBase	2014-05-01	2014	United States	USA	43.8041	-120.554	Poultry	Poultry	Chicken	chicken	15	Heidelberg	SAMN03455258	PRJNA186035	Fosfomycin	Fosfomycin	1	Yes
SAL_BA6970AA	EnteroBase	2014-04-01	2014	United States	USA	31.2504	-99.2506	Poultry	Poultry	Chicken	chicken	152	Kentucky	SAMN03418455	PRJNA186035	Aminoglycoside, Tetracycline	Streptomycin, Doxycycline, Tetracycline, Minocycline	2	Yes
SAL_BA6972AA	EnteroBase	2006-01-01	2006	United States	USA	38.6308	-76.937	Poultry	Food	Chicken	chicken breast	15	Heidelberg	SAMN03291563	PRJNA183851	Fosfomycin	Fosfomycin	1	Yes
SAL_BA6974AA	EnteroBase	2014-04-01	2014	United States	USA	34.8573	-118.149	Poultry	Poultry	Chicken	chicken	15	Heidelberg	SAMN03418403	PRJNA186035	Fosfomycin	Fosfomycin	1	Yes
SAL_BA6976AA	EnteroBase	2014-04-01	2014	United States	USA	34.8573	-118.149	Poultry	Poultry	Chicken	chicken	22	Braenderup	SAMN03418420	PRJNA186035	Aminoglycoside, Aminoglycoside, Sulphonamides	Streptomycin, Gentamicin, Sulfamethoxazole	2	Yes
SAL_BA6978AA	EnteroBase	2014-04-01	2014	United States	USA	46.2502	-94.2506	Poultry	Poultry	Chicken	chicken	11	Enteritidis	SAMN03418416	PRJNA186035	NA	NA	0	No
SAL_BA6980AA	EnteroBase	2014-05-01	2014	United States	USA	46.2502	-94.2506	Poultry	Poultry	Chicken	chicken	11	Enteritidis	SAMN03455243	PRJNA186035	NA	NA	0	No
SAL_BA6992AA	EnteroBase	2006-01-01	2006	United States	USA	38.6308	-76.937	Poultry	Food	Chicken	chicken breast	152	Kentucky	SAMN03291547	PRJNA183851	Aminoglycoside, Tetracycline	Streptomycin, Doxycycline, Tetracycline, Minocycline	2	Yes
SAL_BA6996AA	EnteroBase	2006-01-01	2006	United States	USA	38.6308	-76.937	Poultry	Food	Chicken	chicken breast	152	Kentucky	SAMN03291561	PRJNA183851	NA	NA	0	No
SAL_BA7013AA	EnteroBase	2014-05-01	2014	United States	USA	43.8041	-120.554	Poultry	Poultry	Chicken	chicken	152	Kentucky	SAMN03455231	PRJNA186035	Aminoglycoside, Tetracycline	Streptomycin, Doxycycline, Tetracycline, Minocycline	2	Yes
SAL_BA7015AA	EnteroBase	2014-04-01	2014	United States	USA	33.6089	-91.2074	Poultry	Poultry	Chicken	chicken	15	Heidelberg	SAMN03418418	PRJNA186035	Beta-Lactam, Fosfomycin	Amoxicillin, Ampicillin, Cephalothin, Piperacillin, Ticarcillin, Fosfomycin	3	Yes
SAL_BA7028AA	EnteroBase	2014-04-01	2014	United States	USA	34.8573	-118.149	Poultry	Poultry	Chicken	chicken	19	I 4,[5],12:i:-	SAMN03418395	PRJNA186035	NA	NA	0	No
SAL_BA7036AA	EnteroBase	2014-04-01	2014	United States	USA	34.8573	-118.149	Poultry	Poultry	Chicken	chicken	11	Enteritidis	SAMN03418432	PRJNA186035	NA	NA	0	No
SAL_BA7038AA	EnteroBase	2014-04-01	2014	United States	USA	40.7077	-95.9077	Poultry	Poultry	Chicken	chicken	32	Infantis	SAMN03418380	PRJNA186035	NA	NA	0	No
SAL_BA7042AA	EnteroBase	2014-04-01	2014	United States	USA	34.8573	-118.149	Poultry	Poultry	Chicken	chicken	15	Heidelberg	SAMN03418383	PRJNA186035	Beta-Lactam, Fosfomycin	Amoxicillin, Ampicillin, Cephalothin, Piperacillin, Ticarcillin, Fosfomycin	3	Yes
SAL_BA7044AA	EnteroBase	2014-05-01	2014	United States	USA	43.8041	-120.554	Poultry	Poultry	Chicken	chicken	152	Kentucky	SAMN03455239	PRJNA186035	Aminoglycoside, Tetracycline	Streptomycin, Doxycycline, Tetracycline, Minocycline	2	Yes
SAL_BA7187AA	EnteroBase	2014-04-01	2014	United States	USA	34.8573	-118.149	Poultry	Poultry	Chicken	chicken	11	Enteritidis	SAMN03418426	PRJNA186035	NA	NA	0	No
SAL_BA7192AA	EnteroBase	2014-05-01	2014	United States	USA	43.8041	-120.554	Poultry	Poultry	Chicken	chicken	32	Infantis	SAMN03455246	PRJNA186035	NA	NA	0	No
SAL_BA7194AA	EnteroBase	2014-04-01	2014	United States	USA	34.8573	-118.149	Poultry	Poultry	Chicken	chicken	15	Heidelberg	SAMN03418404	PRJNA186035	Fosfomycin	Fosfomycin	1	Yes
SAL_BA7196AA	EnteroBase	2014-04-01	2014	United States	USA	34.8573	-118.149	Poultry	Poultry	Chicken	chicken	11	Enteritidis	SAMN03418386	PRJNA186035	NA	NA	0	No
SAL_BA7206AA	EnteroBase	2014-04-01	2014	United States	USA	33.6089	-91.2074	Poultry	Poultry	Chicken	chicken	15	Heidelberg	SAMN03418400	PRJNA186035	Fosfomycin	Fosfomycin	1	Yes
SAL_BA7212AA	EnteroBase	2014-05-01	2014	United States	USA	43.8041	-120.554	Poultry	Poultry	Chicken	chicken	32	Infantis	SAMN03455248	PRJNA186035	NA	NA	0	No
SAL_BA7214AA	EnteroBase	2014-04-01	2014	United States	USA	34.8573	-118.149	Poultry	Poultry	Chicken	chicken	22	Braenderup	SAMN03418387	PRJNA186035	NA	NA	0	No
SAL_BA7236AA	EnteroBase	2014-05-01	2014	United States	USA	46.2502	-94.2506	Poultry	Poultry	Turkey	turkey	412	Reading	SAMN03455229	PRJNA186035	Tetracycline, Aminoglycoside, Sulphonamides	Doxycycline, Tetracycline, Streptomycin, Sulfamethoxazole	3	Yes
SAL_BA7241AA	EnteroBase	2014-05-01	2014	United States	USA	34.8573	-118.149	Poultry	Poultry	Chicken	chicken	11	Enteritidis	SAMN03455256	PRJNA186035	NA	NA	0	No
SAL_BA7247AA	EnteroBase	2014-04-01	2014	United States	USA	34.8573	-118.149	Poultry	Poultry	Chicken	chicken	96	Schwarzengrund	SAMN03455226	PRJNA186035	Aminoglycoside	Streptomycin	1	Yes
SAL_BA7249AA	EnteroBase	2014-04-01	2014	United States	USA	34.8573	-118.149	Poultry	Poultry	Chicken	chicken	152	Kentucky	SAMN03418415	PRJNA186035	Aminoglycoside, Tetracycline	Streptomycin, Doxycycline, Tetracycline, Minocycline	2	Yes
SAL_BA7257AA	EnteroBase	2014-05-01	2014	United States	USA	40.2503	-83.0002	Poultry	Poultry	Chicken	chicken	152	Kentucky	SAMN03455240	PRJNA186035	NA	NA	0	No
SAL_BA7260AA	EnteroBase	2014-04-01	2014	United States	USA	34.8573	-118.149	Poultry	Poultry	Chicken	chicken	152	Kentucky	SAMN03418401	PRJNA186035	Tetracycline, Aminoglycoside	Doxycycline, Tetracycline, Minocycline, Streptomycin	2	Yes
SAL_BA7262AA	EnteroBase	2014-04-01	2014	United States	USA	34.8573	-118.149	Poultry	Poultry	Chicken	chicken	11	Enteritidis	SAMN03418419	PRJNA186035	NA	NA	0	No
SAL_BA7264AA	EnteroBase	2014-05-01	2014	United States	USA	40.2503	-83.0002	Poultry	Poultry	Chicken	chicken	152	Kentucky	SAMN03455234	PRJNA186035	NA	NA	0	No
SAL_BA7266AA	EnteroBase	2014-04-01	2014	United States	USA	42.3657	-71.1083	Poultry	Poultry	Chicken	chicken	15	Heidelberg	SAMN03418429	PRJNA186035	Fosfomycin	Fosfomycin	1	Yes
SAL_BA7268AA	EnteroBase	2014-04-01	2014	United States	USA	40.7077	-95.9077	Poultry	Poultry	Chicken	chicken	32	Infantis	SAMN03418382	PRJNA186035	NA	NA	0	No
SAL_BA7279AA	EnteroBase	2014-05-01	2014	United States	USA	39.0003	-105.501	Poultry	Poultry	Chicken	chicken	11	Enteritidis	SAMN03455247	PRJNA186035	NA	NA	0	No
SAL_BA7286AA	EnteroBase	2014-05-01	2014	United States	USA	31.2504	-99.2506	Poultry	Poultry	Chicken	chicken	11	Enteritidis	SAMN03455230	PRJNA186035	NA	NA	0	No
SAL_BA7298AA	EnteroBase	2014-05-01	2014	United States	USA	40.2503	-83.0002	Poultry	Poultry	Chicken	chicken	15	Heidelberg	SAMN03455236	PRJNA186035	Fosfomycin	Fosfomycin	1	Yes
SAL_BA7299AA	EnteroBase	2014-05-01	2014	United States	USA	34.8573	-118.149	Poultry	Poultry	Chicken	chicken	152	Kentucky	SAMN03455244	PRJNA186035	Aminoglycoside, Tetracycline	Streptomycin, Doxycycline, Tetracycline, Minocycline	2	Yes
SAL_BA7301AA	EnteroBase	2014-05-01	2014	United States	USA	34.8573	-118.149	Poultry	Poultry	Turkey	turkey	11	Enteritidis	SAMN03455242	PRJNA186035	NA	NA	0	No
SAL_BA7303AA	EnteroBase	2006-01-01	2006	United States	USA	38.6308	-76.937	Poultry	Food	Chicken	chicken breast	152	Kentucky	SAMN03291565	PRJNA183851	Aminoglycoside, Tetracycline	Streptomycin, Doxycycline, Tetracycline, Minocycline	2	Yes
SAL_BA7305AA	EnteroBase	2014-04-01	2014	United States	USA	31.2504	-99.2506	Poultry	Poultry	Chicken	chicken	152	Kentucky	SAMN03418457	PRJNA186035	Aminoglycoside, Tetracycline	Streptomycin, Doxycycline, Tetracycline, Minocycline	2	Yes
SAL_BA7315AA	EnteroBase	2014-04-01	2014	United States	USA	34.8573	-118.149	Poultry	Poultry	Chicken	chicken	11	Enteritidis	SAMN03418435	PRJNA186035	NA	NA	0	No
SAL_BA7322AA	EnteroBase	2014-05-01	2014	United States	USA	32.7504	-89.7504	Poultry	Poultry	Chicken	chicken	19	Typhimurium	SAMN03455238	PRJNA186035	Aminoglycoside	Streptomycin	1	Yes
SAL_BA7344AA	EnteroBase	2014-04-01	2014	United States	USA	40.2503	-83.0002	Poultry	Poultry	Chicken	chicken	15	Heidelberg	SAMN03418392	PRJNA186035	Fosfomycin	Fosfomycin	1	Yes
SAL_BA7348AA	EnteroBase	2014-04-01	2014	United States	USA	34.8573	-118.149	Poultry	Poultry	Chicken	chicken	152	Kentucky	SAMN03418440	PRJNA186035	Sulphonamides, Trimethoprim, Aminoglycoside	Sulfamethoxazole, Trimethoprim, Streptomycin	3	Yes
SAL_BA7357AA	EnteroBase	2014-04-01	2014	United States	USA	34.8573	-118.149	Poultry	Poultry	Chicken	chicken	152	Kentucky	SAMN03418422	PRJNA186035	Aminoglycoside, Tetracycline	Streptomycin, Doxycycline, Tetracycline, Minocycline	2	Yes
SAL_BA7358AA	EnteroBase	2014-04-01	2014	United States	USA	34.8573	-118.149	Poultry	Poultry	Chicken	chicken	152	Kentucky	SAMN03418436	PRJNA186035	Aminoglycoside, Tetracycline	Streptomycin, Doxycycline, Tetracycline, Minocycline	2	Yes
SAL_BA7359AA	EnteroBase	2014-04-01	2014	United States	USA	34.8573	-118.149	Poultry	Poultry	Chicken	chicken	11	Enteritidis	SAMN03418434	PRJNA186035	NA	NA	0	No
SAL_BA7360AA	EnteroBase	2007-01-01	2007	United States	USA	35.0353	-85.6043	Swine	Food	Swine	pork chop	40	Derby	SAMN03275999	PRJNA183850	Fosfomycin, Tetracycline	Fosfomycin, Doxycycline, Tetracycline, Minocycline	2	Yes
SAL_BA7361AA	EnteroBase	2007-01-01	2007	United States	USA	35.0353	-85.6043	Poultry	Food	Chicken	chicken breast	319	Tennessee	SAMN03275996	PRJNA183850	NA	NA	0	No
SAL_BA7362AA	EnteroBase	2014-05-01	2014	United States	USA	40.7077	-95.9077	Poultry	Poultry	Chicken	chicken	11	Enteritidis	SAMN03455237	PRJNA186035	NA	NA	0	No
SAL_BA7363AA	EnteroBase	2014-04-01	2014	United States	USA	34.8573	-118.149	Poultry	Poultry	Chicken	chicken	152	Kentucky	SAMN03418462	PRJNA186035	Tetracycline, Aminoglycoside	Doxycycline, Tetracycline, Minocycline, Streptomycin	2	Yes
SAL_BA7366AA	EnteroBase	2014-04-01	2014	United States	USA	34.5003	-111.501	Poultry	Poultry	Chicken	chicken	15	Heidelberg	SAMN03418444	PRJNA186035	Fosfomycin	Fosfomycin	1	Yes
SAL_BA7367AA	EnteroBase	2014-04-01	2014	United States	USA	34.8573	-118.149	Poultry	Poultry	Chicken	turkey	13	Agona	SAMN03418441	PRJNA186035	Fosfomycin	Fosfomycin	1	Yes
SAL_BA7368AA	EnteroBase	2014-04-01	2014	United States	USA	34.8573	-118.149	Poultry	Poultry	Chicken	chicken	15	Heidelberg	SAMN03418439	PRJNA186035	Fosfomycin	Fosfomycin	1	Yes
SAL_BA7370AA	EnteroBase	2014-04-01	2014	United States	USA	34.8573	-118.149	Poultry	Poultry	Chicken	chicken	152	Kentucky	SAMN03418393	PRJNA186035	Aminoglycoside, Tetracycline	Streptomycin, Doxycycline, Tetracycline, Minocycline	2	Yes
SAL_BA7372AA	EnteroBase	2014-05-01	2014	United States	USA	43.8041	-120.554	Poultry	Poultry	Chicken	chicken	96	Schwarzengrund	SAMN03455250	PRJNA186035	Aminoglycoside	Streptomycin	1	Yes
SAL_BA7376AA	EnteroBase	2014-05-01	2014	United States	USA	43.8041	-120.554	Poultry	Poultry	Chicken	chicken	152	Kentucky	SAMN03455249	PRJNA186035	Aminoglycoside, Tetracycline	Streptomycin, Doxycycline, Tetracycline, Minocycline	2	Yes
SAL_BA7377AA	EnteroBase	2014-04-01	2014	United States	USA	34.8573	-118.149	Poultry	Poultry	Chicken	chicken	15	Heidelberg	SAMN03418438	PRJNA186035	Fosfomycin	Fosfomycin	1	Yes
SAL_BA7378AA	EnteroBase	2014-04-01	2014	United States	USA	34.5003	-111.501	Poultry	Poultry	Chicken	chicken	15	Heidelberg	SAMN03418413	PRJNA186035	Fosfomycin	Fosfomycin	1	Yes
SAL_BA7379AA	EnteroBase	2014-04-01	2014	United States	USA	34.8573	-118.149	Poultry	Poultry	Chicken	chicken	152	Kentucky	SAMN03418421	PRJNA186035	Aminoglycoside, Tetracycline	Streptomycin, Doxycycline, Tetracycline, Minocycline	2	Yes
SAL_BA7380AA	EnteroBase	2014-04-01	2014	United States	USA	34.8573	-118.149	Poultry	Poultry	Chicken	chicken	19	Typhimurium	SAMN03418423	PRJNA186035	NA	NA	0	No
SAL_BA7381AA	EnteroBase	2014-04-01	2014	United States	USA	34.8573	-118.149	Poultry	Poultry	Chicken	chicken	19	Typhimurium	SAMN03418384	PRJNA186035	Tetracycline, Sulphonamides	Doxycycline, Tetracycline, Sulfamethoxazole	2	Yes
SAL_BA7422AA	EnteroBase	2014-05-01	2014	United States	USA	43.8041	-120.554	Poultry	Poultry	Chicken	chicken	11	Enteritidis	SAMN03455233	PRJNA186035	NA	NA	0	No
SAL_BA7423AA	EnteroBase	2014-05-01	2014	United States	USA	39.0003	-105.501	Poultry	Poultry	Chicken	chicken	15	Heidelberg	SAMN03455227	PRJNA186035	Fosfomycin	Fosfomycin	1	Yes
SAL_BA7424AA	EnteroBase	2014-04-01	2014	United States	USA	32.7504	-89.7504	Poultry	Poultry	Chicken	chicken	15	Heidelberg	SAMN03418461	PRJNA186035	Aminoglycoside, Fosfomycin	Streptomycin, Fosfomycin	2	Yes
SAL_BA7426AA	EnteroBase	2014-04-01	2014	United States	USA	34.8573	-118.149	Poultry	Poultry	Chicken	chicken	152	Kentucky	SAMN03418452	PRJNA186035	Beta-Lactam	Amoxicillin, Amoxicillin+Clavulanic acid, Ampicillin, Ampicillin+Clavulanic acid, Cephalothin, Cefotaxime, Cefoxitin, Ceftazidime, Piperacillin, Piperacillin+Tazobactam, Ticarcillin, Ticarcillin+Clavulanic acid	5	Yes
SAL_BA8188AA	EnteroBase	2007-12-01	2007	United States	USA	44.5003	-100.251	Bovine	Livestock	Bovine	Bovine (carcass)	321	Muenster	SAMN02265371	PRJNA186035	NA	NA	0	No
SAL_BA8190AA	EnteroBase	2007-12-01	2007	United States	USA	44.5003	-100.251	Bovine	Livestock	Bovine	Bovine (carcass)	40	Derby	SAMN02265370	PRJNA186035	Fosfomycin	Fosfomycin	1	Yes
SAL_BA8192AA	EnteroBase	2007-12-01	2007	United States	USA	44.5003	-100.251	Bovine	Livestock	Bovine	Bovine (carcass)	138	Montevideo	SAMN02265369	PRJNA186035	NA	NA	0	No
SAL_BA8194AA	EnteroBase	2007-11-01	2007	United States	USA	44.5003	-100.251	Bovine	Livestock	Bovine	Bovine (carcass)	64	Anatum	SAMN02265368	PRJNA186035	NA	NA	0	No
SAL_BA8196AA	EnteroBase	2007-11-01	2007	United States	USA	44.5003	-100.251	Bovine	Livestock	Bovine	Bovine (carcass)	13	Agona	SAMN02265367	PRJNA186035	Aminoglycoside, Sulphonamides, Tetracycline, Fosfomycin	Streptomycin, Sulfamethoxazole, Doxycycline, Tetracycline, Fosfomycin	4	Yes
SAL_BA8198AA	EnteroBase	2007-11-01	2007	United States	USA	44.5003	-100.251	Bovine	Livestock	Bovine	Bovine (carcass)	1628	Reading	SAMN02265366	PRJNA186035	Tetracycline, Fosfomycin	Doxycycline, Tetracycline, Fosfomycin	2	Yes
SAL_BA8200AA	EnteroBase	2007-11-01	2007	United States	USA	44.5003	-100.251	Bovine	Livestock	Bovine	Bovine (carcass)	279	I 4,[5],12:d:-	SAMN02265365	PRJNA186035	NA	NA	0	No
SAL_BA8202AA	EnteroBase	2008-01-01	2008	United States	USA	44.5003	-100.251	Bovine	Livestock	Bovine	Bovine (carcass)	138	Montevideo	SAMN02265364	PRJNA186035	NA	NA	0	No
SAL_BA8204AA	EnteroBase	2008-01-01	2008	United States	USA	44.5003	-100.251	Bovine	Livestock	Bovine	Bovine (carcass)	1628	Reading	SAMN02265363	PRJNA186035	Phenicol, Tetracycline, Aminoglycoside, Sulphonamides, Beta-Lactam, Aminoglycoside, Beta-Lactam, Aminoglycoside, Fosfomycin	Chloramphenicol, Florfenicol, Doxycycline, Tetracycline, Streptomycin, Sulfamethoxazole, Amoxicillin, Amoxicillin+Clavulanic acid, Ampicillin, Ampicillin+Clavulanic acid, Cephalothin, Cefotaxime, Cefoxitin, Ceftazidime, Piperacillin, Piperacillin+Tazobactam, Ticarcillin, Ticarcillin+Clavulanic acid, Gentamicin, Amoxicillin, Ampicillin, Cephalothin, Piperacillin, Ticarcillin, Kanamycin, Fosfomycin	10	Yes
SAL_BA8206AA	EnteroBase	2007-11-01	2007	United States	USA	44.5003	-100.251	Bovine	Livestock	Bovine	Bovine (carcass)	22	Braenderup	SAMN02265362	PRJNA186035	NA	NA	0	No
SAL_BA8208AA	EnteroBase	2007-11-01	2007	United States	USA	44.5003	-100.251	Bovine	Livestock	Bovine	Bovine (carcass)	463	Meleagridis	SAMN02265361	PRJNA186035	Fosfomycin	Fosfomycin	1	Yes
SAL_BA8210AA	EnteroBase	2007-11-01	2007	United States	USA	44.5003	-100.251	Bovine	Livestock	Bovine	Bovine (carcass)	684	Uganda	SAMN02265360	PRJNA186035	NA	NA	0	No
SAL_BA8212AA	EnteroBase	2007-11-01	2007	United States	USA	44.5003	-100.251	Bovine	Livestock	Bovine	Bovine (carcass)	138	Montevideo	SAMN02265359	PRJNA186035	NA	NA	0	No
SAL_BA8214AA	EnteroBase	2007-11-01	2007	United States	USA	44.5003	-100.251	Bovine	Livestock	Bovine	Bovine (carcass)	13	Agona	SAMN02265358	PRJNA186035	Fosfomycin	Fosfomycin	1	Yes
SAL_BA8216AA	EnteroBase	2007-11-01	2007	United States	USA	44.5003	-100.251	Bovine	Livestock	Bovine	Bovine (carcass)	639	Orion	SAMN02265357	PRJNA186035	NA	NA	0	No
SAL_BA8218AA	EnteroBase	2007-11-01	2007	United States	USA	44.5003	-100.251	Bovine	Livestock	Bovine	Bovine (carcass)	14	Senftenberg	SAMN02265356	PRJNA186035	NA	NA	0	No
SAL_BA8220AA	EnteroBase	2007-11-01	2007	United States	USA	44.5003	-100.251	Bovine	Livestock	Bovine	Bovine (carcass)	321	Muenster	SAMN02265355	PRJNA186035	NA	NA	0	No
SAL_BA8222AA	EnteroBase	2008-01-01	2008	United States	USA	44.9742	-90.1804	Bovine	Livestock	Bovine	Bovine (carcass)	23	Oranienburg	SAMN02265354	PRJNA186035	NA	NA	0	No
SAL_BA8224AA	EnteroBase	2008-01-01	2008	United States	USA	44.5003	-100.251	Bovine	Livestock	Bovine	Bovine (carcass)	2388	Rubislaw	SAMN02265353	PRJNA186035	NA	NA	0	No
SAL_BA8225AA	EnteroBase	2007-10-01	2007	United States	USA	46.2502	-94.2506	Bovine	Livestock	Bovine	Bovine (carcass)	40	Derby	SAMN02265348	PRJNA186035	Fosfomycin, Sulphonamides, Aminoglycoside, Tetracycline	Fosfomycin, Sulfamethoxazole, Streptomycin, Doxycycline, Tetracycline	4	Yes
SAL_BA8227AA	EnteroBase	2007-10-01	2007	United States	USA	44.5003	-100.251	Bovine	Livestock	Bovine	Bovine (carcass)	413	Mbandaka	SAMN02265347	PRJNA186035	NA	NA	0	No
SAL_BA8229AA	EnteroBase	2007-10-01	2007	United States	USA	44.5003	-100.251	Bovine	Livestock	Bovine	Bovine (carcass)	1628	Reading	SAMN02265346	PRJNA186035	Phenicol, Tetracycline, Aminoglycoside, Sulphonamides, Beta-Lactam, Fosfomycin, Quinolone	Chloramphenicol, Florfenicol, Doxycycline, Tetracycline, Streptomycin, Sulfamethoxazole, Amoxicillin, Amoxicillin+Clavulanic acid, Ampicillin, Ampicillin+Clavulanic acid, Cephalothin, Cefotaxime, Cefoxitin, Ceftazidime, Piperacillin, Piperacillin+Tazobactam, Ticarcillin, Ticarcillin+Clavulanic acid, Fosfomycin, NA	11	Yes
SAL_BA8231AA	EnteroBase	2007-10-01	2007	United States	USA	44.5003	-100.251	Bovine	Livestock	Bovine	Bovine (carcass)	64	Anatum	SAMN02265345	PRJNA186035	Tetracycline	Doxycycline, Tetracycline, Minocycline	1	Yes
SAL_BA8233AA	EnteroBase	2007-10-01	2007	United States	USA	44.5003	-100.251	Bovine	Livestock	Bovine	Bovine (carcass)	413	Mbandaka	SAMN02265344	PRJNA186035	NA	NA	0	No
SAL_BA8241AA	EnteroBase	2009-01-01	2009	United States	USA	34.5003	-106.001	Poultry	Food	Chicken	chicken breast	11	Enteritidis	SAMN02261125	PRJNA183847	NA	NA	0	No
SAL_BA8245AA	EnteroBase	2009-01-01	2009	United States	USA	34.5003	-106.001	Poultry	Food	Chicken	chicken breast	152	Kentucky	SAMN02261122	PRJNA183847	Aminoglycoside, Tetracycline	Streptomycin, Doxycycline, Tetracycline, Minocycline	2	Yes
SAL_BA8248AA	EnteroBase	2009-01-01	2009	United States	USA	34.5003	-106.001	Poultry	Food	Chicken	chicken breast	11	Enteritidis	SAMN02261118	PRJNA183847	NA	NA	0	No
SAL_BA8252AA	EnteroBase	2008-01-01	2008	United States	USA	34.5003	-106.001	Poultry	Food	Chicken	chicken breast	11	Enteritidis	SAMN02261103	PRJNA183847	NA	NA	0	No
SAL_BA8532AA	EnteroBase	2004-12-01	2004	United States	USA	47.5001	-120.501	Bovine	Livestock	Bovine	Cow	45	Newport	SAMN02182909	PRJNA183851	Sulphonamides, Aminoglycoside, Tetracycline, Beta-Lactam	Sulfamethoxazole, Streptomycin, Doxycycline, Tetracycline, Amoxicillin, Amoxicillin+Clavulanic acid, Ampicillin, Ampicillin+Clavulanic acid, Cephalothin, Cefotaxime, Cefoxitin, Ceftazidime, Piperacillin, Piperacillin+Tazobactam, Ticarcillin, Ticarcillin+Clavulanic acid	8	Yes
SAL_BA8534AA	EnteroBase	2004-11-01	2004	United States	USA	47.5001	-120.501	Bovine	Livestock	Bovine	Cow	45	Newport	SAMN02182908	PRJNA183851	Sulphonamides, Aminoglycoside, Tetracycline, Beta-Lactam	Sulfamethoxazole, Streptomycin, Doxycycline, Tetracycline, Amoxicillin, Amoxicillin+Clavulanic acid, Ampicillin, Ampicillin+Clavulanic acid, Cephalothin, Cefotaxime, Cefoxitin, Ceftazidime, Piperacillin, Piperacillin+Tazobactam, Ticarcillin, Ticarcillin+Clavulanic acid	8	Yes
SAL_BA8535AA	EnteroBase	2004-08-01	2004	United States	USA	47.5001	-120.501	Bovine	Livestock	Bovine	Cow	45	Newport	SAMN02182907	PRJNA183851	Sulphonamides, Aminoglycoside, Tetracycline, Beta-Lactam	Sulfamethoxazole, Streptomycin, Doxycycline, Tetracycline, Amoxicillin, Amoxicillin+Clavulanic acid, Ampicillin, Ampicillin+Clavulanic acid, Cephalothin, Cefotaxime, Cefoxitin, Ceftazidime, Piperacillin, Piperacillin+Tazobactam, Ticarcillin, Ticarcillin+Clavulanic acid	8	Yes
SAL_BA8542AA	EnteroBase	2004-07-01	2004	United States	USA	47.5001	-120.501	Bovine	Livestock	Bovine	Cow	45	Newport	SAMN02182904	PRJNA183851	Sulphonamides, Aminoglycoside, Tetracycline, Beta-Lactam	Sulfamethoxazole, Streptomycin, Doxycycline, Tetracycline, Amoxicillin, Amoxicillin+Clavulanic acid, Ampicillin, Ampicillin+Clavulanic acid, Cephalothin, Cefotaxime, Cefoxitin, Ceftazidime, Piperacillin, Piperacillin+Tazobactam, Ticarcillin, Ticarcillin+Clavulanic acid	8	Yes
SAL_BA8544AA	EnteroBase	2004-06-01	2004	United States	USA	47.5001	-120.501	Bovine	Livestock	Bovine	Cow	19	Typhimurium	SAMN02182903	PRJNA183851	Aminoglycoside, Sulphonamides, Aminoglycoside, Tetracycline, Beta-Lactam	Streptomycin, Sulfamethoxazole, Kanamycin, Doxycycline, Tetracycline, Amoxicillin, Ampicillin, Cephalothin, Piperacillin, Ticarcillin	5	Yes
SAL_BA8546AA	EnteroBase	2004-06-01	2004	United States	USA	47.5001	-120.501	Bovine	Livestock	Bovine	Cow	10	Dublin	SAMN02182902	PRJNA183851	Sulphonamides, Beta-Lactam, Phenicol, Tetracycline, Aminoglycoside, Aminoglycoside, Phenicol, Beta-Lactam, Aminoglycoside	Sulfamethoxazole, Amoxicillin, Amoxicillin+Clavulanic acid, Ampicillin, Ampicillin+Clavulanic acid, Cephalothin, Cefotaxime, Cefoxitin, Ceftazidime, Piperacillin, Piperacillin+Tazobactam, Ticarcillin, Ticarcillin+Clavulanic acid, Chloramphenicol, Florfenicol, Doxycycline, Tetracycline, Streptomycin, Gentamicin, Tobramycin, Chloramphenicol, Amoxicillin, Ampicillin, Cephalothin, Piperacillin, Ticar…	9	Yes
SAL_BA8547AA	EnteroBase	2004-05-01	2004	United States	USA	47.5001	-120.501	Bovine	Livestock	Bovine	Cow	45	Newport	SAMN02182901	PRJNA183851	Sulphonamides, Aminoglycoside, Tetracycline, Beta-Lactam	Sulfamethoxazole, Streptomycin, Doxycycline, Tetracycline, Amoxicillin, Amoxicillin+Clavulanic acid, Ampicillin, Ampicillin+Clavulanic acid, Cephalothin, Cefotaxime, Cefoxitin, Ceftazidime, Piperacillin, Piperacillin+Tazobactam, Ticarcillin, Ticarcillin+Clavulanic acid	8	Yes
SAL_BA8551AA	EnteroBase	2003-12-01	2003	United States	USA	47.5001	-120.501	Bovine	Livestock	Bovine	Cow	10	Dublin	SAMN02182899	PRJNA183851	Sulphonamides, Beta-Lactam, Phenicol, Tetracycline, Aminoglycoside, Aminoglycoside, Phenicol, Beta-Lactam, Aminoglycoside	Sulfamethoxazole, Amoxicillin, Amoxicillin+Clavulanic acid, Ampicillin, Ampicillin+Clavulanic acid, Cephalothin, Cefotaxime, Cefoxitin, Ceftazidime, Piperacillin, Piperacillin+Tazobactam, Ticarcillin, Ticarcillin+Clavulanic acid, Chloramphenicol, Florfenicol, Doxycycline, Tetracycline, Streptomycin, Gentamicin, Tobramycin, Chloramphenicol, Amoxicillin, Ampicillin, Cephalothin, Piperacillin, Ticar…	9	Yes
SAL_BA8553AA	EnteroBase	2003-12-01	2003	United States	USA	47.5001	-120.501	Bovine	Livestock	Bovine	Cow	19	Typhimurium	SAMN02182898	PRJNA183851	Aminoglycoside, Sulphonamides, Beta-Lactam, Trimethoprim, Beta-Lactam, Phenicol, Tetracycline, Aminoglycoside	Streptomycin, Sulfamethoxazole, Amoxicillin, Amoxicillin+Clavulanic acid, Ampicillin, Ampicillin+Clavulanic acid, Cephalothin, Cefotaxime, Cefoxitin, Ceftazidime, Piperacillin, Piperacillin+Tazobactam, Ticarcillin, Ticarcillin+Clavulanic acid, Trimethoprim, Amoxicillin, Ampicillin, Cephalothin, Piperacillin, Ticarcillin, Chloramphenicol, Florfenicol, Doxycycline, Tetracycline, Kanamycin	10	Yes
SAL_BA8555AA	EnteroBase	2003-11-01	2003	United States	USA	47.5001	-120.501	Bovine	Livestock	Bovine	Cow	19	Typhimurium	SAMN02182897	PRJNA183851	Phenicol, Tetracycline, Aminoglycoside, Sulphonamides, Beta-Lactam, Trimethoprim, Beta-Lactam	Chloramphenicol, Florfenicol, Doxycycline, Tetracycline, Streptomycin, Sulfamethoxazole, Amoxicillin, Amoxicillin+Clavulanic acid, Ampicillin, Ampicillin+Clavulanic acid, Cephalothin, Cefotaxime, Cefoxitin, Ceftazidime, Piperacillin, Piperacillin+Tazobactam, Ticarcillin, Ticarcillin+Clavulanic acid, Trimethoprim, Amoxicillin, Ampicillin, Cephalothin, Piperacillin, Ticarcillin	10	Yes
SAL_BA8557AA	EnteroBase	2003-09-01	2003	United States	USA	47.5001	-120.501	Bovine	Livestock	Bovine	Cow	19	Typhimurium	SAMN02182896	PRJNA183851	Aminoglycoside, Tetracycline, Aminoglycoside, Sulphonamides, Trimethoprim, Beta-Lactam	Streptomycin, Doxycycline, Tetracycline, Kanamycin, Sulfamethoxazole, Trimethoprim, Amoxicillin, Ampicillin, Cephalothin, Piperacillin, Ticarcillin	6	Yes
SAL_BA8559AA	EnteroBase	2003-07-01	2003	United States	USA	47.5001	-120.501	Poultry	Poultry	Duck	Duck	4	Montevideo	SAMN02182895	PRJNA183851	NA	NA	0	No
SAL_BA8560AA	EnteroBase	2003-07-01	2003	United States	USA	47.5001	-120.501	Poultry	Poultry	Chicken	Chicken	4	Montevideo	SAMN02182894	PRJNA183851	NA	NA	0	No
SAL_BA8562AA	EnteroBase	2003-08-01	2003	United States	USA	47.5001	-120.501	Bovine	Livestock	Bovine	Cow	45	Newport	SAMN02182893	PRJNA183851	Sulphonamides, Aminoglycoside, Tetracycline, Beta-Lactam	Sulfamethoxazole, Streptomycin, Doxycycline, Tetracycline, Amoxicillin, Amoxicillin+Clavulanic acid, Ampicillin, Ampicillin+Clavulanic acid, Cephalothin, Cefotaxime, Cefoxitin, Ceftazidime, Piperacillin, Piperacillin+Tazobactam, Ticarcillin, Ticarcillin+Clavulanic acid	8	Yes
SAL_BA8564AA	EnteroBase	2003-06-01	2003	United States	USA	47.5001	-120.501	Bovine	Livestock	Bovine	Cow	45	Newport	SAMN02182892	PRJNA183851	Beta-Lactam, Sulphonamides, Aminoglycoside, Tetracycline	Amoxicillin, Amoxicillin+Clavulanic acid, Ampicillin, Ampicillin+Clavulanic acid, Cephalothin, Cefotaxime, Cefoxitin, Ceftazidime, Piperacillin, Piperacillin+Tazobactam, Ticarcillin, Ticarcillin+Clavulanic acid, Sulfamethoxazole, Streptomycin, Doxycycline, Tetracycline	8	Yes
SAL_BA8567AA	EnteroBase	2003-06-01	2003	United States	USA	47.5001	-120.501	Bovine	Livestock	Bovine	Cow	45	Newport	SAMN02182891	PRJNA183851	Sulphonamides, Aminoglycoside, Tetracycline, Beta-Lactam	Sulfamethoxazole, Streptomycin, Doxycycline, Tetracycline, Amoxicillin, Amoxicillin+Clavulanic acid, Ampicillin, Ampicillin+Clavulanic acid, Cephalothin, Cefotaxime, Cefoxitin, Ceftazidime, Piperacillin, Piperacillin+Tazobactam, Ticarcillin, Ticarcillin+Clavulanic acid	8	Yes
SAL_BA8572AA	EnteroBase	2007-10-01	2007	United States	USA	44.5003	-100.251	Bovine	Livestock	Bovine	Bovine (carcass)	1628	Reading	SAMN02265325	PRJNA186035	Tetracycline, Fosfomycin	Doxycycline, Tetracycline, Fosfomycin	2	Yes
SAL_BA8574AA	EnteroBase	2007-10-01	2007	United States	USA	44.5003	-100.251	Bovine	Livestock	Bovine	Bovine (carcass)	19	Typhimurium	SAMN02265324	PRJNA186035	NA	NA	0	No
SAL_BA8577AA	EnteroBase	2007-10-01	2007	United States	USA	44.5003	-100.251	Bovine	Livestock	Bovine	Bovine (carcass)	64	Anatum	SAMN02265323	PRJNA186035	NA	NA	0	No
SAL_BA8579AA	EnteroBase	2007-10-01	2007	United States	USA	44.5003	-100.251	Bovine	Livestock	Bovine	Bovine (carcass)	64	Anatum	SAMN02265322	PRJNA186035	NA	NA	0	No
SAL_BA8584AA	EnteroBase	2007-01-01	2007	United States	USA	43.8041	-120.554	Bovine	Livestock	Bovine	Bovine (lymph node)	19	Typhimurium	SAMN02265302	PRJNA186035	Aminoglycoside, Tetracycline, Sulphonamides, Aminoglycoside, Beta-Lactam	Kanamycin, Doxycycline, Tetracycline, Sulfamethoxazole, Streptomycin, Amoxicillin, Ampicillin, Cephalothin, Piperacillin, Ticarcillin	5	Yes
SAL_BA8586AA	EnteroBase	2006-11-01	2006	United States	USA	39.0003	-105.501	Dairy	Food	Dairy	Bovine (milk)	4	Montevideo	SAMN02265301	PRJNA186035	NA	NA	0	No
SAL_BA8589AA	EnteroBase	2007-07-01	2007	United States	USA	44.9742	-90.1804	Bovine	Livestock	Bovine	Bovine (swab)	45	Newport	SAMN02265300	PRJNA186035	Sulphonamides, Aminoglycoside, Trimethoprim, Aminoglycoside, Phenicol, Tetracycline, Beta-Lactam	Sulfamethoxazole, Streptomycin, Trimethoprim, Kanamycin, Chloramphenicol, Florfenicol, Doxycycline, Tetracycline, Amoxicillin, Amoxicillin+Clavulanic acid, Ampicillin, Ampicillin+Clavulanic acid, Cephalothin, Cefotaxime, Cefoxitin, Ceftazidime, Piperacillin, Piperacillin+Tazobactam, Ticarcillin, Ticarcillin+Clavulanic acid	10	Yes
SAL_BA8591AA	EnteroBase	2007-10-01	2007	United States	USA	44.9742	-90.1804	Bovine	Livestock	Bovine	Bovine (swab)	138	Montevideo	SAMN02265299	PRJNA186035	Aminoglycoside, Sulphonamides, Aminoglycoside	Kanamycin, Neomycin, Sulfamethoxazole, Streptomycin	2	Yes
SAL_BA8594AA	EnteroBase	2007-01-01	2007	United States	USA	43.8041	-120.554	Bovine	Livestock	Bovine	Bovine (colon); Bos sp.	40	Derby	SAMN02265284	PRJNA186035	Fosfomycin, Tetracycline, Sulphonamides, Aminoglycoside	Fosfomycin, Doxycycline, Tetracycline, Sulfamethoxazole, Streptomycin	4	Yes
SAL_BA8598AA	EnteroBase	2009-11-01	2009	United States	USA	47.5001	-120.501	Poultry	Poultry	Chicken	Poultry (chicken); Gallus gallus	15	Heidelberg	SAMN02265269	PRJNA186035	Fosfomycin	Fosfomycin	1	Yes
SAL_BA8600AA	EnteroBase	2009-11-01	2009	United States	USA	47.5001	-120.501	Poultry	Poultry	Chicken	Poultry (chicken); Gallus gallus	52	Blockley	SAMN02265268	PRJNA186035	NA	NA	0	No
SAL_BA8602AA	EnteroBase	2009-11-01	2009	United States	USA	47.5001	-120.501	Poultry	Poultry	Chicken	Poultry (chicken); Gallus gallus	152	Kentucky	SAMN02265267	PRJNA186035	Aminoglycoside, Tetracycline	Streptomycin, Doxycycline, Tetracycline, Minocycline	2	Yes
SAL_BA8604AA	EnteroBase	2009-11-01	2009	United States	USA	47.5001	-120.501	Poultry	Poultry	Chicken	Poultry (chicken); Gallus gallus	112	Muenchen	SAMN02265266	PRJNA186035	NA	NA	0	No
SAL_BA8606AA	EnteroBase	2009-11-01	2009	United States	USA	47.5001	-120.501	Poultry	Poultry	Chicken	Poultry (chicken); Gallus gallus	15	Heidelberg	SAMN02265265	PRJNA186035	Aminoglycoside, Tetracycline, Aminoglycoside, Fosfomycin	Streptomycin, Doxycycline, Tetracycline, Minocycline, Kanamycin, Neomycin, Fosfomycin	3	Yes
SAL_BA8608AA	EnteroBase	2007-10-01	2007	United States	USA	44.5003	-100.251	Bovine	Livestock	Bovine	Bovine (carcass)	45	Newport	SAMN02265352	PRJNA186035	NA	NA	0	No
SAL_BA8610AA	EnteroBase	2007-10-01	2007	United States	USA	44.5003	-100.251	Bovine	Livestock	Bovine	Bovine (carcass)	321	Muenster	SAMN02265351	PRJNA186035	Tetracycline	Doxycycline, Tetracycline	1	Yes
SAL_BA8612AA	EnteroBase	2007-10-01	2007	United States	USA	44.5003	-100.251	Bovine	Livestock	Bovine	Bovine (carcass)	126	Sandiego	SAMN02265350	PRJNA186035	NA	NA	0	No
SAL_BA8614AA	EnteroBase	2007-10-01	2007	United States	USA	44.5003	-100.251	Bovine	Livestock	Bovine	Bovine (carcass)	138	Montevideo	SAMN02265349	PRJNA186035	NA	NA	0	No
SAL_BA8616AA	EnteroBase	2007-10-01	2007	United States	USA	44.5003	-100.251	Bovine	Livestock	Bovine	Bovine (carcass)	367	Cerro	SAMN02265320	PRJNA186035	NA	NA	0	No
SAL_BA8618AA	EnteroBase	2007-10-01	2007	United States	USA	44.5003	-100.251	Bovine	Livestock	Bovine	Bovine (carcass)	138	Montevideo	SAMN02265319	PRJNA186035	NA	NA	0	No
SAL_BA8620AA	EnteroBase	2007-10-01	2007	United States	USA	44.5003	-100.251	Bovine	Livestock	Bovine	Bovine (carcass)	83	Muenchen	SAMN02265318	PRJNA186035	NA	NA	0	No
SAL_BA8622AA	EnteroBase	2007-10-01	2007	United States	USA	44.5003	-100.251	Bovine	Livestock	Bovine	Bovine (carcass)	112	Muenchen	SAMN02265317	PRJNA186035	NA	NA	0	No
SAL_BA8624AA	EnteroBase	2007-10-01	2007	United States	USA	44.5003	-100.251	Bovine	Livestock	Bovine	Bovine (carcass)	14	Senftenberg	SAMN02265316	PRJNA186035	NA	NA	0	No
SAL_BA8626AA	EnteroBase	2007-10-01	2007	United States	USA	44.5003	-100.251	Bovine	Livestock	Bovine	Bovine (carcass)	463	Meleagridis	SAMN02265315	PRJNA186035	Tetracycline, Fosfomycin	Doxycycline, Tetracycline, Fosfomycin	2	Yes
SAL_BA8628AA	EnteroBase	2007-10-01	2007	United States	USA	44.5003	-100.251	Bovine	Livestock	Bovine	Bovine (carcass)	32	Infantis	SAMN02265314	PRJNA186035	NA	NA	0	No
SAL_BA8630AA	EnteroBase	2007-10-01	2007	United States	USA	44.5003	-100.251	Bovine	Livestock	Bovine	Bovine (carcass)	321	Muenster	SAMN02265313	PRJNA186035	NA	NA	0	No
SAL_BA8632AA	EnteroBase	2007-10-01	2007	United States	USA	44.5003	-100.251	Bovine	Livestock	Bovine	Bovine (carcass)	1628	Reading	SAMN02265312	PRJNA186035	Phenicol, Tetracycline, Aminoglycoside, Sulphonamides, Beta-Lactam, Fosfomycin, Phenicol	Chloramphenicol, Florfenicol, Doxycycline, Tetracycline, Streptomycin, Sulfamethoxazole, Amoxicillin, Amoxicillin+Clavulanic acid, Ampicillin, Ampicillin+Clavulanic acid, Cephalothin, Cefotaxime, Cefoxitin, Ceftazidime, Piperacillin, Piperacillin+Tazobactam, Ticarcillin, Ticarcillin+Clavulanic acid, Fosfomycin, Chloramphenicol	10	Yes
SAL_BA8634AA	EnteroBase	2007-10-01	2007	United States	USA	44.5003	-100.251	Bovine	Livestock	Bovine	Bovine (carcass)	152	Kentucky	SAMN02265311	PRJNA186035	NA	NA	0	No
SAL_BA8637AA	EnteroBase	2007-10-01	2007	United States	USA	44.5003	-100.251	Bovine	Livestock	Bovine	Bovine (carcass)	19	Typhimurium	SAMN02265310	PRJNA186035	Phenicol, Tetracycline, Aminoglycoside, Sulphonamides, Beta-Lactam	Chloramphenicol, Florfenicol, Doxycycline, Tetracycline, Streptomycin, Sulfamethoxazole, Amoxicillin, Amoxicillin+Clavulanic acid, Ampicillin, Ampicillin+Clavulanic acid, Cephalothin, Cefotaxime, Cefoxitin, Ceftazidime, Piperacillin, Piperacillin+Tazobactam, Ticarcillin, Ticarcillin+Clavulanic acid	9	Yes
SAL_BA8639AA	EnteroBase	2007-10-01	2007	United States	USA	44.5003	-100.251	Bovine	Livestock	Bovine	Bovine (carcass)	138	Montevideo	SAMN02265309	PRJNA186035	NA	NA	0	No
SAL_BA8640AA	EnteroBase	2007-10-01	2007	United States	USA	44.5003	-100.251	Bovine	Livestock	Bovine	Bovine (carcass)	48	Panama	SAMN02265308	PRJNA186035	NA	NA	0	No
SAL_BA8643AA	EnteroBase	2007-10-01	2007	United States	USA	44.5003	-100.251	Bovine	Livestock	Bovine	Bovine (carcass)	64	Anatum	SAMN02265307	PRJNA186035	NA	NA	0	No
SAL_BA8645AA	EnteroBase	2007-10-01	2007	United States	USA	44.5003	-100.251	Bovine	Livestock	Bovine	Bovine (carcass)	138	Montevideo	SAMN02265306	PRJNA186035	NA	NA	0	No
SAL_BA8649AA	EnteroBase	2007-01-01	2007	United States	USA	47.5001	-120.501	Bovine	Livestock	Bovine	Bovine (necropsy); Bos taurus	463	Meleagridis	SAMN01920890	PRJNA186035	Fosfomycin	Fosfomycin	1	Yes
SAL_BA8651AA	EnteroBase	2006-01-01	2006	United States	USA	47.5001	-120.501	Bovine	Livestock	Bovine	Bovine (necropsy); Bos taurus	19	Typhimurium	SAMN01920889	PRJNA186035	Sulphonamides, Tetracycline, Aminoglycoside, Aminoglycoside, Beta-Lactam	Sulfamethoxazole, Doxycycline, Tetracycline, Minocycline, Streptomycin, Kanamycin, Amoxicillin, Ampicillin, Cephalothin, Piperacillin, Ticarcillin	5	Yes
SAL_BA8653AA	EnteroBase	2007-01-01	2007	United States	USA	40.7077	-95.9077	Bovine	Livestock	Bovine	Bovine (swab); Bos taurus	19	I 4,[5],12:i:-	SAMN01920895	PRJNA186035	Beta-Lactam, Phenicol, Tetracycline, Aminoglycoside, Sulphonamides	Amoxicillin, Amoxicillin+Clavulanic acid, Ampicillin, Ampicillin+Clavulanic acid, Cephalothin, Cefotaxime, Cefoxitin, Ceftazidime, Piperacillin, Piperacillin+Tazobactam, Ticarcillin, Ticarcillin+Clavulanic acid, Chloramphenicol, Florfenicol, Doxycycline, Tetracycline, Streptomycin, Sulfamethoxazole	9	Yes
SAL_BA8655AA	EnteroBase	2007-01-01	2007	United States	USA	40.7077	-95.9077	Bovine	Livestock	Bovine	Bovine (swab); Bos taurus	19	Typhimurium	SAMN01920894	PRJNA186035	Phenicol, Tetracycline, Aminoglycoside, Sulphonamides, Beta-Lactam, Trimethoprim	Chloramphenicol, Florfenicol, Doxycycline, Tetracycline, Streptomycin, Sulfamethoxazole, Amoxicillin, Amoxicillin+Clavulanic acid, Ampicillin, Ampicillin+Clavulanic acid, Cephalothin, Cefotaxime, Cefoxitin, Ceftazidime, Piperacillin, Piperacillin+Tazobactam, Ticarcillin, Ticarcillin+Clavulanic acid, Trimethoprim	10	Yes
SAL_BA8656AA	EnteroBase	2007-01-01	2007	United States	USA	40.7077	-95.9077	Bovine	Livestock	Bovine	Bovine (swab); Bos taurus	684	Uganda	SAMN01920893	PRJNA186035	Phenicol, Tetracycline, Aminoglycoside, Sulphonamides, Beta-Lactam, Trimethoprim, Macrolide, Aminoglycoside, Aminoglycoside, Aminoglycoside	Chloramphenicol, Florfenicol, Doxycycline, Tetracycline, Streptomycin, Sulfamethoxazole, Amoxicillin, Amoxicillin+Clavulanic acid, Ampicillin, Ampicillin+Clavulanic acid, Cephalothin, Cefotaxime, Cefoxitin, Ceftazidime, Piperacillin, Piperacillin+Tazobactam, Ticarcillin, Ticarcillin+Clavulanic acid, Trimethoprim, Erythromycin, Azithromycin, Spiramycin, Telithromycin, Gentamicin, Tobramycin, Plazo…	10	Yes
SAL_BA8658AA	EnteroBase	2007-01-01	2007	United States	USA	40.7077	-95.9077	Bovine	Livestock	Bovine	Bovine (swab); Bos taurus	138	Montevideo	SAMN01920892	PRJNA186035	NA	NA	0	No
SAL_BA8675AA	EnteroBase	2007-01-01	2007	United States	USA	46.0105	-116.098	Ovine	Livestock	Ovine	Ovine (intestine); Ovis sp.	19	Typhimurium	SAMN01920929	PRJNA186035	NA	NA	0	No
SAL_BA8721AA	EnteroBase	2008-10-01	2008	United States	USA	42.7111	-73.5097	Poultry	Food	Chicken	CHICKEN BREAST	19	Typhimurium	SAMN01902318	PRJNA183850	Aminoglycoside, Tetracycline, Sulphonamides, Beta-Lactam	Streptomycin, Doxycycline, Tetracycline, Sulfamethoxazole, Amoxicillin, Amoxicillin+Clavulanic acid, Ampicillin, Ampicillin+Clavulanic acid, Cephalothin, Cefotaxime, Cefoxitin, Ceftazidime, Piperacillin, Piperacillin+Tazobactam, Ticarcillin, Ticarcillin+Clavulanic acid	8	Yes
SAL_BA8726AA	EnteroBase	2008-09-01	2008	United States	USA	42.7	-73.7	Poultry	Food	Chicken	CHICKEN BREAST	32	Infantis	SAMN01902316	PRJNA183850	NA	NA	0	No
SAL_BA8741AA	EnteroBase	2008-06-01	2008	United States	USA	42.7	-73.7	Poultry	Food	Chicken	CHICKEN BREAST	19	Typhimurium	SAMN01902310	PRJNA183850	Sulphonamides, Tetracycline, Aminoglycoside	Sulfamethoxazole, Doxycycline, Tetracycline, Kanamycin	3	Yes
SAL_BA8747AA	EnteroBase	2008-04-01	2008	United States	USA	42.7	-73.7	Poultry	Food	Chicken	CHICKEN BREAST	19	Typhimurium	SAMN01902307	PRJNA183850	NA	NA	0	No
SAL_BA8757AA	EnteroBase	2008-01-01	2008	United States	USA	38	-97	Poultry	Food	Chicken	Chicken Breast	19	Typhimurium	SAMN01902301	PRJNA183850	Tetracycline, Sulphonamides, Beta-Lactam	Doxycycline, Tetracycline, Sulfamethoxazole, Amoxicillin, Amoxicillin+Clavulanic acid, Ampicillin, Ampicillin+Clavulanic acid, Cephalothin, Cefotaxime, Cefoxitin, Ceftazidime, Piperacillin, Piperacillin+Tazobactam, Ticarcillin, Ticarcillin+Clavulanic acid	7	Yes
SAL_BA8761AA	EnteroBase	2007-10-01	2007	United States	USA	42.7	-73.7	Poultry	Food	Chicken	CHICKEN BREAST	19	Typhimurium	SAMN01902299	PRJNA183850	Tetracycline, Sulphonamides, Aminoglycoside	Doxycycline, Tetracycline, Sulfamethoxazole, Kanamycin	3	Yes
SAL_BA8766AA	EnteroBase	2007-07-01	2007	United States	USA	42.7	-73.7	Poultry	Food	Chicken	BNLS / SKNLS CHICKEN BREAST	152	Kentucky	SAMN01902296	PRJNA183850	Aminoglycoside, Tetracycline	Streptomycin, Doxycycline, Tetracycline, Minocycline	2	Yes
SAL_BA8778AA	EnteroBase	2007-05-01	2007	United States	USA	42.7	-73.7	Poultry	Food	Chicken	CHICKEN BREAST	19	Typhimurium	SAMN01902290	PRJNA183850	Beta-Lactam, Tetracycline, Sulphonamides, Beta-Lactam	Amoxicillin, Amoxicillin+Clavulanic acid, Ampicillin, Ampicillin+Clavulanic acid, Cephalothin, Cefotaxime, Cefoxitin, Ceftazidime, Piperacillin, Piperacillin+Tazobactam, Ticarcillin, Ticarcillin+Clavulanic acid, Doxycycline, Tetracycline, Sulfamethoxazole, Amoxicillin, Ampicillin, Cephalothin, Piperacillin, Ticarcillin	7	Yes
SAL_BA8782AA	EnteroBase	2007-03-01	2007	United States	USA	38	-97	Poultry	Food	Chicken	Chicken Breast	19	Typhimurium	SAMN01902288	PRJNA183850	Aminoglycoside, Beta-Lactam, Tetracycline, Sulphonamides	Streptomycin, Amoxicillin, Amoxicillin+Clavulanic acid, Ampicillin, Ampicillin+Clavulanic acid, Cephalothin, Cefotaxime, Cefoxitin, Ceftazidime, Piperacillin, Piperacillin+Tazobactam, Ticarcillin, Ticarcillin+Clavulanic acid, Doxycycline, Tetracycline, Sulfamethoxazole	8	Yes
SAL_BA8786AA	EnteroBase	2007-03-01	2007	United States	USA	38	-97	Poultry	Food	Chicken	CHICKEN BREAST	11	Enteritidis	SAMN01902286	PRJNA183850	NA	NA	0	No
SAL_BA8797AA	EnteroBase	2006-12-01	2006	United States	USA	42.7	-73.7	Poultry	Food	Chicken	CHICKEN BREAST	19	Typhimurium	SAMN01902281	PRJNA183850	Tetracycline, Sulphonamides, Aminoglycoside	Doxycycline, Tetracycline, Sulfamethoxazole, Kanamycin	3	Yes
SAL_BA8801AA	EnteroBase	2006-11-01	2006	United States	USA	42.7	-73.7	Poultry	Food	Chicken	CHICKEN BREAST	15	Heidelberg	SAMN01902279	PRJNA183850	Fosfomycin	Fosfomycin	1	Yes
SAL_BA8811AA	EnteroBase	2006-07-01	2006	United States	USA	38	-97	Poultry	Food	Chicken	CHICKEN BREAST	11	Enteritidis	SAMN01902274	PRJNA183850	NA	NA	0	No
SAL_BA8814AA	EnteroBase	2006-07-01	2006	United States	USA	38	-97	Swine	Food	Swine	PORK CHOPS	213	Typhimurium	SAMN01902273	PRJNA183850	Aminoglycoside, Sulphonamides, Beta-Lactam, Tetracycline, Aminoglycoside	Streptomycin, Sulfamethoxazole, Amoxicillin, Ampicillin, Cephalothin, Piperacillin, Ticarcillin, Doxycycline, Tetracycline, Kanamycin	5	Yes
SAL_BA8820AA	EnteroBase	2006-04-01	2006	United States	USA	42.7	-73.7	Poultry	Food	Chicken	BONELESS/SKINLESS CHICKEN BREAST	152	Kentucky	SAMN01902270	PRJNA183850	Tetracycline, Aminoglycoside, Beta-Lactam	Doxycycline, Tetracycline, Minocycline, Streptomycin, Amoxicillin, Amoxicillin+Clavulanic acid, Ampicillin, Ampicillin+Clavulanic acid, Cephalothin, Cefotaxime, Cefoxitin, Ceftazidime, Piperacillin, Piperacillin+Tazobactam, Ticarcillin, Ticarcillin+Clavulanic acid	7	Yes
SAL_BA8824AA	EnteroBase	2006-03-01	2006	United States	USA	38	-97	Poultry	Food	Chicken	Chicken Breast	19	Typhimurium	SAMN01902268	PRJNA183850	Tetracycline, Sulphonamides, Aminoglycoside	Doxycycline, Tetracycline, Sulfamethoxazole, Kanamycin	3	Yes
SAL_BA8832AA	EnteroBase	2006-02-01	2006	United States	USA	42.7	-73.7	Poultry	Food	Chicken	CHICKEN BREAST	15	Heidelberg	SAMN01902263	PRJNA183850	Beta-Lactam, Fosfomycin	Amoxicillin, Amoxicillin+Clavulanic acid, Ampicillin, Ampicillin+Clavulanic acid, Cephalothin, Cefotaxime, Cefoxitin, Ceftazidime, Piperacillin, Piperacillin+Tazobactam, Ticarcillin, Ticarcillin+Clavulanic acid, Fosfomycin	6	Yes
SAL_BA8834AA	EnteroBase	2006-01-01	2006	United States	USA	42.7	-73.7	Poultry	Food	Chicken	CHICKEN BREAST	152	Kentucky	SAMN01902262	PRJNA183850	Aminoglycoside, Tetracycline, Beta-Lactam	Streptomycin, Doxycycline, Tetracycline, Minocycline, Amoxicillin, Amoxicillin+Clavulanic acid, Ampicillin, Ampicillin+Clavulanic acid, Cephalothin, Cefotaxime, Cefoxitin, Ceftazidime, Piperacillin, Piperacillin+Tazobactam, Ticarcillin, Ticarcillin+Clavulanic acid	7	Yes
SAL_BA8839AA	EnteroBase	2005-11-01	2005	United States	USA	40.7	-73.7	Meat	Food	Meat	BULK SAUSAGE-SOPPERTTA	435	Berta	SAMN01902260	PRJNA183850	NA	NA	0	No
SAL_BA8843AA	EnteroBase	2005-09-01	2005	United States	USA	42.7	-73.7	Poultry	Food	Chicken	CHICKEN BREAST	152	Kentucky	SAMN01902258	PRJNA183850	Beta-Lactam, Aminoglycoside, Tetracycline	Amoxicillin, Amoxicillin+Clavulanic acid, Ampicillin, Ampicillin+Clavulanic acid, Cephalothin, Cefotaxime, Cefoxitin, Ceftazidime, Piperacillin, Piperacillin+Tazobactam, Ticarcillin, Ticarcillin+Clavulanic acid, Streptomycin, Doxycycline, Tetracycline, Minocycline	7	Yes
SAL_BA8847AA	EnteroBase	2005-08-01	2005	United States	USA	40.7143	-74.006	Poultry	Food	Chicken	CHICKEN BREAST	152	Kentucky	SAMN01902256	PRJNA183850	Beta-Lactam	Amoxicillin, Amoxicillin+Clavulanic acid, Ampicillin, Ampicillin+Clavulanic acid, Cephalothin, Cefotaxime, Cefoxitin, Ceftazidime, Piperacillin, Piperacillin+Tazobactam, Ticarcillin, Ticarcillin+Clavulanic acid	5	Yes
SAL_BA8849AA	EnteroBase	2005-07-01	2005	United States	USA	42.6426	-73.7429	Poultry	Food	Chicken	CHICKEN BREAST	19	Typhimurium	SAMN01902255	PRJNA183850	Beta-Lactam, Tetracycline, Sulphonamides	Amoxicillin, Amoxicillin+Clavulanic acid, Ampicillin, Ampicillin+Clavulanic acid, Cephalothin, Cefotaxime, Cefoxitin, Ceftazidime, Piperacillin, Piperacillin+Tazobactam, Ticarcillin, Ticarcillin+Clavulanic acid, Doxycycline, Tetracycline, Sulfamethoxazole	7	Yes
SAL_BA8851AA	EnteroBase	2005-06-01	2005	United States	USA	42.6426	-73.7429	Swine	Food	Swine	PORK CHOPS	18	Manhattan	SAMN01902254	PRJNA183850	NA	NA	0	No
SAL_BA8853AA	EnteroBase	2005-06-01	2005	United States	USA	42.7	-73.7	Poultry	Food	Chicken	CHICKEN BREAST	15	Heidelberg	SAMN01902253	PRJNA183850	Fosfomycin	Fosfomycin	1	Yes
SAL_BA8866AA	EnteroBase	2004-09-01	2004	United States	USA	42.7582	-78.7797	Bovine	Food	Bovine	ROAST BEEF	64	Anatum	SAMN01902244	PRJNA183850	NA	NA	0	No
SAL_BA8921AA	EnteroBase	2007-10-01	2007	United States	USA	44.5003	-100.251	Bovine	Livestock	Bovine	Bovine (carcass)	64	Anatum	SAMN02265343	PRJNA186035	NA	NA	0	No
SAL_BA8923AA	EnteroBase	2007-10-01	2007	United States	USA	44.5003	-100.251	Bovine	Livestock	Bovine	Bovine (carcass)	45	Newport	SAMN02265342	PRJNA186035	NA	NA	0	No
SAL_BA8925AA	EnteroBase	2007-10-01	2007	United States	USA	44.5003	-100.251	Bovine	Livestock	Bovine	Bovine (carcass)	1628	Reading	SAMN02265341	PRJNA186035	Fosfomycin	Fosfomycin	1	Yes
SAL_BA8927AA	EnteroBase	2007-10-01	2007	United States	USA	44.5003	-100.251	Bovine	Livestock	Bovine	Bovine (carcass)	198	Kentucky	SAMN02265340	PRJNA186035	NA	NA	0	No
SAL_BA8928AA	EnteroBase	2007-10-01	2007	United States	USA	44.5003	-100.251	Bovine	Livestock	Bovine	Bovine (carcass)	18	Manhattan	SAMN02265339	PRJNA186035	NA	NA	0	No
SAL_BA8930AA	EnteroBase	2007-10-01	2007	United States	USA	44.5003	-100.251	Bovine	Livestock	Bovine	Bovine (carcass)	654	Give	SAMN02265338	PRJNA186035	NA	NA	0	No
SAL_BA8932AA	EnteroBase	2007-10-01	2007	United States	USA	44.5003	-100.251	Bovine	Livestock	Bovine	Bovine (carcass)	19	Typhimurium	SAMN02265337	PRJNA186035	Sulphonamides, Phenicol, Tetracycline, Beta-Lactam, Aminoglycoside	Sulfamethoxazole, Chloramphenicol, Florfenicol, Doxycycline, Tetracycline, Ampicillin, Amoxicillin, Piperacillin, Streptomycin	5	Yes
SAL_BA8934AA	EnteroBase	2007-10-01	2007	United States	USA	44.5003	-100.251	Bovine	Livestock	Bovine	Bovine (carcass)	64	Anatum	SAMN02265336	PRJNA186035	Tetracycline	Doxycycline, Tetracycline	1	Yes
SAL_BA8936AA	EnteroBase	2007-10-01	2007	United States	USA	44.5003	-100.251	Bovine	Livestock	Bovine	Bovine (carcass)	118	Newport	SAMN02265335	PRJNA186035	NA	NA	0	No
SAL_BA8938AA	EnteroBase	2007-10-01	2007	United States	USA	44.5003	-100.251	Bovine	Livestock	Bovine	Bovine (carcass)	1628	Reading	SAMN02265334	PRJNA186035	Phenicol, Tetracycline, Aminoglycoside, Sulphonamides, Beta-Lactam, Fosfomycin	Chloramphenicol, Florfenicol, Doxycycline, Tetracycline, Streptomycin, Sulfamethoxazole, Amoxicillin, Amoxicillin+Clavulanic acid, Ampicillin, Ampicillin+Clavulanic acid, Cephalothin, Cefotaxime, Cefoxitin, Ceftazidime, Piperacillin, Piperacillin+Tazobactam, Ticarcillin, Ticarcillin+Clavulanic acid, Fosfomycin	10	Yes
SAL_BA8940AA	EnteroBase	2007-10-01	2007	United States	USA	44.5003	-100.251	Bovine	Livestock	Bovine	Bovine (carcass)	639	Orion	SAMN02265333	PRJNA186035	NA	NA	0	No
SAL_BA8942AA	EnteroBase	2007-10-01	2007	United States	USA	44.5003	-100.251	Bovine	Livestock	Bovine	Bovine (carcass)	198	Kentucky	SAMN02265332	PRJNA186035	NA	NA	0	No
SAL_BA8944AA	EnteroBase	2007-10-01	2007	United States	USA	44.5003	-100.251	Bovine	Livestock	Bovine	Bovine (carcass)	413	Mbandaka	SAMN02265331	PRJNA186035	NA	NA	0	No
SAL_BA8946AA	EnteroBase	2007-10-01	2007	United States	USA	44.5003	-100.251	Bovine	Livestock	Bovine	Bovine (carcass)	138	Montevideo	SAMN02265330	PRJNA186035	NA	NA	0	No
SAL_BA8948AA	EnteroBase	2007-10-01	2007	United States	USA	44.5003	-100.251	Bovine	Livestock	Bovine	Bovine (carcass)	64	Anatum	SAMN02265329	PRJNA186035	NA	NA	0	No
SAL_BA8950AA	EnteroBase	2007-10-01	2007	United States	USA	44.5003	-100.251	Bovine	Livestock	Bovine	Bovine (carcass)	1656	Putten	SAMN02265328	PRJNA186035	NA	NA	0	No
SAL_BA8952AA	EnteroBase	2007-10-01	2007	United States	USA	44.5003	-100.251	Bovine	Livestock	Bovine	Bovine (carcass)	198	Kentucky	SAMN02265327	PRJNA186035	NA	NA	0	No
SAL_BA8954AA	EnteroBase	2007-10-01	2007	United States	USA	44.5003	-100.251	Bovine	Livestock	Bovine	Bovine (carcass)	64	Anatum	SAMN02265326	PRJNA186035	Tetracycline	Doxycycline, Tetracycline	1	Yes
SAL_BA9213AA	EnteroBase	2003-04-01	2003	United States	USA	47.5001	-120.501	Bovine	Livestock	Bovine	Cow	19	Typhimurium	SAMN02182888	PRJNA183851	Aminoglycoside, Tetracycline, Sulphonamides, Aminoglycoside, Trimethoprim, Beta-Lactam	Kanamycin, Doxycycline, Tetracycline, Sulfamethoxazole, Streptomycin, Trimethoprim, Amoxicillin, Ampicillin, Cephalothin, Piperacillin, Ticarcillin	6	Yes
SAL_BA9222AA	EnteroBase	2002-11-01	2002	United States	USA	47.5001	-120.501	Bovine	Livestock	Bovine	Cow	19	Typhimurium	SAMN02182884	PRJNA183851	Beta-Lactam, Sulphonamides, Aminoglycoside, Beta-Lactam, Phenicol, Aminoglycoside, Tetracycline, Trimethoprim	Amoxicillin, Amoxicillin+Clavulanic acid, Ampicillin, Ampicillin+Clavulanic acid, Cephalothin, Cefotaxime, Cefoxitin, Ceftazidime, Piperacillin, Piperacillin+Tazobactam, Ticarcillin, Ticarcillin+Clavulanic acid, Sulfamethoxazole, Streptomycin, Amoxicillin, Ampicillin, Cephalothin, Piperacillin, Ticarcillin, Chloramphenicol, Florfenicol, Kanamycin, Doxycycline, Tetracycline, Trimethoprim	10	Yes
SAL_BA9224AA	EnteroBase	2002-09-01	2002	United States	USA	47.5001	-120.501	Bovine	Livestock	Bovine	Cow	19	Typhimurium	SAMN02182883	PRJNA183851	Aminoglycoside, Sulphonamides, Tetracycline, Aminoglycoside, Beta-Lactam	Streptomycin, Sulfamethoxazole, Doxycycline, Tetracycline, Kanamycin, Amoxicillin, Ampicillin, Cephalothin, Piperacillin, Ticarcillin	5	Yes
SAL_BA9227AA	EnteroBase	2002-08-01	2002	United States	USA	47.5001	-120.501	Bovine	Livestock	Bovine	Cow	19	Typhimurium	SAMN02182881	PRJNA183851	Aminoglycoside, Sulphonamides, Tetracycline, Aminoglycoside, Beta-Lactam	Streptomycin, Sulfamethoxazole, Doxycycline, Tetracycline, Kanamycin, Amoxicillin, Ampicillin, Cephalothin, Piperacillin, Ticarcillin	5	Yes
SAL_BA9236AA	EnteroBase	2002-07-01	2002	United States	USA	47.5001	-120.501	Bovine	Livestock	Bovine	Cow	19	Typhimurium	SAMN02182876	PRJNA183851	Aminoglycoside, Sulphonamides, Tetracycline, Aminoglycoside, Beta-Lactam	Streptomycin, Sulfamethoxazole, Doxycycline, Tetracycline, Kanamycin, Amoxicillin, Ampicillin, Cephalothin, Piperacillin, Ticarcillin	5	Yes
SAL_BA9287AA	EnteroBase	2006-01-01	2006	United States	USA	46.2502	-94.2506	Swine	Food	Swine	Pork	40	Derby	SAMN01920932	PRJNA186035	Tetracycline, Sulphonamides, Aminoglycoside, Fosfomycin	Doxycycline, Tetracycline, Sulfamethoxazole, Streptomycin, Fosfomycin	4	Yes
SAL_BA9289AA	EnteroBase	2006-01-01	2006	United States	USA	46.2502	-94.2506	Swine	Food	Swine	Pork	40	Derby	SAMN01920931	PRJNA186035	Fosfomycin, Tetracycline	Fosfomycin, Doxycycline, Tetracycline, Minocycline	2	Yes
SAL_BA9290AA	EnteroBase	2007-01-01	2007	United States	USA	39.0003	-105.501	Bovine	Livestock	Bovine	Bovine (swab); Bos taurus	19	Typhimurium	SAMN01920913	PRJNA186035	Phenicol, Tetracycline, Aminoglycoside, Sulphonamides, Beta-Lactam	Chloramphenicol, Florfenicol, Doxycycline, Tetracycline, Streptomycin, Sulfamethoxazole, Amoxicillin, Amoxicillin+Clavulanic acid, Ampicillin, Ampicillin+Clavulanic acid, Cephalothin, Cefotaxime, Cefoxitin, Ceftazidime, Piperacillin, Piperacillin+Tazobactam, Ticarcillin, Ticarcillin+Clavulanic acid	9	Yes
SAL_BA9470AA	EnteroBase	NA	NA	United States	USA	33.6089	-91.2074	Poultry	Poultry	Duck	duck	814	Enteritidis	SAMN01889549	PRJNA186035	NA	NA	0	No
SAL_BA9474AA	EnteroBase	NA	NA	United States	USA	40.7077	-95.9077	Poultry	Food	Egg	egg yolk	11	Enteritidis	SAMN01889547	PRJNA186035	NA	NA	0	No
SAL_BA9511AA	EnteroBase	1986-01-01	1986	United States	USA	46.2502	-94.2506	Swine	Livestock	Swine	Pig	66	Choleraesuis	SAMEA1687849	PRJEB2770	Aminoglycoside	Streptomycin	1	Yes
SAL_CA0871AA	EnteroBase	2006-01-01	2006	United States	USA	44.5003	-100.251	Bovine	Livestock	Bovine	Bovine; Bos taurus	83	Muenchen	SAMN01920806	PRJNA186035	NA	NA	0	No
SAL_CA0873AA	EnteroBase	2006-01-01	2006	United States	USA	44.5003	-100.251	Bovine	Livestock	Bovine	Bovine; Bos taurus	138	Montevideo	SAMN01920805	PRJNA186035	NA	NA	0	No
SAL_CA0875AA	EnteroBase	2006-01-01	2006	United States	USA	44.5003	-100.251	Bovine	Livestock	Bovine	Bovine; Bos taurus	138	Montevideo	SAMN01920803	PRJNA186035	NA	NA	0	No
SAL_CA0877AA	EnteroBase	2006-01-01	2006	United States	USA	44.5003	-100.251	Bovine	Livestock	Bovine	Bovine; Bos taurus	138	Montevideo	SAMN01920801	PRJNA186035	NA	NA	0	No
SAL_CA0879AA	EnteroBase	2006-01-01	2006	United States	USA	44.5003	-100.251	Bovine	Livestock	Bovine	Bovine; Bos taurus	138	Montevideo	SAMN01920800	PRJNA186035	NA	NA	0	No
SAL_CA0881AA	EnteroBase	2006-01-01	2006	United States	USA	44.5003	-100.251	Bovine	Livestock	Bovine	Bovine; Bos taurus	138	Montevideo	SAMN01920799	PRJNA186035	NA	NA	0	No
SAL_CA0884AA	EnteroBase	2006-01-01	2006	United States	USA	44.5003	-100.251	Bovine	Livestock	Bovine	Bovine; Bos taurus	138	Montevideo	SAMN01920798	PRJNA186035	Tetracycline	Doxycycline, Tetracycline	1	Yes
SAL_CA0886AA	EnteroBase	2006-01-01	2006	United States	USA	44.5003	-100.251	Bovine	Livestock	Bovine	Bovine; Bos taurus	138	Montevideo	SAMN01920797	PRJNA186035	NA	NA	0	No
SAL_CA0888AA	EnteroBase	2006-01-01	2006	United States	USA	44.5003	-100.251	Bovine	Livestock	Bovine	Bovine; Bos taurus	45	Newport	SAMN01920796	PRJNA186035	NA	NA	0	No
SAL_CA0890AA	EnteroBase	2006-01-01	2006	United States	USA	44.5003	-100.251	Bovine	Livestock	Bovine	Bovine; Bos taurus	1628	Reading	SAMN01920795	PRJNA186035	Phenicol, Tetracycline, Aminoglycoside, Sulphonamides, Beta-Lactam, Fosfomycin	Chloramphenicol, Florfenicol, Doxycycline, Tetracycline, Streptomycin, Sulfamethoxazole, Amoxicillin, Amoxicillin+Clavulanic acid, Ampicillin, Ampicillin+Clavulanic acid, Cephalothin, Cefotaxime, Cefoxitin, Ceftazidime, Piperacillin, Piperacillin+Tazobactam, Ticarcillin, Ticarcillin+Clavulanic acid, Fosfomycin	10	Yes
SAL_CA0891AA	EnteroBase	2006-01-01	2006	United States	USA	44.5003	-100.251	Bovine	Livestock	Bovine	Bovine; Bos taurus	309	Kiambu	SAMN01920794	PRJNA186035	NA	NA	0	No
SAL_CA0896AA	EnteroBase	NA	NA	United States	USA	41.667	-72.6665	Poultry	Food	Chicken	Chicken Breast	11	Enteritidis	SAMN01889551	PRJNA186035	NA	NA	0	No
SAL_CA3548AA	EnteroBase	2015-01-01	2015	United States	USA	40.2198	-79.4953	Bovine	Food	Bovine	Product-Raw-Intact-Beef	32	Infantis	SAMN04012161	PRJNA242847	NA	NA	0	No
SAL_CA5429AA	EnteroBase	2014-06-01	2014	United States	USA	40.1382	-99.3139	Bovine	Livestock	Bovine	Tissue	45	Newport	SAMN03465552	PRJNA230403	Phenicol, Tetracycline, Aminoglycoside, Sulphonamides, Beta-Lactam	Chloramphenicol, Florfenicol, Doxycycline, Tetracycline, Streptomycin, Sulfamethoxazole, Amoxicillin, Amoxicillin+Clavulanic acid, Ampicillin, Ampicillin+Clavulanic acid, Cephalothin, Cefotaxime, Cefoxitin, Ceftazidime, Piperacillin, Piperacillin+Tazobactam, Ticarcillin, Ticarcillin+Clavulanic acid	9	Yes
SAL_CA5857AA	EnteroBase	2014-04-01	2014	United States	USA	34.8573	-118.149	Poultry	Poultry	Turkey	turkey	50	Saintpaul	SAMN03418448	PRJNA186035	Tetracycline, Aminoglycoside, Beta-Lactam, Aminoglycoside	Doxycycline, Tetracycline, Streptomycin, Amoxicillin, Ampicillin, Cephalothin, Piperacillin, Ticarcillin, Gentamicin, Tobramycin	4	Yes
SAL_CA5858AA	EnteroBase	2014-04-01	2014	United States	USA	34.8573	-118.149	Poultry	Poultry	Chicken	chicken	152	Kentucky	SAMN03418443	PRJNA186035	Aminoglycoside, Tetracycline	Streptomycin, Doxycycline, Tetracycline, Minocycline	2	Yes
SAL_CA5859AA	EnteroBase	2014-04-01	2014	United States	USA	34.8573	-118.149	Poultry	Poultry	Chicken	chicken	19	Typhimurium	SAMN03418437	PRJNA186035	Sulphonamides, Tetracycline	Sulfamethoxazole, Doxycycline, Tetracycline	2	Yes
SAL_CA5860AA	EnteroBase	2014-04-01	2014	United States	USA	34.8573	-118.149	Poultry	Poultry	Chicken	chicken	11	Enteritidis	SAMN03418427	PRJNA186035	NA	NA	0	No
SAL_CA6859AA	EnteroBase	2012-01-01	2012	United States	USA	32.7504	-86.7503	Poultry	Food	Egg	product-eggs-raw-yolks	11	Enteritidis	SAMN03435399	PRJNA242847	NA	NA	0	No
SAL_CA6860AA	EnteroBase	2012-01-01	2012	United States	USA	33.6089	-91.2074	Poultry	Food	Egg	product-eggs-raw-whole	11	Enteritidis	SAMN03435393	PRJNA242847	NA	NA	0	No
SAL_CA6861AA	EnteroBase	2014-04-01	2014	United States	USA	31.2504	-99.2506	Poultry	Poultry	Chicken	chicken	152	Kentucky	SAMN03418424	PRJNA186035	Aminoglycoside, Tetracycline	Streptomycin, Doxycycline, Tetracycline, Minocycline	2	Yes
SAL_CA6862AA	EnteroBase	2014-04-01	2014	United States	USA	34.5003	-111.501	Poultry	Poultry	Chicken	chicken	2652	Enteritidis	SAMN03418414	PRJNA186035	NA	NA	0	No
SAL_CA6863AA	EnteroBase	2014-04-01	2014	United States	USA	43.8041	-120.554	Poultry	Poultry	Chicken	chicken	152	Kentucky	SAMN03418409	PRJNA186035	Aminoglycoside, Tetracycline	Streptomycin, Doxycycline, Tetracycline, Minocycline	2	Yes
SAL_CA6864AA	EnteroBase	2014-04-01	2014	United States	USA	34.8573	-118.149	Poultry	Poultry	Chicken	chicken	11	Enteritidis	SAMN03418406	PRJNA186035	NA	NA	0	No
SAL_CA6865AA	EnteroBase	2014-04-01	2014	United States	USA	34.8573	-118.149	Poultry	Poultry	Chicken	chicken	15	Heidelberg	SAMN03418425	PRJNA186035	Aminoglycoside, Tetracycline, Aminoglycoside, Sulphonamides, Phenicol, Trimethoprim, Aminoglycoside, Beta-Lactam, Fosfomycin	Gentamicin, Tobramycin, Doxycycline, Tetracycline, Minocycline, Streptomycin, Sulfamethoxazole, Chloramphenicol, Trimethoprim, Kanamycin, Amoxicillin, Ampicillin, Cephalothin, Piperacillin, Ticarcillin, Fosfomycin	8	Yes
SAL_CA6870AA	EnteroBase	2014-01-01	2014	United States	USA	40.1382	-99.3139	Poultry	Poultry	Chicken	Chicken	152	Kentucky	SAMN03460320	PRJNA230403	Aminoglycoside, Tetracycline	Streptomycin, Doxycycline, Tetracycline, Minocycline	2	Yes
SAL_CA6872AA	EnteroBase	2013-10-01	2013	United States	USA	40.1382	-99.3139	Bovine	Food	Bovine	Beef	64	Anatum	SAMN03460315	PRJNA230403	NA	NA	0	No
SAL_CA6873AA	EnteroBase	2014-07-01	2014	United States	USA	40.1382	-99.3139	Poultry	Poultry	Chicken	Chicken	152	Kentucky	SAMN03460321	PRJNA230403	NA	NA	0	No
SAL_CA6879AA	EnteroBase	2012-01-01	2012	United States	USA	42.0003	-93.5005	Poultry	Food	Egg	product-eggs-raw-yolks	11	Enteritidis	SAMN03435400	PRJNA242847	NA	NA	0	No
SAL_CA6880AA	EnteroBase	2012-01-01	2012	United States	USA	32.7504	-83.5002	Poultry	Food	Egg	product-eggs-raw-yolks	11	Enteritidis	SAMN03435392	PRJNA242847	NA	NA	0	No
SAL_CA6943AA	EnteroBase	2014-04-01	2014	United States	USA	34.8573	-118.149	Poultry	Poultry	Chicken	chicken	15	Heidelberg	SAMN03418396	PRJNA186035	Beta-Lactam, Fosfomycin	Amoxicillin, Amoxicillin+Clavulanic acid, Ampicillin, Ampicillin+Clavulanic acid, Cephalothin, Cefotaxime, Cefoxitin, Ceftazidime, Piperacillin, Piperacillin+Tazobactam, Ticarcillin, Ticarcillin+Clavulanic acid, Fosfomycin	6	Yes
SAL_CA6944AA	EnteroBase	2014-04-01	2014	United States	USA	34.8573	-118.149	Poultry	Poultry	Turkey	turkey	680	Saintpaul	SAMN03418381	PRJNA186035	NA	NA	0	No
SAL_CA6945AA	EnteroBase	2014-04-01	2014	United States	USA	32.7504	-89.7504	Poultry	Poultry	Chicken	chicken	96	Schwarzengrund	SAMN03418390	PRJNA186035	Aminoglycoside	Streptomycin	1	Yes
SAL_CA6952AA	EnteroBase	2007-01-01	2007	United States	USA	34.5003	-106.001	Poultry	Food	Chicken	chicken breast	15	Heidelberg	SAMN03275983	PRJNA183850	Fosfomycin	Fosfomycin	1	Yes
SAL_CA6958AA	EnteroBase	2007-01-01	2007	United States	USA	46.2502	-94.2506	Poultry	Food	Chicken	chicken breast	152	Kentucky	SAMN03275975	PRJNA183850	Aminoglycoside, Tetracycline	Streptomycin, Doxycycline, Tetracycline, Minocycline	2	Yes
SAL_CA6962AA	EnteroBase	2007-01-01	2007	United States	USA	34.5003	-106.001	Poultry	Food	Chicken	chicken breast	152	Kentucky	SAMN03275989	PRJNA183850	Aminoglycoside, Tetracycline	Streptomycin, Doxycycline, Tetracycline, Minocycline	2	Yes
SAL_CA6964AA	EnteroBase	2006-01-01	2006	United States	USA	35.0353	-85.6043	Poultry	Food	Chicken	chicken breast	471	Johannesburg	SAMN03275958	PRJNA183850	NA	NA	0	No
SAL_CA6965AA	EnteroBase	2007-01-01	2007	United States	USA	46.2502	-94.2506	Poultry	Food	Chicken	chicken breast	152	Kentucky	SAMN03275979	PRJNA183850	Aminoglycoside, Tetracycline	Streptomycin, Doxycycline, Tetracycline, Minocycline	2	Yes
SAL_CA6968AA	EnteroBase	2007-01-01	2007	United States	USA	34.5003	-106.001	Poultry	Food	Chicken	chicken breast	152	Kentucky	SAMN03275986	PRJNA183850	NA	NA	0	No
SAL_CA6970AA	EnteroBase	2007-01-01	2007	United States	USA	34.5003	-106.001	Poultry	Food	Chicken	chicken breast	26	Thompson	SAMN03275984	PRJNA183850	NA	NA	0	No
SAL_CA6973AA	EnteroBase	2007-01-01	2007	United States	USA	43.8041	-120.554	Poultry	Food	Chicken	chicken breast	152	Kentucky	SAMN03275995	PRJNA183850	Aminoglycoside, Tetracycline	Streptomycin, Doxycycline, Tetracycline, Minocycline	2	Yes
SAL_CA6974AA	EnteroBase	2007-01-01	2007	United States	USA	43.8041	-120.554	Poultry	Food	Chicken	chicken breast	15	Heidelberg	SAMN03275994	PRJNA183850	Fosfomycin	Fosfomycin	1	Yes
SAL_CA6976AA	EnteroBase	2007-01-01	2007	United States	USA	34.5003	-106.001	Poultry	Food	Chicken	chicken breast	152	Kentucky	SAMN03275987	PRJNA183850	NA	NA	0	No
SAL_CA6978AA	EnteroBase	2006-01-01	2006	United States	USA	35.0353	-85.6043	Poultry	Food	Chicken	chicken breast	152	Kentucky	SAMN03275959	PRJNA183850	Aminoglycoside	Streptomycin	1	Yes
SAL_CA6987AA	EnteroBase	2014-04-01	2014	United States	USA	38.0167	-85.9047	Poultry	Poultry	Chicken	chicken	19	Typhimurium	SAMN03400416	PRJNA186035	Sulphonamides, Tetracycline	Sulfamethoxazole, Doxycycline, Tetracycline	2	Yes
SAL_CA6990AA	EnteroBase	2014-04-01	2014	United States	USA	46.2502	-94.2506	Poultry	Poultry	Turkey	turkey	32	Infantis	SAMN03400409	PRJNA186035	Sulphonamides, Aminoglycoside, Aminoglycoside, Beta-Lactam, Phenicol, Tetracycline, Beta-Lactam, Aminoglycoside	Sulfamethoxazole, Gentamicin, Streptomycin, Amoxicillin, Amoxicillin+Clavulanic acid, Ampicillin, Ampicillin+Clavulanic acid, Cephalothin, Cefotaxime, Cefoxitin, Ceftazidime, Piperacillin, Piperacillin+Tazobactam, Ticarcillin, Ticarcillin+Clavulanic acid, Chloramphenicol, Florfenicol, Doxycycline, Tetracycline, Amoxicillin, Ampicillin, Cephalothin, Piperacillin, Ticarcillin, Kanamycin	9	Yes
SAL_CA6991AA	EnteroBase	2014-04-01	2014	United States	USA	34.8573	-118.149	Poultry	Poultry	Chicken	chicken	96	Schwarzengrund	SAMN03400408	PRJNA186035	NA	NA	0	No
SAL_CA6992AA	EnteroBase	2014-04-01	2014	United States	USA	34.8573	-118.149	Poultry	Poultry	Chicken	chicken	152	Kentucky	SAMN03400407	PRJNA186035	Tetracycline, Sulphonamides, Aminoglycoside, Trimethoprim	Doxycycline, Tetracycline, Minocycline, Sulfamethoxazole, Streptomycin, Trimethoprim	4	Yes
SAL_CA6995AA	EnteroBase	2014-04-01	2014	United States	USA	34.8573	-118.149	Poultry	Poultry	Chicken	chicken	19	Typhimurium	SAMN03400413	PRJNA186035	Tetracycline, Sulphonamides	Doxycycline, Tetracycline, Sulfamethoxazole	2	Yes
SAL_CA6996AA	EnteroBase	2014-04-01	2014	United States	USA	39.0003	-105.501	Poultry	Poultry	Chicken	chicken	15	Heidelberg	SAMN03400412	PRJNA186035	Beta-Lactam, Fosfomycin	Amoxicillin, Ampicillin, Cephalothin, Piperacillin, Ticarcillin, Fosfomycin	3	Yes
SAL_CA6997AA	EnteroBase	2014-04-01	2014	United States	USA	33.6089	-91.2074	Poultry	Poultry	Chicken	chicken	19	I 4,[5],12:i:-	SAMN03400404	PRJNA186035	NA	NA	0	No
SAL_CA6998AA	EnteroBase	2014-04-01	2014	United States	USA	33.6089	-91.2074	Poultry	Poultry	Chicken	chicken	279	I 4,[5],12:d:-	SAMN03400401	PRJNA186035	NA	NA	0	No
SAL_CA6999AA	EnteroBase	2014-04-01	2014	United States	USA	34.8573	-118.149	Poultry	Poultry	Turkey	turkey	50	Saintpaul	SAMN03418377	PRJNA186035	Tetracycline, Aminoglycoside, Beta-Lactam, Aminoglycoside	Doxycycline, Tetracycline, Streptomycin, Amoxicillin, Ampicillin, Cephalothin, Piperacillin, Ticarcillin, Gentamicin, Tobramycin	4	Yes
SAL_CA7001AA	EnteroBase	2014-04-01	2014	United States	USA	33.6089	-91.2074	Poultry	Poultry	Chicken	chicken	15	Heidelberg	SAMN03400415	PRJNA186035	Beta-Lactam, Fosfomycin	Amoxicillin, Ampicillin, Cephalothin, Piperacillin, Ticarcillin, Fosfomycin	3	Yes
SAL_CA7002AA	EnteroBase	2014-04-01	2014	United States	USA	42.0003	-93.5005	Poultry	Poultry	Chicken	chicken	152	Kentucky	SAMN03400411	PRJNA186035	Aminoglycoside, Tetracycline	Streptomycin, Doxycycline, Tetracycline, Minocycline	2	Yes
SAL_CA7003AA	EnteroBase	2014-04-01	2014	United States	USA	40.7077	-95.9077	Poultry	Poultry	Chicken	chicken	32	Infantis	SAMN03400399	PRJNA186035	NA	NA	0	No
SAL_CA7007AA	EnteroBase	2014-04-01	2014	United States	USA	34.8573	-118.149	Poultry	Poultry	Chicken	chicken	96	Schwarzengrund	SAMN03418369	PRJNA186035	Aminoglycoside	Streptomycin	1	Yes
SAL_CA7008AA	EnteroBase	2014-04-01	2014	United States	USA	46.2502	-94.2506	Poultry	Poultry	Chicken	chicken	11	Enteritidis	SAMN03400414	PRJNA186035	NA	NA	0	No
SAL_CA7012AA	EnteroBase	2014-04-01	2014	United States	USA	34.8573	-118.149	Poultry	Poultry	Chicken	chicken	11	Enteritidis	SAMN03418375	PRJNA186035	NA	NA	0	No
SAL_CA7015AA	EnteroBase	2014-04-01	2014	United States	USA	40.7077	-95.9077	Poultry	Poultry	Chicken	chicken	152	Kentucky	SAMN03418376	PRJNA186035	Beta-Lactam	Amoxicillin, Amoxicillin+Clavulanic acid, Ampicillin, Ampicillin+Clavulanic acid, Cephalothin, Cefotaxime, Cefoxitin, Ceftazidime, Piperacillin, Piperacillin+Tazobactam, Ticarcillin, Ticarcillin+Clavulanic acid	5	Yes
SAL_CA7016AA	EnteroBase	2014-04-01	2014	United States	USA	34.8573	-118.149	Poultry	Poultry	Chicken	chicken	19	Typhimurium	SAMN03418374	PRJNA186035	Sulphonamides, Tetracycline	Sulfamethoxazole, Doxycycline, Tetracycline	2	Yes
SAL_CA7017AA	EnteroBase	2014-04-01	2014	United States	USA	33.6089	-91.2074	Poultry	Poultry	Chicken	chicken	11	Enteritidis	SAMN03400406	PRJNA186035	NA	NA	0	No
SAL_CA7018AA	EnteroBase	2014-04-01	2014	United States	USA	33.6089	-91.2074	Poultry	Poultry	Chicken	chicken	152	Kentucky	SAMN03400403	PRJNA186035	Aminoglycoside, Tetracycline	Streptomycin, Doxycycline, Tetracycline, Minocycline	2	Yes
SAL_CA7020AA	EnteroBase	2014-04-01	2014	United States	USA	34.8573	-118.149	Poultry	Poultry	Chicken	chicken	11	Enteritidis	SAMN03418378	PRJNA186035	NA	NA	0	No
SAL_CA7021AA	EnteroBase	2014-04-01	2014	United States	USA	34.8573	-118.149	Poultry	Poultry	Chicken	chicken	152	Kentucky	SAMN03400410	PRJNA186035	Aminoglycoside, Tetracycline	Streptomycin, Doxycycline, Tetracycline, Minocycline	2	Yes
SAL_CA7022AA	EnteroBase	2014-04-01	2014	United States	USA	31.2504	-99.2506	Poultry	Poultry	Chicken	chicken	152	Kentucky	SAMN03400400	PRJNA186035	Aminoglycoside, Tetracycline	Streptomycin, Doxycycline, Tetracycline, Minocycline	2	Yes
SAL_CA7025AA	EnteroBase	2006-01-01	2006	United States	USA	34.8573	-118.149	Poultry	Food	Chicken	chicken breast	152	Kentucky	SAMN03269446	PRJNA183848	Beta-Lactam, Phenicol, Aminoglycoside, Beta-Lactam, Phenicol, Tetracycline, Aminoglycoside, Sulphonamides, Aminoglycoside	Amoxicillin, Ampicillin, Cephalothin, Piperacillin, Ticarcillin, Chloramphenicol, Gentamicin, Tobramycin, Amoxicillin, Amoxicillin+Clavulanic acid, Ampicillin, Ampicillin+Clavulanic acid, Cephalothin, Cefotaxime, Cefoxitin, Ceftazidime, Piperacillin, Piperacillin+Tazobactam, Ticarcillin, Ticarcillin+Clavulanic acid, Chloramphenicol, Florfenicol, Doxycycline, Tetracycline, Streptomycin, Sulfametho…	9	Yes
SAL_CA7026AA	EnteroBase	2014-04-01	2014	United States	USA	33.6089	-91.2074	Poultry	Poultry	Chicken	chicken	15	Heidelberg	SAMN03400396	PRJNA186035	Fosfomycin, Tetracycline, Aminoglycoside, Aminoglycoside, Sulphonamides	Fosfomycin, Doxycycline, Tetracycline, Streptomycin, Gentamicin, Sulfamethoxazole	4	Yes
SAL_CA7029AA	EnteroBase	2014-04-01	2014	United States	USA	40.2503	-83.0002	Poultry	Poultry	Chicken	chicken	83	Muenchen	SAMN03418371	PRJNA186035	Tetracycline, Aminoglycoside, Sulphonamides	Doxycycline, Tetracycline, Streptomycin, Sulfamethoxazole	3	Yes
SAL_CA7030AA	EnteroBase	2014-04-01	2014	United States	USA	46.2502	-94.2506	Poultry	Poultry	Chicken	chicken	152	Kentucky	SAMN03400360	PRJNA186035	Aminoglycoside, Tetracycline	Streptomycin, Doxycycline, Tetracycline, Minocycline	2	Yes
SAL_CA7041AA	EnteroBase	2014-04-01	2014	United States	USA	40.2198	-79.4953	Poultry	Poultry	Chicken	chicken	15	Heidelberg	SAMN03400377	PRJNA186035	Fosfomycin, Tetracycline, Aminoglycoside, Aminoglycoside, Sulphonamides	Fosfomycin, Doxycycline, Tetracycline, Streptomycin, Gentamicin, Sulfamethoxazole	4	Yes
SAL_CA7045AA	EnteroBase	2014-04-01	2014	United States	USA	46.2502	-94.2506	Poultry	Poultry	Chicken	chicken	2132	Kentucky	SAMN03400366	PRJNA186035	Aminoglycoside, Tetracycline	Streptomycin, Doxycycline, Tetracycline, Minocycline	2	Yes
SAL_CA7046AA	EnteroBase	2014-04-01	2014	United States	USA	33.6089	-91.2074	Poultry	Poultry	Chicken	chicken	11	Enteritidis	SAMN03400363	PRJNA186035	NA	NA	0	No
SAL_CA7047AA	EnteroBase	2006-01-01	2006	United States	USA	35.0353	-85.6043	Poultry	Food	Chicken	chicken breast	15	Heidelberg	SAMN03275928	PRJNA183850	Beta-Lactam, Fosfomycin	Amoxicillin, Ampicillin, Cephalothin, Piperacillin, Ticarcillin, Fosfomycin	3	Yes
SAL_CA7048AA	EnteroBase	2014-04-01	2014	United States	USA	33.6089	-91.2074	Poultry	Poultry	Chicken	chicken	19	Typhimurium	SAMN03400379	PRJNA186035	NA	NA	0	No
SAL_CA7055AA	EnteroBase	2006-01-01	2006	United States	USA	35.0353	-85.6043	Poultry	Food	Chicken	chicken breast	11	Enteritidis	SAMN03275964	PRJNA183850	Beta-Lactam, Tetracycline	Amoxicillin, Ampicillin, Cephalothin, Piperacillin, Ticarcillin, Doxycycline, Tetracycline	3	Yes
SAL_CA7061AA	EnteroBase	2014-04-01	2014	United States	USA	40.2198	-79.4953	Poultry	Poultry	Turkey	turkey	50	Saintpaul	SAMN03400381	PRJNA186035	Tetracycline, Aminoglycoside, Beta-Lactam, Aminoglycoside	Doxycycline, Tetracycline, Streptomycin, Amoxicillin, Ampicillin, Cephalothin, Piperacillin, Ticarcillin, Gentamicin, Tobramycin	4	Yes
SAL_CA7063AA	EnteroBase	2014-04-01	2014	United States	USA	33.6089	-91.2074	Poultry	Poultry	Chicken	chicken	15	Heidelberg	SAMN03400367	PRJNA186035	Fosfomycin	Fosfomycin	1	Yes
SAL_CA7064AA	EnteroBase	2007-01-01	2007	United States	USA	46.2502	-94.2506	Poultry	Food	Chicken	chicken breast	19	Typhimurium	SAMN03275973	PRJNA183850	Tetracycline, Sulphonamides	Doxycycline, Tetracycline, Sulfamethoxazole	2	Yes
SAL_CA7067AA	EnteroBase	2014-04-01	2014	United States	USA	33.6089	-91.2074	Poultry	Poultry	Chicken	chicken	15	Heidelberg	SAMN03400397	PRJNA186035	Fosfomycin, Aminoglycoside, Aminoglycoside, Sulphonamides, Beta-Lactam	Fosfomycin, Streptomycin, Gentamicin, Sulfamethoxazole, Amoxicillin, Ampicillin, Cephalothin, Piperacillin, Ticarcillin	5	Yes
SAL_CA7070AA	EnteroBase	2014-04-01	2014	United States	USA	34.8573	-118.149	Poultry	Poultry	Chicken	chicken	19	I 4,[5],12:i:-	SAMN03400394	PRJNA186035	NA	NA	0	No
SAL_CA7071AA	EnteroBase	2006-01-01	2006	United States	USA	35.0353	-85.6043	Poultry	Food	Chicken	chicken breast	152	Kentucky	SAMN03275930	PRJNA183850	Aminoglycoside, Tetracycline	Streptomycin, Doxycycline, Tetracycline, Minocycline	2	Yes
SAL_CA7073AA	EnteroBase	2014-04-01	2014	United States	USA	34.8573	-118.149	Poultry	Poultry	Chicken	chicken	11	Enteritidis	SAMN03400387	PRJNA186035	NA	NA	0	No
SAL_CA7076AA	EnteroBase	2014-04-01	2014	United States	USA	33.6089	-91.2074	Poultry	Poultry	Chicken	chicken	26	Thompson	SAMN03400361	PRJNA186035	NA	NA	0	No
SAL_CA7078AA	EnteroBase	2006-01-01	2006	United States	USA	35.0353	-85.6043	Poultry	Food	Chicken	chicken breast	152	Kentucky	SAMN03275961	PRJNA183850	Aminoglycoside, Tetracycline	Streptomycin, Doxycycline, Tetracycline, Minocycline	2	Yes
SAL_CA7081AA	EnteroBase	2014-04-01	2014	United States	USA	46.2502	-94.2506	Poultry	Poultry	Chicken	chicken	11	Enteritidis	SAMN03400392	PRJNA186035	NA	NA	0	No
SAL_CA7082AA	EnteroBase	2014-04-01	2014	United States	USA	33.6089	-91.2074	Poultry	Poultry	Chicken	chicken	15	Heidelberg	SAMN03400365	PRJNA186035	Fosfomycin	Fosfomycin	1	Yes
SAL_CA7084AA	EnteroBase	2014-04-01	2014	United States	USA	34.8573	-118.149	Poultry	Poultry	Chicken	chicken	11	Enteritidis	SAMN03400386	PRJNA186035	NA	NA	0	No
SAL_CA7085AA	EnteroBase	2014-04-01	2014	United States	USA	33.6089	-91.2074	Poultry	Poultry	Chicken	chicken	15	Heidelberg	SAMN03400393	PRJNA186035	Fosfomycin, Sulphonamides, Aminoglycoside, Aminoglycoside, Tetracycline	Fosfomycin, Sulfamethoxazole, Gentamicin, Streptomycin, Doxycycline, Tetracycline	4	Yes
SAL_CA7086AA	EnteroBase	2006-01-01	2006	United States	USA	35.0353	-85.6043	Poultry	Food	Chicken	chicken breast	14	Senftenberg	SAMN03275927	PRJNA183850	NA	NA	0	No
SAL_CA7088AA	EnteroBase	2007-01-01	2007	United States	USA	39.0003	-105.501	Swine	Food	Swine	pork chop	19	Typhimurium	SAMN03275969	PRJNA183850	NA	NA	0	No
SAL_CA7089AA	EnteroBase	2006-01-01	2006	United States	USA	35.0353	-85.6043	Poultry	Food	Chicken	chicken breast	19	I 4,[5],12:i:-	SAMN03275965	PRJNA183850	NA	NA	0	No
SAL_CA7092AA	EnteroBase	2014-04-01	2014	United States	USA	46.2502	-94.2506	Poultry	Poultry	Chicken	chicken	15	Heidelberg	SAMN03400368	PRJNA186035	Fosfomycin	Fosfomycin	1	Yes
SAL_CA7093AA	EnteroBase	2014-04-01	2014	United States	USA	33.6089	-91.2074	Poultry	Poultry	Chicken	chicken	15	Heidelberg	SAMN03400362	PRJNA186035	Beta-Lactam, Fosfomycin	Amoxicillin, Ampicillin, Cephalothin, Piperacillin, Ticarcillin, Fosfomycin	3	Yes
SAL_CA7094AA	EnteroBase	2006-01-01	2006	United States	USA	35.0353	-85.6043	Poultry	Food	Chicken	chicken breast	152	Kentucky	SAMN03275963	PRJNA183850	Aminoglycoside, Tetracycline	Streptomycin, Doxycycline, Tetracycline, Minocycline	2	Yes
SAL_CA7103AA	EnteroBase	2006-01-01	2006	United States	USA	35.0353	-85.6043	Poultry	Food	Chicken	chicken breast	19	I 4,[5],12:i:-	SAMN03275962	PRJNA183850	NA	NA	0	No
SAL_CA7106AA	EnteroBase	2014-04-01	2014	United States	USA	34.8573	-118.149	Poultry	Poultry	Chicken	chicken	22	Braenderup	SAMN03400389	PRJNA186035	NA	NA	0	No
SAL_CA7107AA	EnteroBase	2014-04-01	2014	United States	USA	46.2502	-94.2506	Poultry	Poultry	Chicken	chicken	15	Heidelberg	SAMN03400358	PRJNA186035	Fosfomycin	Fosfomycin	1	Yes
SAL_CA7108AA	EnteroBase	2006-01-01	2006	United States	USA	35.0353	-85.6043	Poultry	Food	Chicken	chicken breast	19	I 4,[5],12:i:-	SAMN03275966	PRJNA183850	Beta-Lactam	Amoxicillin, Amoxicillin+Clavulanic acid, Ampicillin, Ampicillin+Clavulanic acid, Cephalothin, Cefotaxime, Cefoxitin, Ceftazidime, Piperacillin, Piperacillin+Tazobactam, Ticarcillin, Ticarcillin+Clavulanic acid	5	Yes
SAL_CA7111AA	EnteroBase	2014-04-01	2014	United States	USA	31.2504	-99.2506	Poultry	Poultry	Chicken	chicken	152	Kentucky	SAMN03400382	PRJNA186035	Aminoglycoside, Tetracycline	Streptomycin, Doxycycline, Tetracycline, Minocycline	2	Yes
SAL_CA7114AA	EnteroBase	2014-04-01	2014	United States	USA	40.0003	-89.2504	Poultry	Poultry	Chicken	chicken	152	Kentucky	SAMN03400375	PRJNA186035	Tetracycline, Aminoglycoside	Doxycycline, Tetracycline, Minocycline, Streptomycin	2	Yes
SAL_CA7116AA	EnteroBase	2007-01-01	2007	United States	USA	46.2502	-94.2506	Poultry	Food	Chicken	chicken breast	33	Hadar	SAMN03275974	PRJNA183850	Tetracycline, Aminoglycoside	Doxycycline, Tetracycline, Streptomycin	2	Yes
SAL_CA7119AA	EnteroBase	2014-04-01	2014	United States	USA	34.8573	-118.149	Poultry	Poultry	Chicken	chicken	152	Kentucky	SAMN03400395	PRJNA186035	Sulphonamides, Trimethoprim, Aminoglycoside	Sulfamethoxazole, Trimethoprim, Streptomycin	3	Yes
SAL_CA7123AA	EnteroBase	2014-04-01	2014	United States	USA	33.6089	-91.2074	Poultry	Poultry	Chicken	chicken	19	Typhimurium	SAMN03400364	PRJNA186035	Tetracycline, Sulphonamides	Doxycycline, Tetracycline, Sulfamethoxazole	2	Yes
SAL_CA7125AA	EnteroBase	2014-04-01	2014	United States	USA	34.8573	-118.149	Poultry	Poultry	Chicken	chicken	152	Kentucky	SAMN03400359	PRJNA186035	NA	NA	0	No
SAL_CA7127AA	EnteroBase	2014-04-01	2014	United States	USA	33.6089	-91.2074	Poultry	Poultry	Chicken	chicken	15	Heidelberg	SAMN03400371	PRJNA186035	Fosfomycin	Fosfomycin	1	Yes
SAL_CA7128AA	EnteroBase	2006-01-01	2006	United States	USA	35.0353	-85.6043	Poultry	Food	Chicken	chicken breast	64	Anatum	SAMN03275929	PRJNA183850	Tetracycline	Doxycycline, Tetracycline	1	Yes
SAL_CA7131AA	EnteroBase	2014-04-01	2014	United States	USA	40.2198	-79.4953	Poultry	Poultry	Turkey	turkey	138	Montevideo	SAMN03418370	PRJNA186035	NA	NA	0	No
SAL_CA7133AA	EnteroBase	2014-04-01	2014	United States	USA	34.8573	-118.149	Poultry	Poultry	Chicken	chicken	152	Kentucky	SAMN03400369	PRJNA186035	Aminoglycoside, Tetracycline	Streptomycin, Doxycycline, Tetracycline, Minocycline	2	Yes
SAL_CA7136AA	EnteroBase	2006-01-01	2006	United States	USA	35.0353	-85.6043	Poultry	Food	Chicken	chicken breast	152	Kentucky	SAMN03275960	PRJNA183850	Aminoglycoside, Tetracycline	Streptomycin, Doxycycline, Tetracycline, Minocycline	2	Yes
SAL_CA7139AA	EnteroBase	2014-04-01	2014	United States	USA	33.6089	-91.2074	Poultry	Poultry	Chicken	chicken	15	Heidelberg	SAMN03400383	PRJNA186035	Fosfomycin, Sulphonamides, Aminoglycoside, Aminoglycoside	Fosfomycin, Sulfamethoxazole, Gentamicin, Streptomycin	3	Yes
SAL_CA7140AA	EnteroBase	2014-04-01	2014	United States	USA	34.8573	-118.149	Poultry	Poultry	Chicken	chicken	96	Schwarzengrund	SAMN03400373	PRJNA186035	NA	NA	0	No
SAL_CA7142AA	EnteroBase	2014-04-01	2014	United States	USA	42.3657	-71.1083	Poultry	Poultry	Chicken	chicken	152	Kentucky	SAMN03400380	PRJNA186035	Aminoglycoside, Tetracycline	Streptomycin, Doxycycline, Tetracycline, Minocycline	2	Yes
SAL_CA7143AA	EnteroBase	2014-04-01	2014	United States	USA	40.0003	-89.2504	Poultry	Poultry	Chicken	chicken	11	Enteritidis	SAMN03400374	PRJNA186035	NA	NA	0	No
SAL_CA7145AA	EnteroBase	2014-04-01	2014	United States	USA	33.6089	-91.2074	Poultry	Poultry	Chicken	chicken	26	Thompson	SAMN03400370	PRJNA186035	NA	NA	0	No
SAL_CA7146AA	EnteroBase	2014-04-01	2014	United States	USA	33.6089	-91.2074	Poultry	Poultry	Chicken	chicken	96	Schwarzengrund	SAMN03418372	PRJNA186035	Aminoglycoside	Streptomycin	1	Yes
SAL_CA7149AA	EnteroBase	2014-04-01	2014	United States	USA	34.8573	-118.149	Poultry	Poultry	Chicken	chicken	15	Heidelberg	SAMN03400385	PRJNA186035	Fosfomycin	Fosfomycin	1	Yes
SAL_CA7152AA	EnteroBase	2014-04-01	2014	United States	USA	42.0003	-93.5005	Poultry	Poultry	Chicken	chicken	152	Kentucky	SAMN03400390	PRJNA186035	Aminoglycoside, Tetracycline	Streptomycin, Doxycycline, Tetracycline, Minocycline	2	Yes
SAL_CA7153AA	EnteroBase	2014-04-01	2014	United States	USA	34.8573	-118.149	Poultry	Poultry	Chicken	chicken	11	Enteritidis	SAMN03400384	PRJNA186035	NA	NA	0	No
SAL_CA7156AA	EnteroBase	2006-01-01	2006	United States	USA	35.0353	-85.6043	Poultry	Food	Chicken	chicken breast	11	Enteritidis	SAMN03275967	PRJNA183850	Beta-Lactam, Tetracycline	Amoxicillin, Ampicillin, Cephalothin, Piperacillin, Ticarcillin, Doxycycline, Tetracycline	3	Yes
SAL_CA7159AA	EnteroBase	2014-04-01	2014	United States	USA	34.8573	-118.149	Poultry	Poultry	Turkey	turkey	15	Heidelberg	SAMN03400355	PRJNA186035	Fosfomycin	Fosfomycin	1	Yes
SAL_CA7160AA	EnteroBase	2014-04-01	2014	United States	USA	34.8573	-118.149	Poultry	Poultry	Chicken	chicken	152	Kentucky	SAMN03400388	PRJNA186035	Aminoglycoside, Tetracycline	Streptomycin, Doxycycline, Tetracycline, Minocycline	2	Yes
SAL_CA7162AA	EnteroBase	2014-04-01	2014	United States	USA	33.6089	-91.2074	Poultry	Poultry	Chicken	chicken	11	Enteritidis	SAMN03400398	PRJNA186035	Beta-Lactam	Amoxicillin, Amoxicillin+Clavulanic acid, Ampicillin, Ampicillin+Clavulanic acid, Cephalothin, Cefotaxime, Cefoxitin, Ceftazidime, Piperacillin, Piperacillin+Tazobactam, Ticarcillin, Ticarcillin+Clavulanic acid	5	Yes
SAL_CA7164AA	EnteroBase	2014-04-01	2014	United States	USA	34.8573	-118.149	Poultry	Poultry	Turkey	turkey	96	Schwarzengrund	SAMN03418373	PRJNA186035	Aminoglycoside, Aminoglycoside, Aminoglycoside, Tetracycline	Streptomycin, Plazomicin, Hygromycin, Gentamicin, Tobramycin, Doxycycline, Tetracycline, Minocycline	2	Yes
SAL_CA7165AA	EnteroBase	2014-04-01	2014	United States	USA	33.6089	-91.2074	Poultry	Poultry	Chicken	chicken	26	Thompson	SAMN03400378	PRJNA186035	NA	NA	0	No
SAL_CA7166AA	EnteroBase	2014-04-01	2014	United States	USA	33.6089	-91.2074	Poultry	Poultry	Chicken	chicken	15	Heidelberg	SAMN03400372	PRJNA186035	Fosfomycin	Fosfomycin	1	Yes
SAL_CA7169AA	EnteroBase	2014-04-01	2014	United States	USA	39.0003	-105.501	Poultry	Poultry	Chicken	chicken	15	Heidelberg	SAMN03400391	PRJNA186035	Fosfomycin	Fosfomycin	1	Yes
SAL_CA7190AA	EnteroBase	2006-01-01	2006	United States	USA	38.6308	-76.937	Poultry	Food	Chicken	chicken breast	19	Typhimurium	SAMN03291551	PRJNA183851	Tetracycline, Sulphonamides, Aminoglycoside	Doxycycline, Tetracycline, Sulfamethoxazole, Kanamycin	3	Yes
SAL_CA7192AA	EnteroBase	2006-01-01	2006	United States	USA	38.6308	-76.937	Poultry	Food	Chicken	chicken breast	15	Heidelberg	SAMN03291550	PRJNA183851	Fosfomycin	Fosfomycin	1	Yes
SAL_CA7193AA	EnteroBase	2006-01-01	2006	United States	USA	38.6308	-76.937	Poultry	Food	Chicken	chicken breast	15	Heidelberg	SAMN03291549	PRJNA183851	Fosfomycin	Fosfomycin	1	Yes
SAL_CA7194AA	EnteroBase	2006-01-01	2006	United States	USA	38.6308	-76.937	Poultry	Food	Chicken	chicken breast	19	Typhimurium	SAMN03291548	PRJNA183851	Tetracycline, Sulphonamides, Beta-Lactam, Aminoglycoside	Doxycycline, Tetracycline, Sulfamethoxazole, Amoxicillin, Amoxicillin+Clavulanic acid, Ampicillin, Ampicillin+Clavulanic acid, Cephalothin, Cefotaxime, Cefoxitin, Ceftazidime, Piperacillin, Piperacillin+Tazobactam, Ticarcillin, Ticarcillin+Clavulanic acid, Kanamycin	8	Yes
SAL_CA7195AA	EnteroBase	2006-01-01	2006	United States	USA	38.6308	-76.937	Poultry	Food	Chicken	chicken breast	11	Enteritidis	SAMN03291546	PRJNA183851	NA	NA	0	No
SAL_CA7196AA	EnteroBase	2006-01-01	2006	United States	USA	38.6308	-76.937	Poultry	Food	Chicken	chicken breast	19	Typhimurium	SAMN03291544	PRJNA183851	Tetracycline, Sulphonamides	Doxycycline, Tetracycline, Sulfamethoxazole	2	Yes
SAL_CA7230AA	EnteroBase	2014-04-01	2014	United States	USA	38.0167	-85.9047	Poultry	Poultry	Chicken	chicken	814	Enteritidis	SAMN03400327	PRJNA186035	NA	NA	0	No
SAL_CA7232AA	EnteroBase	2014-04-01	2014	United States	USA	33.6089	-91.2074	Poultry	Poultry	Chicken	chicken	152	Kentucky	SAMN03360943	PRJNA186035	Aminoglycoside, Tetracycline	Streptomycin, Doxycycline, Tetracycline, Minocycline	2	Yes
SAL_CA7237AA	EnteroBase	2014-04-01	2014	United States	USA	46.2502	-94.2506	Poultry	Poultry	Chicken	chicken	152	Kentucky	SAMN03360954	PRJNA186035	Aminoglycoside, Tetracycline	Streptomycin, Doxycycline, Tetracycline, Minocycline	2	Yes
SAL_CA7238AA	EnteroBase	2014-04-01	2014	United States	USA	34.5003	-111.501	Poultry	Poultry	Chicken	chicken	15	Heidelberg	SAMN03360953	PRJNA186035	Beta-Lactam, Beta-Lactam, Fosfomycin	Amoxicillin, Amoxicillin+Clavulanic acid, Ampicillin, Ampicillin+Clavulanic acid, Cephalothin, Cefotaxime, Cefoxitin, Ceftazidime, Piperacillin, Piperacillin+Tazobactam, Ticarcillin, Ticarcillin+Clavulanic acid, Amoxicillin, Ampicillin, Cephalothin, Piperacillin, Ticarcillin, Fosfomycin	6	Yes
SAL_CA7239AA	EnteroBase	2014-04-01	2014	United States	USA	33.6089	-91.2074	Poultry	Poultry	Chicken	chicken	15	Heidelberg	SAMN03360937	PRJNA186035	Fosfomycin	Fosfomycin	1	Yes
SAL_CA7244AA	EnteroBase	2014-04-01	2014	United States	USA	39.0003	-105.501	Poultry	Poultry	Chicken	chicken	152	Kentucky	SAMN03400322	PRJNA186035	Aminoglycoside, Tetracycline	Streptomycin, Doxycycline, Tetracycline, Minocycline	2	Yes
SAL_CA7245AA	EnteroBase	2014-04-01	2014	United States	USA	38.0167	-85.9047	Poultry	Poultry	Chicken	chicken	19	Typhimurium	SAMN03400326	PRJNA186035	Sulphonamides, Tetracycline	Sulfamethoxazole, Doxycycline, Tetracycline	2	Yes
SAL_CA7246AA	EnteroBase	2014-04-01	2014	United States	USA	46.2502	-94.2506	Poultry	Poultry	Chicken	chicken	11	Enteritidis	SAMN03400316	PRJNA186035	NA	NA	0	No
SAL_CA7247AA	EnteroBase	2014-04-01	2014	United States	USA	34.8573	-118.149	Poultry	Poultry	Chicken	chicken	152	Kentucky	SAMN03360920	PRJNA186035	Aminoglycoside, Tetracycline	Streptomycin, Doxycycline, Tetracycline, Minocycline	2	Yes
SAL_CA7248AA	EnteroBase	2014-04-01	2014	United States	USA	32.7504	-89.7504	Poultry	Poultry	Chicken	chicken	11	Enteritidis	SAMN03360955	PRJNA186035	NA	NA	0	No
SAL_CA7251AA	EnteroBase	2014-04-01	2014	United States	USA	40.0003	-89.2504	Poultry	Poultry	Chicken	chicken	152	Kentucky	SAMN03400330	PRJNA186035	Aminoglycoside, Tetracycline	Streptomycin, Doxycycline, Tetracycline, Minocycline	2	Yes
SAL_CA7252AA	EnteroBase	2014-04-01	2014	United States	USA	40.2503	-83.0002	Poultry	Poultry	Chicken	chicken	11	Enteritidis	SAMN03400328	PRJNA186035	NA	NA	0	No
SAL_CA7253AA	EnteroBase	2014-04-01	2014	United States	USA	40.2503	-83.0002	Poultry	Poultry	Chicken	chicken	15	Heidelberg	SAMN03400325	PRJNA186035	Beta-Lactam, Aminoglycoside, Fosfomycin	Amoxicillin, Ampicillin, Cephalothin, Piperacillin, Ticarcillin, Gentamicin, Tobramycin, Fosfomycin	4	Yes
SAL_CA7254AA	EnteroBase	2014-04-01	2014	United States	USA	38.6308	-76.937	Poultry	Poultry	Chicken	chicken	152	Kentucky	SAMN03400324	PRJNA186035	Tetracycline, Aminoglycoside	Doxycycline, Tetracycline, Minocycline, Streptomycin	2	Yes
SAL_CA7255AA	EnteroBase	2014-04-01	2014	United States	USA	34.8573	-118.149	Poultry	Poultry	Chicken	chicken	316	Montevideo	SAMN03400323	PRJNA186035	NA	NA	0	No
SAL_CA7256AA	EnteroBase	2014-04-01	2014	United States	USA	31.2504	-99.2506	Poultry	Poultry	Chicken	chicken	152	Kentucky	SAMN03400321	PRJNA186035	Aminoglycoside, Tetracycline	Streptomycin, Doxycycline, Tetracycline, Minocycline	2	Yes
SAL_CA7257AA	EnteroBase	2014-04-01	2014	United States	USA	40.2503	-83.0002	Poultry	Poultry	Chicken	chicken	32	Infantis	SAMN03400320	PRJNA186035	NA	NA	0	No
SAL_CA7258AA	EnteroBase	2014-04-01	2014	United States	USA	34.8573	-118.149	Poultry	Poultry	Chicken	chicken	22	Braenderup	SAMN03400317	PRJNA186035	NA	NA	0	No
SAL_CA7259AA	EnteroBase	2014-04-01	2014	United States	USA	40.2503	-83.0002	Poultry	Poultry	Chicken	chicken	152	Kentucky	SAMN03360946	PRJNA186035	Sulphonamides, Trimethoprim, Aminoglycoside	Sulfamethoxazole, Trimethoprim, Streptomycin	3	Yes
SAL_CA7260AA	EnteroBase	2014-04-01	2014	United States	USA	34.8573	-118.149	Poultry	Poultry	Chicken	chicken	152	Kentucky	SAMN03360950	PRJNA186035	Aminoglycoside, Tetracycline	Streptomycin, Doxycycline, Tetracycline, Minocycline	2	Yes
SAL_CA7261AA	EnteroBase	2014-04-01	2014	United States	USA	31.2504	-99.2506	Poultry	Poultry	Chicken	chicken	152	Kentucky	SAMN03360944	PRJNA186035	Aminoglycoside, Tetracycline	Streptomycin, Doxycycline, Tetracycline, Minocycline	2	Yes
SAL_CA7267AA	EnteroBase	2014-04-01	2014	United States	USA	33.6089	-91.2074	Poultry	Poultry	Chicken	chicken	152	Kentucky	SAMN03400329	PRJNA186035	Aminoglycoside, Tetracycline	Streptomycin, Doxycycline, Tetracycline, Minocycline	2	Yes
SAL_CA7268AA	EnteroBase	2014-04-01	2014	United States	USA	33.6089	-91.2074	Poultry	Poultry	Chicken	chicken	15	Heidelberg	SAMN03360952	PRJNA186035	Sulphonamides, Aminoglycoside, Aminoglycoside, Fosfomycin	Sulfamethoxazole, Gentamicin, Streptomycin, Fosfomycin	3	Yes
SAL_CA7269AA	EnteroBase	2014-04-01	2014	United States	USA	40.2503	-83.0002	Poultry	Poultry	Chicken	chicken	15	Heidelberg	SAMN03400319	PRJNA186035	Fosfomycin	Fosfomycin	1	Yes
SAL_CA7270AA	EnteroBase	2014-04-01	2014	United States	USA	33.6089	-91.2074	Poultry	Poultry	Chicken	chicken	15	Heidelberg	SAMN03360951	PRJNA186035	Fosfomycin	Fosfomycin	1	Yes
SAL_CA7272AA	EnteroBase	2014-04-01	2014	United States	USA	33.6089	-91.2074	Poultry	Poultry	Chicken	chicken	15	Heidelberg	SAMN03400318	PRJNA186035	Fosfomycin, Beta-Lactam	Fosfomycin, Amoxicillin, Ampicillin, Cephalothin, Piperacillin, Ticarcillin	3	Yes
SAL_CA7321AA	EnteroBase	2014-04-01	2014	United States	USA	34.8573	-118.149	Poultry	Poultry	Chicken	chicken	152	Kentucky	SAMN03360931	PRJNA186035	Aminoglycoside, Tetracycline	Streptomycin, Doxycycline, Tetracycline, Minocycline	2	Yes
SAL_CA7326AA	EnteroBase	2014-04-01	2014	United States	USA	33.6089	-91.2074	Poultry	Poultry	Chicken	chicken	11	Enteritidis	SAMN03360932	PRJNA186035	NA	NA	0	No
SAL_CA7327AA	EnteroBase	2014-04-01	2014	United States	USA	40.2503	-83.0002	Poultry	Poultry	Chicken	chicken	152	Kentucky	SAMN03360928	PRJNA186035	Trimethoprim, Sulphonamides, Aminoglycoside	Trimethoprim, Sulfamethoxazole, Streptomycin	3	Yes
SAL_CA7329AA	EnteroBase	2006-01-01	2006	United States	USA	32.7504	-83.5002	Poultry	Food	Chicken	chicken breast	11	Enteritidis	SAMN03291541	PRJNA183851	NA	NA	0	No
SAL_CA7334AA	EnteroBase	2014-04-01	2014	United States	USA	32.7504	-89.7504	Poultry	Poultry	Chicken	chicken	15	Heidelberg	SAMN03360949	PRJNA186035	Fosfomycin, Aminoglycoside, Aminoglycoside, Sulphonamides	Fosfomycin, Streptomycin, Gentamicin, Sulfamethoxazole	3	Yes
SAL_CA7335AA	EnteroBase	2014-04-01	2014	United States	USA	34.8573	-118.149	Poultry	Poultry	Chicken	chicken	15	Heidelberg	SAMN03360926	PRJNA186035	Fosfomycin	Fosfomycin	1	Yes
SAL_CA7340AA	EnteroBase	2014-04-01	2014	United States	USA	34.8573	-118.149	Poultry	Poultry	Chicken	chicken	152	Kentucky	SAMN03360939	PRJNA186035	Aminoglycoside, Tetracycline	Streptomycin, Doxycycline, Tetracycline, Minocycline	2	Yes
SAL_CA7344AA	EnteroBase	2014-04-01	2014	United States	USA	32.7504	-89.7504	Poultry	Poultry	Chicken	chicken	19	Typhimurium	SAMN03360929	PRJNA186035	Sulphonamides, Aminoglycoside, Aminoglycoside, Beta-Lactam	Sulfamethoxazole, Gentamicin, Streptomycin, Amoxicillin, Ampicillin, Piperacillin, Ticarcillin	3	Yes
SAL_CA7345AA	EnteroBase	2014-04-01	2014	United States	USA	34.8573	-118.149	Poultry	Poultry	Chicken	chicken	152	Kentucky	SAMN03360925	PRJNA186035	Aminoglycoside, Tetracycline	Streptomycin, Doxycycline, Tetracycline, Minocycline	2	Yes
SAL_CA7346AA	EnteroBase	2014-04-01	2014	United States	USA	33.6089	-91.2074	Poultry	Poultry	Chicken	chicken	15	Heidelberg	SAMN03360922	PRJNA186035	Fosfomycin	Fosfomycin	1	Yes
SAL_CA7351AA	EnteroBase	2014-04-01	2014	United States	USA	32.7504	-89.7504	Poultry	Poultry	Chicken	chicken	11	Enteritidis	SAMN03360936	PRJNA186035	NA	NA	0	No
SAL_CA7352AA	EnteroBase	2014-04-01	2014	United States	USA	33.6089	-91.2074	Poultry	Poultry	Chicken	chicken	15	Heidelberg	SAMN03360935	PRJNA186035	Fosfomycin	Fosfomycin	1	Yes
SAL_CA7353AA	EnteroBase	2014-04-01	2014	United States	USA	34.8573	-118.149	Poultry	Poultry	Chicken	chicken	152	Kentucky	SAMN03360930	PRJNA186035	Aminoglycoside, Tetracycline	Streptomycin, Doxycycline, Tetracycline, Minocycline	2	Yes
SAL_CA7354AA	EnteroBase	2014-04-01	2014	United States	USA	33.6089	-91.2074	Poultry	Poultry	Chicken	chicken	15	Heidelberg	SAMN03360921	PRJNA186035	Fosfomycin	Fosfomycin	1	Yes
SAL_CA7363AA	EnteroBase	2014-04-01	2014	United States	USA	34.8573	-118.149	Poultry	Poultry	Chicken	chicken	15	Heidelberg	SAMN03360938	PRJNA186035	Beta-Lactam, Fosfomycin	Amoxicillin, Amoxicillin+Clavulanic acid, Ampicillin, Ampicillin+Clavulanic acid, Cephalothin, Cefotaxime, Cefoxitin, Ceftazidime, Piperacillin, Piperacillin+Tazobactam, Ticarcillin, Ticarcillin+Clavulanic acid, Fosfomycin	6	Yes
SAL_CA7364AA	EnteroBase	2014-04-01	2014	United States	USA	33.6089	-91.2074	Poultry	Poultry	Chicken	chicken	15	Heidelberg	SAMN03360945	PRJNA186035	Fosfomycin	Fosfomycin	1	Yes
SAL_CA7367AA	EnteroBase	2014-04-01	2014	United States	USA	33.6089	-91.2074	Poultry	Poultry	Chicken	chicken	15	Heidelberg	SAMN03360919	PRJNA186035	Beta-Lactam, Fosfomycin	Amoxicillin, Ampicillin, Cephalothin, Piperacillin, Ticarcillin, Fosfomycin	3	Yes
SAL_CA7373AA	EnteroBase	2014-04-01	2014	United States	USA	34.8573	-118.149	Poultry	Poultry	Chicken	chicken	152	Kentucky	SAMN03360934	PRJNA186035	Aminoglycoside, Tetracycline	Streptomycin, Doxycycline, Tetracycline, Minocycline	2	Yes
SAL_CA7374AA	EnteroBase	2014-04-01	2014	United States	USA	39.0003	-105.501	Poultry	Poultry	Chicken	chicken	11	Enteritidis	SAMN03360933	PRJNA186035	NA	NA	0	No
SAL_CA7379AA	EnteroBase	2014-04-01	2014	United States	USA	33.6089	-91.2074	Poultry	Poultry	Chicken	chicken	64	Anatum	SAMN03360947	PRJNA186035	NA	NA	0	No
SAL_CA7381AA	EnteroBase	2014-04-01	2014	United States	USA	31.2504	-99.2506	Poultry	Poultry	Chicken	chicken	152	Kentucky	SAMN03360942	PRJNA186035	Aminoglycoside, Tetracycline	Streptomycin, Doxycycline, Tetracycline, Minocycline	2	Yes
SAL_CA7383AA	EnteroBase	2014-04-01	2014	United States	USA	31.2504	-99.2506	Poultry	Poultry	Chicken	chicken	152	Kentucky	SAMN03360940	PRJNA186035	Aminoglycoside, Tetracycline	Streptomycin, Doxycycline, Tetracycline, Minocycline	2	Yes
SAL_CA7397AA	EnteroBase	2005-01-01	2005	United States	USA	40.7143	-74.006	Poultry	Food	Chicken	Chicken Breast	19	Typhimurium	SAMN02894195	PRJNA183847	Beta-Lactam, Tetracycline, Sulphonamides	Amoxicillin, Amoxicillin+Clavulanic acid, Ampicillin, Ampicillin+Clavulanic acid, Cephalothin, Cefotaxime, Cefoxitin, Ceftazidime, Piperacillin, Piperacillin+Tazobactam, Ticarcillin, Ticarcillin+Clavulanic acid, Doxycycline, Tetracycline, Sulfamethoxazole	7	Yes
SAL_CA7398AA	EnteroBase	2005-01-01	2005	United States	USA	40.7143	-74.006	Poultry	Food	Chicken	Chicken Breast	19	Typhimurium	SAMN02894193	PRJNA183847	Beta-Lactam, Tetracycline, Sulphonamides	Amoxicillin, Amoxicillin+Clavulanic acid, Ampicillin, Ampicillin+Clavulanic acid, Cephalothin, Cefotaxime, Cefoxitin, Ceftazidime, Piperacillin, Piperacillin+Tazobactam, Ticarcillin, Ticarcillin+Clavulanic acid, Doxycycline, Tetracycline, Sulfamethoxazole	7	Yes
SAL_CA7399AA	EnteroBase	2005-01-01	2005	United States	USA	40.7143	-74.006	Poultry	Food	Chicken	Chicken Breast	2067	Typhimurium	SAMN02894191	PRJNA183847	Tetracycline, Sulphonamides, Beta-Lactam, Aminoglycoside	Doxycycline, Tetracycline, Sulfamethoxazole, Amoxicillin, Amoxicillin+Clavulanic acid, Ampicillin, Ampicillin+Clavulanic acid, Cephalothin, Cefotaxime, Cefoxitin, Ceftazidime, Piperacillin, Piperacillin+Tazobactam, Ticarcillin, Ticarcillin+Clavulanic acid, Kanamycin	8	Yes
SAL_CA7401AA	EnteroBase	2005-01-01	2005	United States	USA	40.7143	-74.006	Poultry	Food	Chicken	Chicken Breast	19	Typhimurium	SAMN02894182	PRJNA183847	Sulphonamides, Tetracycline	Sulfamethoxazole, Doxycycline, Tetracycline	2	Yes
SAL_CA7403AA	EnteroBase	2005-01-01	2005	United States	USA	40.7143	-74.006	Poultry	Food	Chicken	Chicken Breast	19	Typhimurium	SAMN02894194	PRJNA183847	Beta-Lactam, Sulphonamides, Tetracycline, Beta-Lactam, Aminoglycoside	Amoxicillin, Ampicillin, Cephalothin, Piperacillin, Ticarcillin, Sulfamethoxazole, Doxycycline, Tetracycline, Amoxicillin, Amoxicillin+Clavulanic acid, Ampicillin, Ampicillin+Clavulanic acid, Cephalothin, Cefotaxime, Cefoxitin, Ceftazidime, Piperacillin, Piperacillin+Tazobactam, Ticarcillin, Ticarcillin+Clavulanic acid, Kanamycin	8	Yes
SAL_CA7405AA	EnteroBase	2005-01-01	2005	United States	USA	43.8041	-120.554	Poultry	Food	Chicken	Chicken Breast	33	Hadar	SAMN02894079	PRJNA183847	Aminoglycoside, Tetracycline	Streptomycin, Doxycycline, Tetracycline	2	Yes
SAL_CA7424AA	EnteroBase	2006-01-01	2006	United States	USA	32.7504	-83.5002	Poultry	Food	Chicken	chicken breast	11	Enteritidis	SAMN03269347	PRJNA183848	NA	NA	0	No
SAL_CA7425AA	EnteroBase	2006-01-01	2006	United States	USA	32.7504	-83.5002	Poultry	Food	Chicken	chicken breast	11	Enteritidis	SAMN03269346	PRJNA183848	NA	NA	0	No
SAL_CA7434AA	EnteroBase	2014-04-01	2014	United States	USA	33.6089	-91.2074	Poultry	Poultry	Chicken	chicken	-43	Typhimurium	SAMN03360916	PRJNA186035	Tetracycline, Sulphonamides, Beta-Lactam	Doxycycline, Tetracycline, Sulfamethoxazole, Amoxicillin, Amoxicillin+Clavulanic acid, Ampicillin, Ampicillin+Clavulanic acid, Cephalothin, Cefotaxime, Cefoxitin, Ceftazidime, Piperacillin, Piperacillin+Tazobactam, Ticarcillin, Ticarcillin+Clavulanic acid	7	Yes
SAL_CA7435AA	EnteroBase	2014-04-01	2014	United States	USA	33.6089	-91.2074	Poultry	Poultry	Chicken	chicken	11	Enteritidis	SAMN03360918	PRJNA186035	NA	NA	0	No
SAL_CA7436AA	EnteroBase	2014-04-01	2014	United States	USA	46.2502	-94.2506	Poultry	Poultry	Turkey	turkey	-44	Saintpaul	SAMN03360914	PRJNA186035	Beta-Lactam, Tetracycline	Amoxicillin, Amoxicillin+Clavulanic acid, Ampicillin, Ampicillin+Clavulanic acid, Cephalothin, Cefotaxime, Cefoxitin, Ceftazidime, Piperacillin, Piperacillin+Tazobactam, Ticarcillin, Ticarcillin+Clavulanic acid, Doxycycline, Tetracycline, Minocycline	6	Yes
SAL_CA7437AA	EnteroBase	2014-04-01	2014	United States	USA	46.2502	-94.2506	Poultry	Poultry	Chicken	chicken	11	Enteritidis	SAMN03360911	PRJNA186035	NA	NA	0	No
SAL_CA7438AA	EnteroBase	2014-04-01	2014	United States	USA	46.2502	-94.2506	Poultry	Poultry	Chicken	chicken	152	Kentucky	SAMN03360907	PRJNA186035	Aminoglycoside, Tetracycline	Streptomycin, Doxycycline, Tetracycline, Minocycline	2	Yes
SAL_CA7439AA	EnteroBase	2014-04-01	2014	United States	USA	40.7077	-95.9077	Poultry	Poultry	Chicken	chicken	11	Enteritidis	SAMN03360906	PRJNA186035	NA	NA	0	No
SAL_CA7440AA	EnteroBase	2014-04-01	2014	United States	USA	34.8573	-118.149	Poultry	Poultry	Chicken	chicken	11	Enteritidis	SAMN03360904	PRJNA186035	NA	NA	0	No
SAL_CA7441AA	EnteroBase	2014-04-01	2014	United States	USA	33.6089	-91.2074	Poultry	Poultry	Chicken	chicken	15	Heidelberg	SAMN03360903	PRJNA186035	Fosfomycin	Fosfomycin	1	Yes
SAL_CA7442AA	EnteroBase	2014-04-01	2014	United States	USA	33.6089	-91.2074	Poultry	Poultry	Chicken	chicken	15	Heidelberg	SAMN03360900	PRJNA186035	Fosfomycin, Tetracycline, Aminoglycoside, Aminoglycoside, Sulphonamides	Fosfomycin, Doxycycline, Tetracycline, Streptomycin, Gentamicin, Sulfamethoxazole	4	Yes
SAL_CA7443AA	EnteroBase	2014-04-01	2014	United States	USA	31.2504	-99.2506	Poultry	Poultry	Chicken	chicken	152	Kentucky	SAMN03360902	PRJNA186035	NA	NA	0	No
SAL_CA7444AA	EnteroBase	2014-04-01	2014	United States	USA	46.2502	-94.2506	Poultry	Poultry	Chicken	chicken	11	Enteritidis	SAMN03360898	PRJNA186035	NA	NA	0	No
SAL_CA7445AA	EnteroBase	2014-04-01	2014	United States	USA	34.8573	-118.149	Poultry	Poultry	Chicken	chicken	26	Thompson	SAMN03360895	PRJNA186035	NA	NA	0	No
SAL_CA7446AA	EnteroBase	2014-04-01	2014	United States	USA	33.6089	-91.2074	Poultry	Poultry	Chicken	chicken	15	Heidelberg	SAMN03360894	PRJNA186035	Beta-Lactam, Fosfomycin	Amoxicillin, Ampicillin, Cephalothin, Piperacillin, Ticarcillin, Fosfomycin	3	Yes
SAL_CA7447AA	EnteroBase	2014-04-01	2014	United States	USA	34.8573	-118.149	Poultry	Poultry	Chicken	chicken	152	Kentucky	SAMN03360893	PRJNA186035	Aminoglycoside, Tetracycline	Streptomycin, Doxycycline, Tetracycline, Minocycline	2	Yes
SAL_CA7448AA	EnteroBase	2014-04-01	2014	United States	USA	32.7504	-89.7504	Poultry	Poultry	Chicken	chicken	19	I 4,[5],12:i:-	SAMN03360892	PRJNA186035	NA	NA	0	No
SAL_CA7449AA	EnteroBase	2014-04-01	2014	United States	USA	34.8573	-118.149	Poultry	Poultry	Chicken	chicken	152	Kentucky	SAMN03360891	PRJNA186035	Aminoglycoside, Tetracycline	Streptomycin, Doxycycline, Tetracycline, Minocycline	2	Yes
SAL_CA7450AA	EnteroBase	2014-04-01	2014	United States	USA	33.6089	-91.2074	Poultry	Poultry	Chicken	chicken	11	Enteritidis	SAMN03360909	PRJNA186035	NA	NA	0	No
SAL_CA7452AA	EnteroBase	2014-04-01	2014	United States	USA	32.7504	-89.7504	Poultry	Poultry	Chicken	chicken	19	Typhimurium	SAMN03360941	PRJNA186035	NA	NA	0	No
SAL_CA7453AA	EnteroBase	2014-04-01	2014	United States	USA	34.8573	-118.149	Poultry	Poultry	Chicken	chicken	15	Heidelberg	SAMN03360897	PRJNA186035	Beta-Lactam, Fosfomycin	Amoxicillin, Amoxicillin+Clavulanic acid, Ampicillin, Ampicillin+Clavulanic acid, Cephalothin, Cefotaxime, Cefoxitin, Ceftazidime, Piperacillin, Piperacillin+Tazobactam, Ticarcillin, Ticarcillin+Clavulanic acid, Fosfomycin	6	Yes
SAL_CA7454AA	EnteroBase	2014-04-01	2014	United States	USA	34.5003	-111.501	Poultry	Poultry	Chicken	chicken	15	Heidelberg	SAMN03360883	PRJNA186035	Fosfomycin	Fosfomycin	1	Yes
SAL_CA7455AA	EnteroBase	2014-04-01	2014	United States	USA	34.8573	-118.149	Poultry	Poultry	Chicken	chicken	152	Kentucky	SAMN03360858	PRJNA186035	Aminoglycoside, Tetracycline	Streptomycin, Doxycycline, Tetracycline, Minocycline	2	Yes
SAL_CA7456AA	EnteroBase	2006-01-01	2006	United States	USA	35.0353	-85.6043	Poultry	Food	Chicken	chicken breast	19	I 4,[5],12:i:-	SAMN03275935	PRJNA183850	NA	NA	0	No
SAL_CA7458AA	EnteroBase	2014-04-01	2014	United States	USA	34.5003	-111.501	Poultry	Poultry	Chicken	chicken	11	Enteritidis	SAMN03360887	PRJNA186035	NA	NA	0	No
SAL_CA7459AA	EnteroBase	2014-04-01	2014	United States	USA	33.6089	-91.2074	Poultry	Poultry	Chicken	chicken	15	Heidelberg	SAMN03360881	PRJNA186035	Sulphonamides, Aminoglycoside, Aminoglycoside, Tetracycline, Fosfomycin	Sulfamethoxazole, Gentamicin, Streptomycin, Doxycycline, Tetracycline, Fosfomycin	4	Yes
SAL_CA7460AA	EnteroBase	2014-04-01	2014	United States	USA	40.7077	-95.9077	Poultry	Poultry	Chicken	chicken	413	Mbandaka	SAMN03360896	PRJNA186035	Tetracycline	Doxycycline, Tetracycline, Minocycline	1	Yes
SAL_CA7462AA	EnteroBase	2014-04-01	2014	United States	USA	40.0003	-89.2504	Poultry	Poultry	Chicken	chicken	152	Kentucky	SAMN03360889	PRJNA186035	Aminoglycoside, Tetracycline	Streptomycin, Doxycycline, Tetracycline, Minocycline	2	Yes
SAL_CA7463AA	EnteroBase	2014-04-01	2014	United States	USA	34.5003	-111.501	Poultry	Poultry	Chicken	chicken	15	Heidelberg	SAMN03360885	PRJNA186035	Fosfomycin	Fosfomycin	1	Yes
SAL_CA7465AA	EnteroBase	2014-04-01	2014	United States	USA	40.0003	-89.2504	Poultry	Poultry	Chicken	chicken	11	Enteritidis	SAMN03360871	PRJNA186035	NA	NA	0	No
SAL_CA7466AA	EnteroBase	2014-04-01	2014	United States	USA	38.6308	-76.937	Poultry	Poultry	Chicken	chicken	15	Heidelberg	SAMN03360948	PRJNA186035	Fosfomycin	Fosfomycin	1	Yes
SAL_CA7467AA	EnteroBase	2014-04-01	2014	United States	USA	34.5003	-111.501	Poultry	Poultry	Chicken	chicken	152	Kentucky	SAMN03360870	PRJNA186035	Aminoglycoside, Trimethoprim, Sulphonamides	Streptomycin, Trimethoprim, Sulfamethoxazole	3	Yes
SAL_CA7469AA	EnteroBase	2014-04-01	2014	United States	USA	33.6089	-91.2074	Poultry	Poultry	Chicken	chicken	15	Heidelberg	SAMN03360923	PRJNA186035	Fosfomycin	Fosfomycin	1	Yes
SAL_CA7470AA	EnteroBase	2014-04-01	2014	United States	USA	34.5003	-111.501	Poultry	Poultry	Chicken	chicken	814	Enteritidis	SAMN03360884	PRJNA186035	NA	NA	0	No
SAL_CA7471AA	EnteroBase	2014-04-01	2014	United States	USA	34.8573	-118.149	Poultry	Poultry	Chicken	chicken	19	Typhimurium	SAMN03360927	PRJNA186035	Tetracycline, Sulphonamides	Doxycycline, Tetracycline, Sulfamethoxazole	2	Yes
SAL_CA7472AA	EnteroBase	2014-04-01	2014	United States	USA	38.0167	-85.9047	Poultry	Poultry	Chicken	chicken	11	Enteritidis	SAMN03360880	PRJNA186035	NA	NA	0	No
SAL_CA7473AA	EnteroBase	2014-04-01	2014	United States	USA	40.0003	-89.2504	Poultry	Poultry	Chicken	chicken	152	Kentucky	SAMN03360874	PRJNA186035	Aminoglycoside, Tetracycline	Streptomycin, Doxycycline, Tetracycline, Minocycline	2	Yes
SAL_CA7474AA	EnteroBase	2014-04-01	2014	United States	USA	38.0167	-85.9047	Poultry	Poultry	Chicken	chicken	19	Typhimurium	SAMN03360912	PRJNA186035	Sulphonamides, Tetracycline	Sulfamethoxazole, Doxycycline, Tetracycline	2	Yes
SAL_CA7475AA	EnteroBase	2014-04-01	2014	United States	USA	33.6089	-91.2074	Poultry	Poultry	Chicken	chicken	15	Heidelberg	SAMN03360901	PRJNA186035	Fosfomycin, Sulphonamides, Aminoglycoside, Aminoglycoside, Tetracycline	Fosfomycin, Sulfamethoxazole, Gentamicin, Streptomycin, Doxycycline, Tetracycline	4	Yes
SAL_CA7476AA	EnteroBase	2014-04-01	2014	United States	USA	40.0003	-89.2504	Poultry	Poultry	Chicken	chicken	152	Kentucky	SAMN03360888	PRJNA186035	Aminoglycoside, Tetracycline	Streptomycin, Doxycycline, Tetracycline, Minocycline	2	Yes
SAL_CA7478AA	EnteroBase	2014-04-01	2014	United States	USA	34.8573	-118.149	Poultry	Poultry	Chicken	chicken	152	Kentucky	SAMN03360882	PRJNA186035	Aminoglycoside, Tetracycline	Streptomycin, Doxycycline, Tetracycline, Minocycline	2	Yes
SAL_CA7480AA	EnteroBase	2014-04-01	2014	United States	USA	33.6089	-91.2074	Poultry	Poultry	Chicken	chicken	15	Heidelberg	SAMN03360890	PRJNA186035	Fosfomycin, Beta-Lactam	Fosfomycin, Amoxicillin, Ampicillin, Cephalothin, Piperacillin, Ticarcillin	3	Yes
SAL_CA7481AA	EnteroBase	2014-04-01	2014	United States	USA	34.5003	-111.501	Poultry	Poultry	Chicken	chicken	152	Kentucky	SAMN03360886	PRJNA186035	Trimethoprim, Aminoglycoside, Sulphonamides	Trimethoprim, Streptomycin, Sulfamethoxazole	3	Yes
SAL_CA7483AA	EnteroBase	2014-04-01	2014	United States	USA	34.8573	-118.149	Poultry	Poultry	Chicken	chicken	15	Heidelberg	SAMN03360868	PRJNA186035	Beta-Lactam, Sulphonamides, Aminoglycoside, Aminoglycoside, Fosfomycin	Amoxicillin, Ampicillin, Cephalothin, Piperacillin, Ticarcillin, Sulfamethoxazole, Gentamicin, Streptomycin, Fosfomycin	5	Yes
SAL_CA7484AA	EnteroBase	2014-04-01	2014	United States	USA	34.8573	-118.149	Poultry	Poultry	Chicken	chicken	152	Kentucky	SAMN03360860	PRJNA186035	Aminoglycoside, Tetracycline	Streptomycin, Doxycycline, Tetracycline, Minocycline	2	Yes
SAL_CA7485AA	EnteroBase	2014-04-01	2014	United States	USA	33.6089	-91.2074	Poultry	Poultry	Chicken	chicken	15	Heidelberg	SAMN03360879	PRJNA186035	Beta-Lactam, Fosfomycin	Amoxicillin, Ampicillin, Cephalothin, Piperacillin, Ticarcillin, Fosfomycin	3	Yes
SAL_CA7486AA	EnteroBase	2014-04-01	2014	United States	USA	34.5003	-111.501	Poultry	Poultry	Chicken	chicken	19	Typhimurium	SAMN03360878	PRJNA186035	NA	NA	0	No
SAL_CA7487AA	EnteroBase	2014-04-01	2014	United States	USA	34.8573	-118.149	Poultry	Poultry	Chicken	chicken	152	Kentucky	SAMN03360875	PRJNA186035	Aminoglycoside, Tetracycline	Streptomycin, Doxycycline, Tetracycline, Minocycline	2	Yes
SAL_CA7488AA	EnteroBase	2014-04-01	2014	United States	USA	34.8573	-118.149	Poultry	Poultry	Chicken	chicken	11	Enteritidis	SAMN03360872	PRJNA186035	NA	NA	0	No
SAL_CA7489AA	EnteroBase	2014-04-01	2014	United States	USA	34.8573	-118.149	Poultry	Poultry	Chicken	chicken	15	Heidelberg	SAMN03360869	PRJNA186035	Sulphonamides, Aminoglycoside, Aminoglycoside, Aminoglycoside, Tetracycline, Phenicol, Trimethoprim, Beta-Lactam, Aminoglycoside, Fosfomycin, Tetracycline	Sulfamethoxazole, Gentamicin, Streptomycin, Gentamicin, Tobramycin, Doxycycline, Tetracycline, Chloramphenicol, Trimethoprim, Amoxicillin, Ampicillin, Cephalothin, Piperacillin, Ticarcillin, Kanamycin, Fosfomycin, Doxycycline, Tetracycline, Minocycline	8	Yes
SAL_CA7490AA	EnteroBase	2014-04-01	2014	United States	USA	34.8573	-118.149	Poultry	Poultry	Chicken	chicken	11	Enteritidis	SAMN03360866	PRJNA186035	NA	NA	0	No
SAL_CA7491AA	EnteroBase	2014-04-01	2014	United States	USA	39.0003	-105.501	Poultry	Poultry	Chicken	chicken	11	Enteritidis	SAMN03360864	PRJNA186035	NA	NA	0	No
SAL_CA7492AA	EnteroBase	2014-04-01	2014	United States	USA	32.7504	-89.7504	Poultry	Poultry	Chicken	chicken	19	Typhimurium	SAMN03360863	PRJNA186035	NA	NA	0	No
SAL_CA7493AA	EnteroBase	2014-04-01	2014	United States	USA	33.6089	-91.2074	Poultry	Poultry	Chicken	chicken	15	Heidelberg	SAMN03360862	PRJNA186035	Fosfomycin, Beta-Lactam	Fosfomycin, Amoxicillin, Ampicillin, Cephalothin, Piperacillin, Ticarcillin	3	Yes
SAL_CA7494AA	EnteroBase	2014-04-01	2014	United States	USA	34.8573	-118.149	Poultry	Poultry	Chicken	chicken	19	Typhimurium	SAMN03360861	PRJNA186035	Tetracycline, Sulphonamides	Doxycycline, Tetracycline, Sulfamethoxazole	2	Yes
SAL_CA7495AA	EnteroBase	2014-04-01	2014	United States	USA	34.8573	-118.149	Poultry	Poultry	Chicken	chicken	152	Kentucky	SAMN03360859	PRJNA186035	Aminoglycoside, Tetracycline	Streptomycin, Doxycycline, Tetracycline, Minocycline	2	Yes
SAL_CA7496AA	EnteroBase	2014-04-01	2014	United States	USA	40.2503	-83.0002	Poultry	Poultry	Chicken	chicken	19	Typhimurium	SAMN03360856	PRJNA186035	Sulphonamides, Tetracycline	Sulfamethoxazole, Doxycycline, Tetracycline	2	Yes
SAL_CA7497AA	EnteroBase	2014-04-01	2014	United States	USA	34.8573	-118.149	Poultry	Poultry	Chicken	chicken	11	Enteritidis	SAMN03360876	PRJNA186035	NA	NA	0	No
SAL_CA7498AA	EnteroBase	2014-04-01	2014	United States	USA	43.8041	-120.554	Poultry	Poultry	Chicken	chicken	19	Typhimurium	SAMN03360873	PRJNA186035	Tetracycline, Sulphonamides	Doxycycline, Tetracycline, Sulfamethoxazole	2	Yes
SAL_CA7499AA	EnteroBase	2014-04-01	2014	United States	USA	34.8573	-118.149	Poultry	Poultry	Chicken	chicken	19	Typhimurium	SAMN03360867	PRJNA186035	Tetracycline, Sulphonamides	Doxycycline, Tetracycline, Sulfamethoxazole	2	Yes
SAL_CA7500AA	EnteroBase	2014-04-01	2014	United States	USA	34.5003	-111.501	Poultry	Poultry	Chicken	chicken	15	Heidelberg	SAMN03360865	PRJNA186035	Fosfomycin, Aminoglycoside, Aminoglycoside, Aminoglycoside, Beta-Lactam, Tetracycline	Fosfomycin, Plazomicin, Hygromycin, Gentamicin, Tobramycin, Streptomycin, Amoxicillin, Ampicillin, Cephalothin, Piperacillin, Ticarcillin, Doxycycline, Tetracycline, Minocycline	5	Yes
SAL_CA7501AA	EnteroBase	2014-04-01	2014	United States	USA	34.5003	-111.501	Poultry	Poultry	Chicken	chicken	15	Heidelberg	SAMN03360857	PRJNA186035	Fosfomycin	Fosfomycin	1	Yes
SAL_CA7503AA	EnteroBase	2006-01-01	2006	United States	USA	41.667	-72.6665	Poultry	Food	Chicken	chicken breast	152	Kentucky	SAMN03269465	PRJNA183848	Aminoglycoside, Tetracycline	Streptomycin, Doxycycline, Tetracycline, Minocycline	2	Yes
SAL_CA7504AA	EnteroBase	2006-01-01	2006	United States	USA	41.667	-72.6665	Poultry	Food	Chicken	chicken breast	152	Kentucky	SAMN03269464	PRJNA183848	Aminoglycoside, Tetracycline	Streptomycin, Doxycycline, Tetracycline, Minocycline	2	Yes
SAL_CA7505AA	EnteroBase	2006-01-01	2006	United States	USA	41.667	-72.6665	Poultry	Food	Chicken	chicken breast	152	Kentucky	SAMN03269463	PRJNA183848	Aminoglycoside, Tetracycline	Streptomycin, Doxycycline, Tetracycline, Minocycline	2	Yes
SAL_CA7506AA	EnteroBase	2012-01-01	2012	United States	USA	42.0003	-93.5005	Poultry	Food	Egg	product-eggs-raw-yolks	22	Braenderup	SAMN03272218	PRJNA242847	NA	NA	0	No
SAL_CA7507AA	EnteroBase	2012-01-01	2012	United States	USA	40.7077	-95.9077	Poultry	Food	Egg	product-eggs-raw-yolks	22	Braenderup	SAMN03272217	PRJNA242847	NA	NA	0	No
SAL_CA7508AA	EnteroBase	2006-01-01	2006	United States	USA	32.7504	-83.5002	Poultry	Food	Chicken	chicken breast	152	Kentucky	SAMN03269467	PRJNA183848	Aminoglycoside, Tetracycline	Streptomycin, Doxycycline, Tetracycline, Minocycline	2	Yes
SAL_CA7510AA	EnteroBase	2006-01-01	2006	United States	USA	32.7504	-83.5002	Poultry	Food	Chicken	chicken breast	15	Heidelberg	SAMN03269399	PRJNA183848	Fosfomycin, Aminoglycoside, Aminoglycoside, Sulphonamides	Fosfomycin, Streptomycin, Gentamicin, Sulfamethoxazole	3	Yes
SAL_CA7511AA	EnteroBase	2012-01-01	2012	United States	USA	34.0004	-81.0001	Poultry	Food	Egg	product-eggs-raw-whole	15	Heidelberg	SAMN03272233	PRJNA242847	Fosfomycin	Fosfomycin	1	Yes
SAL_CA7512AA	EnteroBase	2012-01-01	2012	United States	USA	33.6089	-91.2074	Poultry	Food	Egg	product-eggs-raw-yolks	94	Rubislaw	SAMN03272216	PRJNA242847	NA	NA	0	No
SAL_CA7517AA	EnteroBase	2012-01-01	2012	United States	USA	40.1671	-74.4999	Poultry	Food	Egg	product-eggs-raw-whole	15	Heidelberg	SAMN03272227	PRJNA242847	Fosfomycin	Fosfomycin	1	Yes
SAL_CA7519AA	EnteroBase	2012-01-01	2012	United States	USA	46.2502	-94.2506	Poultry	Food	Egg	product-eggs-raw-whole	26	Thompson	SAMN03272234	PRJNA242847	NA	NA	0	No
SAL_CA7520AA	EnteroBase	2012-01-01	2012	United States	USA	32.7504	-86.7503	Poultry	Food	Egg	product-eggs-raw-whole	15	Heidelberg	SAMN03272228	PRJNA242847	Fosfomycin	Fosfomycin	1	Yes
SAL_CA7521AA	EnteroBase	2012-01-01	2012	United States	USA	40.7143	-74.006	Poultry	Food	Egg	product-eggs-raw-whole	152	Kentucky	SAMN03272223	PRJNA242847	Aminoglycoside, Tetracycline	Streptomycin, Doxycycline, Tetracycline, Minocycline	2	Yes
SAL_CA7523AA	EnteroBase	2012-01-01	2012	United States	USA	42.0003	-93.5005	Poultry	Food	Egg	egg yolks	15	Heidelberg	SAMN03218230	PRJNA242847	Fosfomycin	Fosfomycin	1	Yes
SAL_CA7524AA	EnteroBase	2006-01-01	2006	United States	USA	32.7504	-83.5002	Poultry	Food	Chicken	chicken breast	15	Heidelberg	SAMN03269401	PRJNA183848	Fosfomycin, Aminoglycoside	Fosfomycin, Streptomycin	2	Yes
SAL_CA7527AA	EnteroBase	2012-01-01	2012	United States	USA	42.0003	-93.5005	Poultry	Food	Egg	product-eggs-raw-yolks	15	Heidelberg	SAMN03272226	PRJNA242847	Fosfomycin	Fosfomycin	1	Yes
SAL_CA7528AA	EnteroBase	2012-01-01	2012	United States	USA	32.7504	-86.7503	Poultry	Food	Egg	product-eggs-raw-yolks	152	Kentucky	SAMN03272221	PRJNA242847	Aminoglycoside, Tetracycline	Streptomycin, Doxycycline, Tetracycline, Minocycline	2	Yes
SAL_CA7533AA	EnteroBase	2012-01-01	2012	United States	USA	33.6089	-91.2074	Poultry	Food	Egg	product-eggs-raw-yolks	94	Rubislaw	SAMN03272215	PRJNA242847	NA	NA	0	No
SAL_CA7536AA	EnteroBase	2006-01-01	2006	United States	USA	41.667	-72.6665	Poultry	Food	Chicken	chicken breast	152	Kentucky	SAMN03269466	PRJNA183848	Aminoglycoside, Tetracycline	Streptomycin, Doxycycline, Tetracycline, Minocycline	2	Yes
SAL_CA7537AA	EnteroBase	2012-01-01	2012	United States	USA	46.2502	-94.2506	Poultry	Food	Egg	product-eggs-raw-whole	15	Heidelberg	SAMN03272236	PRJNA242847	Fosfomycin	Fosfomycin	1	Yes
SAL_CA7538AA	EnteroBase	2012-01-01	2012	United States	USA	42.0003	-93.5005	Poultry	Food	Egg	product-eggs-raw-yolks	26	Thompson	SAMN03272235	PRJNA242847	NA	NA	0	No
SAL_CA7539AA	EnteroBase	2012-01-01	2012	United States	USA	32.7504	-83.5002	Poultry	Food	Egg	product-eggs-raw-yolks	32	Infantis	SAMN03272229	PRJNA242847	NA	NA	0	No
SAL_CA7541AA	EnteroBase	2012-01-01	2012	United States	USA	42.0003	-93.5005	Poultry	Food	Egg	product-eggs-raw-whole	15	Heidelberg	SAMN03272219	PRJNA242847	Fosfomycin	Fosfomycin	1	Yes
SAL_CA7543AA	EnteroBase	2012-01-01	2012	United States	USA	34.8573	-118.149	Poultry	Food	Egg	product-eggs-raw-whites	22	Braenderup	SAMN03272220	PRJNA242847	NA	NA	0	No
SAL_CA7544AA	EnteroBase	2006-01-01	2006	United States	USA	32.7504	-83.5002	Poultry	Food	Chicken	chicken breast	15	Heidelberg	SAMN03269402	PRJNA183848	Fosfomycin	Fosfomycin	1	Yes
SAL_CA7547AA	EnteroBase	2012-01-01	2012	United States	USA	42.0003	-93.5005	Poultry	Food	Egg	product-eggs-raw-yolks	65	Brandenburg	SAMN03272232	PRJNA242847	NA	NA	0	No
SAL_CA7584AA	EnteroBase	2006-01-01	2006	United States	USA	41.667	-72.6665	Swine	Food	Swine	pork chop	19	Typhimurium	SAMN03269521	PRJNA183848	Aminoglycoside, Tetracycline, Beta-Lactam, Sulphonamides, Aminoglycoside	Streptomycin, Doxycycline, Tetracycline, Amoxicillin, Ampicillin, Cephalothin, Piperacillin, Ticarcillin, Sulfamethoxazole, Gentamicin, Tobramycin	5	Yes
SAL_CA7585AA	EnteroBase	2006-01-01	2006	United States	USA	41.667	-72.6665	Poultry	Food	Chicken	chicken breast	152	Kentucky	SAMN03269462	PRJNA183848	Tetracycline, Aminoglycoside	Doxycycline, Tetracycline, Minocycline, Streptomycin	2	Yes
SAL_CA7586AA	EnteroBase	2006-01-01	2006	United States	USA	41.667	-72.6665	Poultry	Food	Chicken	chicken breast	19	Typhimurium	SAMN03269520	PRJNA183848	Sulphonamides, Tetracycline, Beta-Lactam, Aminoglycoside	Sulfamethoxazole, Doxycycline, Tetracycline, Amoxicillin, Amoxicillin+Clavulanic acid, Ampicillin, Ampicillin+Clavulanic acid, Cephalothin, Cefotaxime, Cefoxitin, Ceftazidime, Piperacillin, Piperacillin+Tazobactam, Ticarcillin, Ticarcillin+Clavulanic acid, Kanamycin	8	Yes
SAL_CA7587AA	EnteroBase	2006-01-01	2006	United States	USA	41.667	-72.6665	Poultry	Food	Chicken	chicken breast	152	Kentucky	SAMN03269461	PRJNA183848	Aminoglycoside, Tetracycline	Streptomycin, Doxycycline, Tetracycline, Minocycline	2	Yes
SAL_CA7588AA	EnteroBase	2006-01-01	2006	United States	USA	41.667	-72.6665	Poultry	Food	Chicken	chicken breast	152	Kentucky	SAMN03269460	PRJNA183848	NA	NA	0	No
SAL_CA7589AA	EnteroBase	2006-01-01	2006	United States	USA	41.667	-72.6665	Poultry	Food	Chicken	chicken breast	152	Kentucky	SAMN03269458	PRJNA183848	NA	NA	0	No
SAL_CA7601AA	EnteroBase	2006-01-01	2006	United States	USA	41.667	-72.6665	Poultry	Food	Chicken	chicken breast	11	Enteritidis	SAMN03269345	PRJNA183848	NA	NA	0	No
SAL_CA7606AA	EnteroBase	2006-01-01	2006	United States	USA	41.667	-72.6665	Poultry	Food	Chicken	chicken breast	152	Kentucky	SAMN03269459	PRJNA183848	Aminoglycoside, Tetracycline	Streptomycin, Doxycycline, Tetracycline, Minocycline	2	Yes
SAL_CA7609AA	EnteroBase	2006-01-01	2006	United States	USA	41.667	-72.6665	Poultry	Food	Chicken	chicken breast	152	Kentucky	SAMN03269457	PRJNA183848	Aminoglycoside, Tetracycline	Streptomycin, Doxycycline, Tetracycline, Minocycline	2	Yes
SAL_CA7612AA	EnteroBase	2006-01-01	2006	United States	USA	41.667	-72.6665	Poultry	Food	Chicken	chicken breast	19	Typhimurium	SAMN03269523	PRJNA183848	Sulphonamides, Tetracycline, Beta-Lactam, Aminoglycoside	Sulfamethoxazole, Doxycycline, Tetracycline, Amoxicillin, Amoxicillin+Clavulanic acid, Ampicillin, Ampicillin+Clavulanic acid, Cephalothin, Cefotaxime, Cefoxitin, Ceftazidime, Piperacillin, Piperacillin+Tazobactam, Ticarcillin, Ticarcillin+Clavulanic acid, Kanamycin	8	Yes
SAL_CA7621AA	EnteroBase	2006-01-01	2006	United States	USA	32.7504	-83.5002	Poultry	Food	Chicken	chicken breast	19	Typhimurium	SAMN03291530	PRJNA183851	Beta-Lactam	Amoxicillin, Amoxicillin+Clavulanic acid, Ampicillin, Ampicillin+Clavulanic acid, Cephalothin, Cefotaxime, Cefoxitin, Ceftazidime, Piperacillin, Piperacillin+Tazobactam, Ticarcillin, Ticarcillin+Clavulanic acid	5	Yes
SAL_CA7626AA	EnteroBase	2006-01-01	2006	United States	USA	32.7504	-83.5002	Poultry	Food	Chicken	chicken breast	32	Infantis	SAMN03291525	PRJNA183851	NA	NA	0	No
SAL_CA7635AA	EnteroBase	2006-01-01	2006	United States	USA	32.7504	-83.5002	Poultry	Food	Chicken	chicken breast	11	Enteritidis	SAMN03291529	PRJNA183851	NA	NA	0	No
SAL_CA7640AA	EnteroBase	2006-01-01	2006	United States	USA	32.7504	-83.5002	Poultry	Food	Chicken	chicken breast	96	Schwarzengrund	SAMN03291536	PRJNA183851	NA	NA	0	No
SAL_CA7648AA	EnteroBase	2005-12-01	2005	United States	USA	46.2502	-94.2506	Swine	Livestock	Swine	Porcine Liver	19	Typhimurium	SAMN02699841	PRJNA215333	Tetracycline, Aminoglycoside, Aminoglycoside, Sulphonamides, Beta-Lactam	Doxycycline, Tetracycline, Minocycline, Streptomycin, Kanamycin, Sulfamethoxazole, Amoxicillin, Ampicillin, Cephalothin, Piperacillin, Ticarcillin	5	Yes
SAL_CA7649AA	EnteroBase	2005-10-01	2005	United States	USA	46.2502	-94.2506	Bovine	Livestock	Bovine	Bovine Feces; Bos taurus	45	Newport	SAMN02699840	PRJNA215333	Phenicol, Tetracycline, Aminoglycoside, Sulphonamides, Aminoglycoside, Beta-Lactam, Aminoglycoside	Chloramphenicol, Florfenicol, Doxycycline, Tetracycline, Streptomycin, Sulfamethoxazole, Gentamicin, Amoxicillin, Amoxicillin+Clavulanic acid, Ampicillin, Ampicillin+Clavulanic acid, Cephalothin, Cefotaxime, Cefoxitin, Ceftazidime, Piperacillin, Piperacillin+Tazobactam, Ticarcillin, Ticarcillin+Clavulanic acid, Kanamycin	9	Yes
SAL_CA7654AA	EnteroBase	2006-03-01	2006	United States	USA	46.2502	-94.2506	Bovine	Livestock	Bovine	Bovine Feces; Bos taurus	45	Newport	SAMN02699844	PRJNA215333	Tetracycline, Aminoglycoside, Sulphonamides, Aminoglycoside, Beta-Lactam, Phenicol, Tetracycline, Aminoglycoside, Trimethoprim	Doxycycline, Tetracycline, Streptomycin, Sulfamethoxazole, Gentamicin, Amoxicillin, Amoxicillin+Clavulanic acid, Ampicillin, Ampicillin+Clavulanic acid, Cephalothin, Cefotaxime, Cefoxitin, Ceftazidime, Piperacillin, Piperacillin+Tazobactam, Ticarcillin, Ticarcillin+Clavulanic acid, Chloramphenicol, Florfenicol, Doxycycline, Tetracycline, Minocycline, Kanamycin, Trimethoprim	10	Yes
SAL_CA7655AA	EnteroBase	2006-01-01	2006	United States	USA	46.2502	-94.2506	Bovine	Livestock	Bovine	Bovine Feces; Bos taurus	350	Newport	SAMN02699842	PRJNA215333	NA	NA	0	No
SAL_CA7657AA	EnteroBase	2006-05-01	2006	United States	USA	46.2502	-94.2506	Bovine	Livestock	Bovine	Bovine Feces; Bos taurus	19	Typhimurium	SAMN02699845	PRJNA215333	NA	NA	0	No
SAL_CA7688AA	EnteroBase	2006-01-01	2006	United States	USA	32.7504	-83.5002	Poultry	Food	Chicken	chicken breast	152	Kentucky	SAMN03291523	PRJNA183851	Aminoglycoside, Tetracycline	Streptomycin, Doxycycline, Tetracycline, Minocycline	2	Yes
SAL_CA7690AA	EnteroBase	2005-01-01	2005	United States	USA	34.8573	-118.149	Poultry	Food	Chicken	Chicken Breast	152	Kentucky	SAMN02782653	PRJNA183851	NA	NA	0	No
SAL_CA7693AA	EnteroBase	2014-03-01	2014	United States	USA	39.0003	-105.501	Poultry	Poultry	Chicken	chicken	15	Heidelberg	SAMN03289365	PRJNA186035	Fosfomycin, Aminoglycoside, Aminoglycoside, Sulphonamides	Fosfomycin, Gentamicin, Streptomycin, Sulfamethoxazole	3	Yes
SAL_CA7694AA	EnteroBase	2014-03-01	2014	United States	USA	42.0003	-93.5005	Poultry	Poultry	Chicken	chicken	2668	Baguirmi|Ball|Blitta|Cannonhill|Daarle|Fischerkietz|Hartford|Herzliya|Irchel|Kikoma|Kinson|Kitenge|Ohlstedt|Perth|Ruiru|Sunnycove|Tendeba	SAMN03289368	PRJNA186035	NA	NA	0	No
SAL_CA7695AA	EnteroBase	2014-03-01	2014	United States	USA	31.0005	-92.0004	Poultry	Poultry	Chicken	chicken	15	Heidelberg	SAMN03289367	PRJNA186035	Aminoglycoside, Aminoglycoside, Fosfomycin, Tetracycline, Aminoglycoside	Streptomycin, Gentamicin, Fosfomycin, Doxycycline, Tetracycline, Minocycline, Kanamycin, Neomycin	3	Yes
SAL_CA7696AA	EnteroBase	2014-03-01	2014	United States	USA	39.0003	-105.501	Poultry	Poultry	Chicken	chicken	15	Heidelberg	SAMN03289364	PRJNA186035	Fosfomycin	Fosfomycin	1	Yes
SAL_CA7697AA	EnteroBase	2014-03-01	2014	United States	USA	31.0005	-92.0004	Poultry	Poultry	Chicken	chicken	15	Heidelberg	SAMN03289366	PRJNA186035	Fosfomycin, Phenicol, Tetracycline, Aminoglycoside, Sulphonamides, Aminoglycoside, Phenicol, Beta-Lactam	Fosfomycin, Chloramphenicol, Florfenicol, Doxycycline, Tetracycline, Streptomycin, Sulfamethoxazole, Gentamicin, Tobramycin, Chloramphenicol, Amoxicillin, Ampicillin, Cephalothin, Piperacillin, Ticarcillin	7	Yes
SAL_CA7698AA	EnteroBase	2014-03-01	2014	United States	USA	39.0003	-105.501	Poultry	Poultry	Chicken	chicken	15	Heidelberg	SAMN03289363	PRJNA186035	Fosfomycin	Fosfomycin	1	Yes
SAL_CA7699AA	EnteroBase	2014-03-01	2014	United States	USA	40.2503	-83.0002	Poultry	Poultry	Chicken	chicken	15	Heidelberg	SAMN03289362	PRJNA186035	Fosfomycin	Fosfomycin	1	Yes
SAL_CA7700AA	EnteroBase	2014-03-01	2014	United States	USA	40.2503	-83.0002	Poultry	Poultry	Chicken	chicken	152	Kentucky	SAMN03282166	PRJNA186035	Aminoglycoside, Tetracycline	Streptomycin, Doxycycline, Tetracycline, Minocycline	2	Yes
SAL_CA7701AA	EnteroBase	2014-03-01	2014	United States	USA	40.2503	-83.0002	Poultry	Poultry	Chicken	chicken	15	Heidelberg	SAMN03289361	PRJNA186035	Fosfomycin	Fosfomycin	1	Yes
SAL_CA7742AA	EnteroBase	2014-03-01	2014	United States	USA	33.6089	-91.2074	Poultry	Poultry	Chicken	chicken	15	Heidelberg	SAMN03282154	PRJNA186035	Fosfomycin	Fosfomycin	1	Yes
SAL_CA7743AA	EnteroBase	2014-03-01	2014	United States	USA	34.8573	-118.149	Poultry	Poultry	Chicken	chicken	11	Enteritidis	SAMN03282153	PRJNA186035	Beta-Lactam, Tetracycline	Amoxicillin, Ampicillin, Cephalothin, Piperacillin, Ticarcillin, Doxycycline, Tetracycline	3	Yes
SAL_CA7744AA	EnteroBase	2014-03-01	2014	United States	USA	34.8573	-118.149	Poultry	Poultry	Chicken	chicken	152	Kentucky	SAMN03282145	PRJNA186035	Aminoglycoside, Tetracycline	Streptomycin, Doxycycline, Tetracycline, Minocycline	2	Yes
SAL_CA7746AA	EnteroBase	2014-03-01	2014	United States	USA	39.0003	-105.501	Poultry	Poultry	Chicken	chicken	26	Thompson	SAMN03282162	PRJNA186035	NA	NA	0	No
SAL_CA7747AA	EnteroBase	2014-03-01	2014	United States	USA	40.2198	-79.4953	Poultry	Poultry	Chicken	chicken	152	Kentucky	SAMN03282161	PRJNA186035	Aminoglycoside, Tetracycline	Streptomycin, Doxycycline, Tetracycline, Minocycline	2	Yes
SAL_CA7748AA	EnteroBase	2014-03-01	2014	United States	USA	32.7504	-89.7504	Poultry	Poultry	Chicken	chicken	15	Heidelberg	SAMN03282160	PRJNA186035	Fosfomycin	Fosfomycin	1	Yes
SAL_CA7749AA	EnteroBase	2014-03-01	2014	United States	USA	31.2504	-99.2506	Poultry	Poultry	Chicken	chicken	316	Montevideo	SAMN03282159	PRJNA186035	NA	NA	0	No
SAL_CA7750AA	EnteroBase	2014-03-01	2014	United States	USA	34.5003	-111.501	Poultry	Poultry	Chicken	chicken	15	Heidelberg	SAMN03282157	PRJNA186035	Fosfomycin, Beta-Lactam	Fosfomycin, Amoxicillin, Ampicillin, Cephalothin, Piperacillin, Ticarcillin	3	Yes
SAL_CA7751AA	EnteroBase	2014-03-01	2014	United States	USA	34.8573	-118.149	Poultry	Poultry	Chicken	chicken	15	Heidelberg	SAMN03282143	PRJNA186035	Fosfomycin	Fosfomycin	1	Yes
SAL_CA7752AA	EnteroBase	2014-03-01	2014	United States	USA	34.8573	-118.149	Poultry	Poultry	Chicken	chicken	152	Kentucky	SAMN03282142	PRJNA186035	Aminoglycoside, Tetracycline	Streptomycin, Doxycycline, Tetracycline, Minocycline	2	Yes
SAL_CA7754AA	EnteroBase	2004-01-01	2004	United States	USA	41.667	-72.6665	Poultry	Food	Chicken	Chicken Breast	19	Typhimurium	SAMN02777827	PRJNA183850	Tetracycline, Sulphonamides	Doxycycline, Tetracycline, Sulfamethoxazole	2	Yes
SAL_CA7757AA	EnteroBase	2014-03-01	2014	United States	USA	34.8573	-118.149	Poultry	Poultry	Turkey	turkey	680	Saintpaul	SAMN03282164	PRJNA186035	NA	NA	0	No
SAL_CA7758AA	EnteroBase	2014-03-01	2014	United States	USA	34.5003	-111.501	Poultry	Poultry	Chicken	chicken	15	Heidelberg	SAMN03282163	PRJNA186035	Fosfomycin, Beta-Lactam	Fosfomycin, Amoxicillin, Ampicillin, Cephalothin, Piperacillin, Ticarcillin	3	Yes
SAL_CA7759AA	EnteroBase	2014-03-01	2014	United States	USA	40.7077	-95.9077	Poultry	Poultry	Chicken	chicken	2132	Kentucky	SAMN03282156	PRJNA186035	Beta-Lactam, Aminoglycoside, Tetracycline	Amoxicillin, Amoxicillin+Clavulanic acid, Ampicillin, Ampicillin+Clavulanic acid, Cephalothin, Cefotaxime, Cefoxitin, Ceftazidime, Piperacillin, Piperacillin+Tazobactam, Ticarcillin, Ticarcillin+Clavulanic acid, Streptomycin, Doxycycline, Tetracycline, Minocycline	7	Yes
SAL_CA7760AA	EnteroBase	2014-03-01	2014	United States	USA	47.5001	-120.501	Poultry	Poultry	Chicken	chicken	152	Kentucky	SAMN03282152	PRJNA186035	Aminoglycoside, Tetracycline	Streptomycin, Doxycycline, Tetracycline, Minocycline	2	Yes
SAL_CA7761AA	EnteroBase	2014-03-01	2014	United States	USA	34.8573	-118.149	Poultry	Poultry	Chicken	chicken	152	Kentucky	SAMN03282147	PRJNA186035	Aminoglycoside, Tetracycline	Streptomycin, Doxycycline, Tetracycline, Minocycline	2	Yes
SAL_CA7762AA	EnteroBase	2014-03-01	2014	United States	USA	34.8573	-118.149	Poultry	Poultry	Chicken	chicken	19	I 4,[5],12:i:-	SAMN03282151	PRJNA186035	Beta-Lactam	Amoxicillin, Amoxicillin+Clavulanic acid, Ampicillin, Ampicillin+Clavulanic acid, Cephalothin, Cefotaxime, Cefoxitin, Ceftazidime, Piperacillin, Piperacillin+Tazobactam, Ticarcillin, Ticarcillin+Clavulanic acid	5	Yes
SAL_CA7763AA	EnteroBase	2014-03-01	2014	United States	USA	34.8573	-118.149	Poultry	Poultry	Chicken	chicken	152	Kentucky	SAMN03282146	PRJNA186035	Beta-Lactam	Amoxicillin, Amoxicillin+Clavulanic acid, Ampicillin, Ampicillin+Clavulanic acid, Cephalothin, Cefotaxime, Cefoxitin, Ceftazidime, Piperacillin, Piperacillin+Tazobactam, Ticarcillin, Ticarcillin+Clavulanic acid	5	Yes
SAL_CA7767AA	EnteroBase	2014-03-01	2014	United States	USA	40.7077	-95.9077	Poultry	Poultry	Chicken	chicken	152	Kentucky	SAMN03282155	PRJNA186035	Aminoglycoside, Tetracycline	Streptomycin, Doxycycline, Tetracycline, Minocycline	2	Yes
SAL_CA7768AA	EnteroBase	2014-03-01	2014	United States	USA	34.8573	-118.149	Poultry	Poultry	Turkey	turkey	680	Saintpaul	SAMN03282165	PRJNA186035	NA	NA	0	No
SAL_CA7769AA	EnteroBase	2014-03-01	2014	United States	USA	40.2198	-79.4953	Poultry	Poultry	Chicken	chicken	152	Kentucky	SAMN03282150	PRJNA186035	Aminoglycoside, Tetracycline	Streptomycin, Doxycycline, Tetracycline, Minocycline	2	Yes
SAL_CA7770AA	EnteroBase	2014-03-01	2014	United States	USA	31.2504	-99.2506	Poultry	Poultry	Chicken	chicken	11	Enteritidis	SAMN03282149	PRJNA186035	NA	NA	0	No
SAL_CA7771AA	EnteroBase	2006-01-01	2006	United States	USA	35.0353	-85.6043	Poultry	Food	Chicken	chicken breast	15	Heidelberg	SAMN03275925	PRJNA183850	Fosfomycin	Fosfomycin	1	Yes
SAL_CA7772AA	EnteroBase	2014-03-01	2014	United States	USA	40.7077	-95.9077	Poultry	Poultry	Chicken	chicken	32	Infantis	SAMN03282148	PRJNA186035	NA	NA	0	No
SAL_CA7775AA	EnteroBase	2014-03-01	2014	United States	USA	32.7504	-89.7504	Poultry	Poultry	Chicken	chicken	1959	Liverpool	SAMN03282158	PRJNA186035	NA	NA	0	No
SAL_CA7776AA	EnteroBase	2014-03-01	2014	United States	USA	39.0003	-105.501	Poultry	Poultry	Chicken	chicken	11	Enteritidis	SAMN03282144	PRJNA186035	NA	NA	0	No
SAL_CA7777AA	EnteroBase	2005-11-01	2005	United States	USA	46.2502	-94.2506	Swine	Livestock	Swine	Porcine Tissue	19	Typhimurium	SAMN02699837	PRJNA215333	Aminoglycoside, Sulphonamides, Beta-Lactam, Tetracycline, Phenicol, Aminoglycoside	Streptomycin, Sulfamethoxazole, Ampicillin, Amoxicillin, Piperacillin, Doxycycline, Tetracycline, Chloramphenicol, Florfenicol, Kanamycin	5	Yes
SAL_CA7778AA	EnteroBase	2005-10-01	2005	United States	USA	46.2502	-94.2506	Bovine	Livestock	Bovine	Bovine Feces; Bos taurus	45	Newport	SAMN02699835	PRJNA215333	Phenicol, Tetracycline, Aminoglycoside, Sulphonamides, Beta-Lactam, Aminoglycoside	Chloramphenicol, Florfenicol, Doxycycline, Tetracycline, Streptomycin, Sulfamethoxazole, Amoxicillin, Amoxicillin+Clavulanic acid, Ampicillin, Ampicillin+Clavulanic acid, Cephalothin, Cefotaxime, Cefoxitin, Ceftazidime, Piperacillin, Piperacillin+Tazobactam, Ticarcillin, Ticarcillin+Clavulanic acid, Kanamycin	9	Yes
SAL_CA7779AA	EnteroBase	2005-10-01	2005	United States	USA	46.2502	-94.2506	Bovine	Livestock	Bovine	Bovine Feces; Bos taurus	45	Newport	SAMN02699834	PRJNA215333	Phenicol, Tetracycline, Aminoglycoside, Sulphonamides, Beta-Lactam, Aminoglycoside, Quinolone	Chloramphenicol, Florfenicol, Doxycycline, Tetracycline, Streptomycin, Sulfamethoxazole, Amoxicillin, Amoxicillin+Clavulanic acid, Ampicillin, Ampicillin+Clavulanic acid, Cephalothin, Cefotaxime, Cefoxitin, Ceftazidime, Piperacillin, Piperacillin+Tazobactam, Ticarcillin, Ticarcillin+Clavulanic acid, Kanamycin, NA	10	Yes
SAL_CA7780AA	EnteroBase	2005-09-01	2005	United States	USA	46.2502	-94.2506	Swine	Livestock	Swine	Porcine Tissue	19	Typhimurium	SAMN02699831	PRJNA215333	Aminoglycoside, Tetracycline, Aminoglycoside, Trimethoprim	Kanamycin, Doxycycline, Tetracycline, Minocycline, Streptomycin, Trimethoprim	3	Yes
SAL_CA7781AA	EnteroBase	2005-10-01	2005	United States	USA	46.2502	-94.2506	Swine	Livestock	Swine	Porcine Liver	2089	Typhimurium	SAMN02699829	PRJNA215333	Sulphonamides, Aminoglycoside, Phenicol, Tetracycline, Beta-Lactam	Sulfamethoxazole, Streptomycin, Chloramphenicol, Florfenicol, Doxycycline, Tetracycline, Ampicillin, Amoxicillin, Piperacillin	5	Yes
SAL_CA7782AA	EnteroBase	2005-09-01	2005	United States	USA	46.2502	-94.2506	Bovine	Livestock	Bovine	Bovine Feces; Bos taurus	45	Newport	SAMN02699827	PRJNA215333	Beta-Lactam, Phenicol, Tetracycline, Aminoglycoside, Sulphonamides	Amoxicillin, Amoxicillin+Clavulanic acid, Ampicillin, Ampicillin+Clavulanic acid, Cephalothin, Cefotaxime, Cefoxitin, Ceftazidime, Piperacillin, Piperacillin+Tazobactam, Ticarcillin, Ticarcillin+Clavulanic acid, Chloramphenicol, Florfenicol, Doxycycline, Tetracycline, Streptomycin, Sulfamethoxazole	9	Yes
SAL_CA7783AA	EnteroBase	2005-09-01	2005	United States	USA	46.2502	-94.2506	Bovine	Livestock	Bovine	Bovine Feces; Bos taurus	2072	Typhimurium	SAMN02699826	PRJNA215333	NA	NA	0	No
SAL_CA7784AA	EnteroBase	2005-11-01	2005	United States	USA	46.2502	-94.2506	Swine	Livestock	Swine	Porcine Tissue	19	Typhimurium	SAMN02699838	PRJNA215333	NA	NA	0	No
SAL_CA7785AA	EnteroBase	2005-12-01	2005	United States	USA	46.2502	-94.2506	Bovine	Livestock	Bovine	Bovine Feces; Bos taurus	45	Newport	SAMN02699839	PRJNA215333	Sulphonamides, Aminoglycoside, Tetracycline, Phenicol	Sulfamethoxazole, Streptomycin, Doxycycline, Tetracycline, Chloramphenicol, Florfenicol	4	Yes
SAL_CA7787AA	EnteroBase	2005-10-01	2005	United States	USA	46.2502	-94.2506	Swine	Livestock	Swine	Porcine Tissue	19	Typhimurium	SAMN02699833	PRJNA215333	Trimethoprim, Aminoglycoside, Tetracycline, Sulphonamides	Trimethoprim, Streptomycin, Doxycycline, Tetracycline, Sulfamethoxazole	4	Yes
SAL_CA7788AA	EnteroBase	2005-10-01	2005	United States	USA	46.2502	-94.2506	Swine	Livestock	Swine	Porcine Liver	19	Typhimurium	SAMN02699832	PRJNA215333	Aminoglycoside, Aminoglycoside, Aminoglycoside, Phenicol, Tetracycline, Beta-Lactam	Streptomycin, Plazomicin, Hygromycin, Gentamicin, Tobramycin, Chloramphenicol, Florfenicol, Doxycycline, Tetracycline, Ampicillin, Amoxicillin, Piperacillin	4	Yes
SAL_CA7789AA	EnteroBase	2005-09-01	2005	United States	USA	46.2502	-94.2506	Swine	Livestock	Swine	Porcine Tissue	19	Typhimurium	SAMN02699828	PRJNA215333	Tetracycline, Aminoglycoside, Sulphonamides, Beta-Lactam	Doxycycline, Tetracycline, Streptomycin, Sulfamethoxazole, Amoxicillin, Amoxicillin+Clavulanic acid, Ampicillin, Ampicillin+Clavulanic acid, Cephalothin, Cefotaxime, Cefoxitin, Ceftazidime, Piperacillin, Piperacillin+Tazobactam, Ticarcillin, Ticarcillin+Clavulanic acid	8	Yes
SAL_CA7790AA	EnteroBase	2005-09-01	2005	United States	USA	46.2502	-94.2506	Swine	Livestock	Swine	Porcine Lung	19	Typhimurium	SAMN02699825	PRJNA215333	Sulphonamides, Beta-Lactam, Phenicol, Tetracycline, Aminoglycoside	Sulfamethoxazole, Amoxicillin, Amoxicillin+Clavulanic acid, Ampicillin, Ampicillin+Clavulanic acid, Cephalothin, Cefotaxime, Cefoxitin, Ceftazidime, Piperacillin, Piperacillin+Tazobactam, Ticarcillin, Ticarcillin+Clavulanic acid, Chloramphenicol, Florfenicol, Doxycycline, Tetracycline, Streptomycin	9	Yes
SAL_CA7793AA	EnteroBase	2014-03-01	2014	United States	USA	31.2504	-99.2506	Poultry	Poultry	Chicken	chicken	152	Kentucky	SAMN03282137	PRJNA186035	Aminoglycoside, Tetracycline	Streptomycin, Doxycycline, Tetracycline, Minocycline	2	Yes
SAL_CA7797AA	EnteroBase	2014-03-01	2014	United States	USA	33.6089	-91.2074	Poultry	Poultry	Chicken	chicken	15	Heidelberg	SAMN03282124	PRJNA186035	Beta-Lactam, Fosfomycin	Amoxicillin, Ampicillin, Cephalothin, Piperacillin, Ticarcillin, Fosfomycin	3	Yes
SAL_CA7799AA	EnteroBase	2014-03-01	2014	United States	USA	34.5003	-111.501	Poultry	Poultry	Chicken	chicken	15	Heidelberg	SAMN03282133	PRJNA186035	Tetracycline, Aminoglycoside, Aminoglycoside, Sulphonamides, Fosfomycin	Doxycycline, Tetracycline, Streptomycin, Gentamicin, Sulfamethoxazole, Fosfomycin	4	Yes
SAL_CA7802AA	EnteroBase	2014-03-01	2014	United States	USA	34.8573	-118.149	Poultry	Poultry	Chicken	chicken	152	Kentucky	SAMN03282140	PRJNA186035	Aminoglycoside, Tetracycline	Streptomycin, Doxycycline, Tetracycline, Minocycline	2	Yes
SAL_CA7803AA	EnteroBase	2006-01-01	2006	United States	USA	41.667	-72.6665	Poultry	Food	Chicken	chicken breast	19	Typhimurium	SAMN03269519	PRJNA183848	Tetracycline, Sulphonamides	Doxycycline, Tetracycline, Sulfamethoxazole	2	Yes
SAL_CA7804AA	EnteroBase	2012-01-01	2012	United States	USA	40.7143	-74.006	Poultry	Food	Egg	product-eggs-raw-yolks	11	Enteritidis	SAMN03272224	PRJNA242847	NA	NA	0	No
SAL_CA7805AA	EnteroBase	2014-03-01	2014	United States	USA	34.8573	-118.149	Poultry	Poultry	Chicken	chicken	22	Braenderup	SAMN03282135	PRJNA186035	NA	NA	0	No
SAL_CA7806AA	EnteroBase	2012-01-01	2012	United States	USA	43.667	-71.4998	Poultry	Food	Egg	product-eggs-raw-whole	11	Enteritidis	SAMN03272230	PRJNA242847	NA	NA	0	No
SAL_CA7810AA	EnteroBase	2006-01-01	2006	United States	USA	41.667	-72.6665	Poultry	Food	Chicken	chicken breast	19	Typhimurium	SAMN03269516	PRJNA183848	Sulphonamides, Tetracycline	Sulfamethoxazole, Doxycycline, Tetracycline	2	Yes
SAL_CA7815AA	EnteroBase	2014-03-01	2014	United States	USA	34.5003	-111.501	Poultry	Poultry	Chicken	chicken	15	Heidelberg	SAMN03282126	PRJNA186035	Beta-Lactam, Fosfomycin	Amoxicillin, Ampicillin, Cephalothin, Piperacillin, Ticarcillin, Fosfomycin	3	Yes
SAL_CA7817AA	EnteroBase	2006-01-01	2006	United States	USA	41.667	-72.6665	Poultry	Food	Chicken	chicken breast	19	Typhimurium	SAMN03269518	PRJNA183848	Tetracycline, Sulphonamides, Beta-Lactam	Doxycycline, Tetracycline, Sulfamethoxazole, Amoxicillin, Amoxicillin+Clavulanic acid, Ampicillin, Ampicillin+Clavulanic acid, Cephalothin, Cefotaxime, Cefoxitin, Ceftazidime, Piperacillin, Piperacillin+Tazobactam, Ticarcillin, Ticarcillin+Clavulanic acid	7	Yes
SAL_CA7819AA	EnteroBase	2012-01-01	2012	United States	USA	40.0003	-86.2503	Poultry	Food	Egg	product-eggs-raw-whole	11	Enteritidis	SAMN03272225	PRJNA242847	NA	NA	0	No
SAL_CA7820AA	EnteroBase	2014-03-01	2014	United States	USA	34.5003	-111.501	Poultry	Poultry	Chicken	chicken	15	Heidelberg	SAMN03282127	PRJNA186035	Tetracycline, Aminoglycoside, Aminoglycoside, Sulphonamides, Fosfomycin	Doxycycline, Tetracycline, Streptomycin, Gentamicin, Sulfamethoxazole, Fosfomycin	4	Yes
SAL_CA7821AA	EnteroBase	2006-01-01	2006	United States	USA	41.667	-72.6665	Poultry	Food	Chicken	chicken breast	152	Kentucky	SAMN03269455	PRJNA183848	NA	NA	0	No
SAL_CA7824AA	EnteroBase	2014-03-01	2014	United States	USA	32.7504	-83.5002	Poultry	Poultry	Chicken	chicken	19	Typhimurium	SAMN03282125	PRJNA186035	Tetracycline, Sulphonamides, Aminoglycoside	Doxycycline, Tetracycline, Sulfamethoxazole, Streptomycin	3	Yes
SAL_CA7825AA	EnteroBase	2006-01-01	2006	United States	USA	41.667	-72.6665	Poultry	Food	Chicken	chicken breast	19	Typhimurium	SAMN03269515	PRJNA183848	Sulphonamides, Tetracycline	Sulfamethoxazole, Doxycycline, Tetracycline	2	Yes
SAL_CA7829AA	EnteroBase	2014-03-01	2014	United States	USA	34.5003	-111.501	Poultry	Poultry	Chicken	chicken	15	Heidelberg	SAMN03282128	PRJNA186035	Fosfomycin, Tetracycline, Aminoglycoside, Aminoglycoside, Sulphonamides	Fosfomycin, Doxycycline, Tetracycline, Streptomycin, Gentamicin, Sulfamethoxazole	4	Yes
SAL_CA7831AA	EnteroBase	2006-01-01	2006	United States	USA	39.0003	-105.501	Poultry	Food	Chicken	chicken breast	413	Mbandaka	SAMN03269471	PRJNA183848	Tetracycline	Doxycycline, Tetracycline, Minocycline	1	Yes
SAL_CA7833AA	EnteroBase	2014-03-01	2014	United States	USA	31.2504	-99.2506	Poultry	Poultry	Chicken	chicken	152	Kentucky	SAMN03282138	PRJNA186035	Aminoglycoside, Tetracycline	Streptomycin, Doxycycline, Tetracycline, Minocycline	2	Yes
SAL_CA7834AA	EnteroBase	2006-01-01	2006	United States	USA	41.667	-72.6665	Poultry	Food	Chicken	chicken breast	19	Typhimurium	SAMN03269517	PRJNA183848	Tetracycline, Sulphonamides, Aminoglycoside, Beta-Lactam	Doxycycline, Tetracycline, Sulfamethoxazole, Kanamycin, Amoxicillin, Amoxicillin+Clavulanic acid, Ampicillin, Ampicillin+Clavulanic acid, Cephalothin, Cefotaxime, Cefoxitin, Ceftazidime, Piperacillin, Piperacillin+Tazobactam, Ticarcillin, Ticarcillin+Clavulanic acid	8	Yes
SAL_CA7837AA	EnteroBase	2012-01-01	2012	United States	USA	40.12	-111.67	Poultry	Food	Egg	product-eggs-raw-whole	11	Enteritidis	SAMN03272214	PRJNA242847	NA	NA	0	No
SAL_CA7840AA	EnteroBase	2014-03-01	2014	United States	USA	34.8573	-118.149	Poultry	Poultry	Chicken	chicken	138	Montevideo	SAMN03282141	PRJNA186035	NA	NA	0	No
SAL_CA7841AA	EnteroBase	2012-01-01	2012	United States	USA	42.0003	-93.5005	Poultry	Food	Egg	product-eggs-raw-whole	15	Heidelberg	SAMN03285089	PRJNA242847	Fosfomycin	Fosfomycin	1	Yes
SAL_CA7842AA	EnteroBase	2006-01-01	2006	United States	USA	41.667	-72.6665	Poultry	Food	Chicken	chicken breast	152	Kentucky	SAMN03269456	PRJNA183848	Beta-Lactam, Aminoglycoside, Tetracycline	Amoxicillin, Amoxicillin+Clavulanic acid, Ampicillin, Ampicillin+Clavulanic acid, Cephalothin, Cefotaxime, Cefoxitin, Ceftazidime, Piperacillin, Piperacillin+Tazobactam, Ticarcillin, Ticarcillin+Clavulanic acid, Streptomycin, Doxycycline, Tetracycline, Minocycline	7	Yes
SAL_CA7843AA	EnteroBase	2014-03-01	2014	United States	USA	34.8573	-118.149	Poultry	Poultry	Chicken	chicken	13	Agona	SAMN03282134	PRJNA186035	Fosfomycin, Aminoglycoside, Aminoglycoside, Sulphonamides	Fosfomycin, Streptomycin, Gentamicin, Sulfamethoxazole	3	Yes
SAL_CA7844AA	EnteroBase	2014-03-01	2014	United States	USA	34.5003	-111.501	Poultry	Poultry	Chicken	chicken	15	Heidelberg	SAMN03282129	PRJNA186035	Tetracycline, Aminoglycoside, Aminoglycoside, Sulphonamides, Fosfomycin	Doxycycline, Tetracycline, Streptomycin, Gentamicin, Sulfamethoxazole, Fosfomycin	4	Yes
SAL_CA7848AA	EnteroBase	2014-03-01	2014	United States	USA	34.8573	-118.149	Poultry	Poultry	Chicken	chicken	33	Hadar	SAMN03282139	PRJNA186035	Aminoglycoside, Tetracycline	Streptomycin, Doxycycline, Tetracycline	2	Yes
SAL_CA7852AA	EnteroBase	2014-03-01	2014	United States	USA	38.0167	-85.9047	Poultry	Poultry	Chicken	chicken	19	Typhimurium	SAMN03282131	PRJNA186035	Sulphonamides, Tetracycline	Sulfamethoxazole, Doxycycline, Tetracycline	2	Yes
SAL_CA7853AA	EnteroBase	2014-03-01	2014	United States	USA	34.8573	-118.149	Poultry	Poultry	Chicken	chicken	152	Kentucky	SAMN03282136	PRJNA186035	Tetracycline, Sulphonamides, Aminoglycoside, Trimethoprim	Doxycycline, Tetracycline, Minocycline, Sulfamethoxazole, Streptomycin, Trimethoprim	4	Yes
SAL_CA7856AA	EnteroBase	2014-03-01	2014	United States	USA	34.5003	-111.501	Poultry	Poultry	Chicken	chicken	15	Heidelberg	SAMN03282130	PRJNA186035	Beta-Lactam, Fosfomycin	Amoxicillin, Ampicillin, Cephalothin, Piperacillin, Ticarcillin, Fosfomycin	3	Yes
SAL_CA7857AA	EnteroBase	2012-01-01	2012	United States	USA	40.1671	-74.4999	Poultry	Food	Egg	product-eggs-raw-yolks	11	Enteritidis	SAMN03272213	PRJNA242847	NA	NA	0	No
SAL_CA7861AA	EnteroBase	2014-03-01	2014	United States	USA	34.5003	-111.501	Poultry	Poultry	Chicken	chicken	15	Heidelberg	SAMN03282132	PRJNA186035	Beta-Lactam, Sulphonamides, Aminoglycoside, Aminoglycoside, Fosfomycin	Amoxicillin, Ampicillin, Cephalothin, Piperacillin, Ticarcillin, Sulfamethoxazole, Gentamicin, Streptomycin, Fosfomycin	5	Yes
SAL_CA7908AA	EnteroBase	2014-03-01	2014	United States	USA	34.5003	-111.501	Poultry	Poultry	Chicken	chicken	15	Heidelberg	SAMN03282120	PRJNA186035	Fosfomycin	Fosfomycin	1	Yes
SAL_CA7909AA	EnteroBase	2014-03-01	2014	United States	USA	46.2502	-94.2506	Poultry	Poultry	Chicken	chicken	11	Enteritidis	SAMN03282117	PRJNA186035	NA	NA	0	No
SAL_CA7910AA	EnteroBase	2014-03-01	2014	United States	USA	34.8573	-118.149	Poultry	Poultry	Chicken	chicken	96	Schwarzengrund	SAMN03282119	PRJNA186035	Aminoglycoside	Streptomycin	1	Yes
SAL_CA7912AA	EnteroBase	2014-03-01	2014	United States	USA	34.8573	-118.149	Poultry	Poultry	Chicken	chicken	15	Heidelberg	SAMN03282115	PRJNA186035	Fosfomycin	Fosfomycin	1	Yes
SAL_CA7916AA	EnteroBase	2014-03-01	2014	United States	USA	46.2502	-94.2506	Poultry	Poultry	Chicken	chicken	11	Enteritidis	SAMN03282123	PRJNA186035	NA	NA	0	No
SAL_CA7917AA	EnteroBase	2014-03-01	2014	United States	USA	34.8573	-118.149	Poultry	Poultry	Chicken	chicken	96	Schwarzengrund	SAMN03282114	PRJNA186035	Aminoglycoside	Streptomycin	1	Yes
SAL_CA7920AA	EnteroBase	2014-03-01	2014	United States	USA	32.7504	-89.7504	Poultry	Poultry	Chicken	chicken	15	Heidelberg	SAMN03282116	PRJNA186035	Fosfomycin	Fosfomycin	1	Yes
SAL_CA7921AA	EnteroBase	2014-03-01	2014	United States	USA	34.8573	-118.149	Poultry	Poultry	Chicken	chicken	15	Heidelberg	SAMN03282113	PRJNA186035	Fosfomycin	Fosfomycin	1	Yes
SAL_CA7925AA	EnteroBase	2014-03-01	2014	United States	USA	34.8573	-118.149	Poultry	Poultry	Chicken	chicken	152	Kentucky	SAMN03282121	PRJNA186035	NA	NA	0	No
SAL_CA7929AA	EnteroBase	2014-03-01	2014	United States	USA	34.8573	-118.149	Poultry	Poultry	Chicken	chicken	152	Kentucky	SAMN03282111	PRJNA186035	Aminoglycoside, Tetracycline	Streptomycin, Doxycycline, Tetracycline, Minocycline	2	Yes
SAL_CA7932AA	EnteroBase	2014-03-01	2014	United States	USA	34.8573	-118.149	Poultry	Poultry	Chicken	chicken	2673	Kentucky	SAMN03282112	PRJNA186035	Aminoglycoside, Tetracycline	Streptomycin, Doxycycline, Tetracycline, Minocycline	2	Yes
SAL_CA7933AA	EnteroBase	2014-03-01	2014	United States	USA	38.0167	-85.9047	Poultry	Poultry	Chicken	chicken	152	Kentucky	SAMN03282110	PRJNA186035	Aminoglycoside, Tetracycline	Streptomycin, Doxycycline, Tetracycline, Minocycline	2	Yes
SAL_CA7934AA	EnteroBase	2014-03-01	2014	United States	USA	34.5003	-111.501	Poultry	Poultry	Chicken	chicken	19	I 4,[5],12:i:-	SAMN03282107	PRJNA186035	NA	NA	0	No
SAL_CA7935AA	EnteroBase	2015-01-01	2015	United States	USA	39.0003	-105.501	Bovine	Food	Bovine	beef tracheas	22	Braenderup	SAMN03344532	PRJNA186035	NA	NA	0	No
SAL_CA7938AA	EnteroBase	2014-03-01	2014	United States	USA	34.8573	-118.149	Poultry	Poultry	Chicken	chicken	152	Kentucky	SAMN03282122	PRJNA186035	NA	NA	0	No
SAL_CA7945AA	EnteroBase	2014-03-01	2014	United States	USA	34.8573	-118.149	Poultry	Poultry	Chicken	chicken	15	Heidelberg	SAMN03282106	PRJNA186035	Fosfomycin	Fosfomycin	1	Yes
SAL_CA7947AA	EnteroBase	2014-03-01	2014	United States	USA	32.7504	-89.7504	Poultry	Poultry	Chicken	chicken	316	Montevideo	SAMN03282109	PRJNA186035	NA	NA	0	No
SAL_CA7952AA	EnteroBase	2014-03-01	2014	United States	USA	34.5003	-111.501	Poultry	Poultry	Chicken	chicken	45	Newport	SAMN03282108	PRJNA186035	Sulphonamides, Aminoglycoside, Aminoglycoside	Sulfamethoxazole, Gentamicin, Streptomycin	2	Yes
SAL_CA7954AA	EnteroBase	2015-01-01	2015	United States	USA	39.0003	-105.501	Bovine	Food	Bovine	beef tracheas	-46	Mbandaka	SAMN03344531	PRJNA186035	Quinolone, Trimethoprim, Aminoglycoside, Sulphonamides, Tetracycline, Phenicol	Ciprofloxacin, Trimethoprim, Streptomycin, Sulfamethoxazole, Doxycycline, Tetracycline, Minocycline, Chloramphenicol, Florfenicol	6	Yes
SAL_CA7958AA	EnteroBase	2014-03-01	2014	United States	USA	46.2502	-94.2506	Poultry	Poultry	Chicken	chicken	152	Kentucky	SAMN03282118	PRJNA186035	Aminoglycoside, Tetracycline	Streptomycin, Doxycycline, Tetracycline, Minocycline	2	Yes
SAL_CA7959AA	EnteroBase	2014-03-01	2014	United States	USA	34.8573	-118.149	Poultry	Poultry	Chicken	chicken	19	Typhimurium	SAMN03282092	PRJNA186035	Sulphonamides, Tetracycline	Sulfamethoxazole, Doxycycline, Tetracycline	2	Yes
SAL_CA7960AA	EnteroBase	2014-03-01	2014	United States	USA	34.8573	-118.149	Poultry	Poultry	Chicken	chicken	152	Kentucky	SAMN03282095	PRJNA186035	Aminoglycoside, Tetracycline	Streptomycin, Doxycycline, Tetracycline, Minocycline	2	Yes
SAL_CA7961AA	EnteroBase	2014-03-01	2014	United States	USA	34.8573	-118.149	Poultry	Poultry	Chicken	chicken	152	Kentucky	SAMN03282093	PRJNA186035	Aminoglycoside, Tetracycline	Streptomycin, Doxycycline, Tetracycline, Minocycline	2	Yes
SAL_CA7971AA	EnteroBase	2014-03-01	2014	United States	USA	40.0003	-89.2504	Poultry	Poultry	Chicken	chicken	11	Enteritidis	SAMN03282100	PRJNA186035	NA	NA	0	No
SAL_CA7973AA	EnteroBase	2004-01-01	2004	United States	USA	41.667	-72.6665	Poultry	Food	Chicken	Chicken Breast	19	Typhimurium	SAMN02777826	PRJNA183850	Sulphonamides, Tetracycline, Beta-Lactam	Sulfamethoxazole, Doxycycline, Tetracycline, Amoxicillin, Amoxicillin+Clavulanic acid, Ampicillin, Ampicillin+Clavulanic acid, Cephalothin, Cefotaxime, Cefoxitin, Ceftazidime, Piperacillin, Piperacillin+Tazobactam, Ticarcillin, Ticarcillin+Clavulanic acid	7	Yes
SAL_CA7975AA	EnteroBase	2014-03-01	2014	United States	USA	34.8573	-118.149	Poultry	Poultry	Chicken	chicken	15	Heidelberg	SAMN03282091	PRJNA186035	Fosfomycin, Beta-Lactam	Fosfomycin, Amoxicillin, Ampicillin, Cephalothin, Piperacillin, Ticarcillin	3	Yes
SAL_CA7980AA	EnteroBase	2005-08-01	2005	United States	USA	46.2502	-94.2506	Swine	Livestock	Swine	Porcine Liver	19	Typhimurium	SAMN02699821	PRJNA215333	Sulphonamides, Trimethoprim, Aminoglycoside, Beta-Lactam, Aminoglycoside, Tetracycline, Phenicol	Sulfamethoxazole, Trimethoprim, Gentamicin, Tobramycin, Amoxicillin, Amoxicillin+Clavulanic acid, Ampicillin, Ampicillin+Clavulanic acid, Cephalothin, Cefotaxime, Cefoxitin, Ceftazidime, Piperacillin, Piperacillin+Tazobactam, Ticarcillin, Ticarcillin+Clavulanic acid, Streptomycin, Doxycycline, Tetracycline, Chloramphenicol, Florfenicol	10	Yes
SAL_CA7986AA	EnteroBase	2014-03-01	2014	United States	USA	34.8573	-118.149	Poultry	Poultry	Chicken	chicken	64	Anatum	SAMN03282104	PRJNA186035	NA	NA	0	No
SAL_CA7990AA	EnteroBase	2014-03-01	2014	United States	USA	33.6089	-91.2074	Poultry	Poultry	Chicken	chicken	15	Heidelberg	SAMN03282102	PRJNA186035	Fosfomycin	Fosfomycin	1	Yes
SAL_CA7991AA	EnteroBase	2014-03-01	2014	United States	USA	40.7077	-95.9077	Poultry	Poultry	Chicken	chicken	2132	Kentucky	SAMN03282096	PRJNA186035	Beta-Lactam, Aminoglycoside, Tetracycline	Amoxicillin, Amoxicillin+Clavulanic acid, Ampicillin, Ampicillin+Clavulanic acid, Cephalothin, Cefotaxime, Cefoxitin, Ceftazidime, Piperacillin, Piperacillin+Tazobactam, Ticarcillin, Ticarcillin+Clavulanic acid, Streptomycin, Doxycycline, Tetracycline, Minocycline	7	Yes
SAL_CA7998AA	EnteroBase	2006-01-01	2006	United States	USA	32.7504	-83.5002	Poultry	Food	Chicken	chicken breast	15	Heidelberg	SAMN03291519	PRJNA183851	Fosfomycin	Fosfomycin	1	Yes
SAL_CA7999AA	EnteroBase	2014-03-01	2014	United States	USA	34.8573	-118.149	Poultry	Poultry	Chicken	chicken	152	Kentucky	SAMN03282098	PRJNA186035	Aminoglycoside, Tetracycline	Streptomycin, Doxycycline, Tetracycline, Minocycline	2	Yes
SAL_CA8007AA	EnteroBase	2014-03-01	2014	United States	USA	40.0003	-89.2504	Poultry	Poultry	Chicken	chicken	152	Kentucky	SAMN03282103	PRJNA186035	Aminoglycoside, Tetracycline	Streptomycin, Doxycycline, Tetracycline, Minocycline	2	Yes
SAL_CA8009AA	EnteroBase	2014-03-01	2014	United States	USA	34.8573	-118.149	Poultry	Poultry	Chicken	chicken	413	Mbandaka	SAMN03282101	PRJNA186035	Trimethoprim, Sulphonamides, Tetracycline	Trimethoprim, Sulfamethoxazole, Doxycycline, Tetracycline	3	Yes
SAL_CA8014AA	EnteroBase	2014-03-01	2014	United States	USA	34.8573	-118.149	Poultry	Poultry	Chicken	chicken	152	Kentucky	SAMN03282094	PRJNA186035	Aminoglycoside, Tetracycline	Streptomycin, Doxycycline, Tetracycline, Minocycline	2	Yes
SAL_CA8018AA	EnteroBase	2005-08-01	2005	United States	USA	46.2502	-94.2506	Swine	Livestock	Swine	Porcine Tissue	19	Typhimurium	SAMN02699819	PRJNA215333	Sulphonamides, Beta-Lactam, Aminoglycoside, Aminoglycoside, Aminoglycoside	Sulfamethoxazole, Amoxicillin, Ampicillin, Cephalothin, Piperacillin, Ticarcillin, Plazomicin, Hygromycin, Gentamicin, Tobramycin, Streptomycin	4	Yes
SAL_CA8019AA	EnteroBase	2014-03-01	2014	United States	USA	34.8573	-118.149	Poultry	Poultry	Chicken	chicken	2675	Anatum	SAMN03282099	PRJNA186035	NA	NA	0	No
SAL_CA8024AA	EnteroBase	2014-03-01	2014	United States	USA	38.0167	-85.9047	Poultry	Poultry	Chicken	chicken	19	Typhimurium	SAMN03282089	PRJNA186035	Sulphonamides, Tetracycline	Sulfamethoxazole, Doxycycline, Tetracycline	2	Yes
[truncated: 20,433 more rows]
