# Supplementary material for: Multidrug Resistance Dynamics in Salmonella in Food Animals in the United States: An Analysis of Genomes from Public Databases
Source: Microbiol Spectr. 2021 Oct 27;9(2):e00495-21. doi: 10.1128/Spectrum.00495-21 (PMC8549754; doi:10.1128/Spectrum.00495-21)
Supplement: SUPPLEMENTAL FILE 5 — Supplemental material. Download SPECTRUM00495-21_Supp_4_seq14.xlsx, XLSX file, 0.1 MB [file spectrum00495-21_supp_4_seq14.xlsx]

## Sheet: Table_S4_MDR_Score_all_years
Year	Generic_Host	mdr_score	se.fit	upp_95	low_95
2000	Bovine	5.98265	1.19369	8.32228	3.64302
2001	Bovine	5.74691	1.12281	7.94763	3.5462
2002	Bovine	5.51118	1.052	7.5731	3.44926
2003	Bovine	5.27544	0.981268	7.19873	3.35216
2004	Bovine	5.03971	0.910634	6.82455	3.25487
2005	Bovine	4.80397	0.840122	6.45061	3.15733
2006	Bovine	4.56824	0.769768	6.07698	3.05949
2007	Bovine	4.3325	0.699618	5.70376	2.96125
2008	Bovine	4.09677	0.629741	5.33106	2.86248
2009	Bovine	3.86103	0.560238	4.9591	2.76297
2010	Bovine	3.6253	0.491269	4.58819	2.66241
2011	Bovine	3.38956	0.423095	4.21883	2.5603
2012	Bovine	3.15383	0.356172	3.85192	2.45573
2013	Bovine	2.91809	0.291364	3.48917	2.34702
2014	Bovine	2.68236	0.230462	3.13406	2.23065
2015	Bovine	2.44662	0.177532	2.79459	2.09866
2016	Bovine	2.21089	0.141803	2.48882	1.93295
2017	Bovine	1.97515	0.137419	2.24449	1.70581
2018	Bovine	1.73942	0.166868	2.06648	1.41236
2000	Poultry	1.83577	0.72081	3.24856	0.422987
2001	Poultry	1.84925	0.678126	3.17837	0.520122
2002	Poultry	1.86272	0.635475	3.10825	0.617191
2003	Poultry	1.8762	0.592865	3.03821	0.714181
2004	Poultry	1.88967	0.550306	2.96827	0.811072
2005	Poultry	1.90315	0.507809	2.89845	0.907839
2006	Poultry	1.91662	0.465393	2.82879	1.00445
2007	Poultry	1.93009	0.423081	2.75933	1.10086
2008	Poultry	1.94357	0.380907	2.69015	1.19699
2009	Poultry	1.95704	0.338925	2.62134	1.29275
2010	Poultry	1.97052	0.297215	2.55306	1.38798
2011	Poultry	1.98399	0.255909	2.48557	1.48241
2012	Poultry	1.99746	0.215241	2.41934	1.57559
2013	Poultry	2.01094	0.175655	2.35522	1.66666
2014	Poultry	2.02441	0.138084	2.29506	1.75377
2015	Poultry	2.03789	0.104719	2.24314	1.83264
2016	Poultry	2.05136	0.0809409	2.21001	1.89272
2017	Poultry	2.06484	0.076311	2.21441	1.91527
2018	Poultry	2.07831	0.0937115	2.26198	1.89464
2000	Swine	5.82087	1.69225	9.13769	2.50405
2001	Swine	5.5686	1.59193	8.68878	2.44841
2002	Swine	5.31633	1.49164	8.23994	2.39272
2003	Swine	5.06405	1.39138	7.79116	2.33694
2004	Swine	4.81178	1.29117	7.34248	2.28108
2005	Swine	4.55951	1.19102	6.89391	2.22511
2006	Swine	4.30724	1.09094	6.44548	2.16899
2007	Swine	4.05496	0.990957	5.99724	2.11269
2008	Swine	3.80269	0.891102	5.54925	2.05613
2009	Swine	3.55042	0.791422	5.10161	1.99923
2010	Swine	3.29815	0.691995	4.65446	1.94184
2011	Swine	3.04587	0.592947	4.20805	1.8837
2012	Swine	2.7936	0.494506	3.76283	1.82437
2013	Swine	2.54133	0.397123	3.31969	1.76297
2014	Swine	2.28906	0.301826	2.88063	1.69748
2015	Swine	2.03678	0.211452	2.45123	1.62234
2016	Swine	1.78451	0.136183	2.05143	1.51759
2017	Swine	1.53224	0.112253	1.75225	1.31222
2018	Swine	1.27997	0.163941	1.60129	0.95864
