# Supplementary material for: Multidrug Resistance Dynamics in Salmonella in Food Animals in the United States: An Analysis of Genomes from Public Databases
Source: Microbiol Spectr. 2021 Oct 27;9(2):e00495-21. doi: 10.1128/Spectrum.00495-21 (PMC8549754; doi:10.1128/Spectrum.00495-21)
Supplement: SUPPLEMENTAL FILE 6 — Supplemental material. Download SPECTRUM00495-21_Supp_5_seq15.xlsx, XLSX file, 0.1 MB [file spectrum00495-21_supp_5_seq15.xlsx]

## Sheet: Table_S5_antimicrobial_resistan
Year	Generic_Host	Phenotype	Prevalence	se.fit	low_CI	upp_CI	signif
2000	Bovine	Cephamycin	0.566776	0.0868582	0.396534	0.737018	yes
2001	Bovine	Cephamycin	0.537513	0.0825762	0.375663	0.699362	yes
2002	Bovine	Cephamycin	0.507989	0.0776721	0.355752	0.660227	yes
2003	Bovine	Cephamycin	0.47841	0.0722544	0.336791	0.620028	yes
2004	Bovine	Cephamycin	0.448981	0.0664484	0.318742	0.57922	yes
2005	Bovine	Cephamycin	0.419905	0.0603913	0.301538	0.538272	yes
2006	Bovine	Cephamycin	0.391375	0.0542268	0.28509	0.497659	yes
2007	Bovine	Cephamycin	0.363568	0.0481	0.269292	0.457844	yes
2008	Bovine	Cephamycin	0.336644	0.0421532	0.254024	0.419264	yes
2009	Bovine	Cephamycin	0.31074	0.0365233	0.239155	0.382326	yes
2010	Bovine	Cephamycin	0.285971	0.03134	0.224544	0.347397	yes
2011	Bovine	Cephamycin	0.262424	0.0267261	0.21004	0.314807	yes
2012	Bovine	Cephamycin	0.240163	0.0227955	0.195484	0.284843	yes
2013	Bovine	Cephamycin	0.21923	0.0196458	0.180724	0.257736	yes
2014	Bovine	Cephamycin	0.199642	0.0173367	0.165662	0.233622	yes
2015	Bovine	Cephamycin	0.181398	0.0158557	0.15032	0.212475	yes
2016	Bovine	Cephamycin	0.164478	0.0150924	0.134897	0.194059	yes
2017	Bovine	Cephamycin	0.148849	0.0148565	0.119731	0.177968	yes
2018	Bovine	Cephamycin	0.134467	0.0149366	0.105191	0.163742	yes
2000	Poultry	Cephamycin	0.235917	0.0699121	0.0988892	0.372945	yes
2001	Poultry	Cephamycin	0.215249	0.0618597	0.094004	0.336494	yes
2002	Poultry	Cephamycin	0.195927	0.054308	0.0894837	0.302371	yes
2003	Poultry	Cephamycin	0.177947	0.0473078	0.0852236	0.27067	yes
2004	Poultry	Cephamycin	0.161286	0.0408899	0.0811413	0.24143	yes
2005	Poultry	Cephamycin	0.145907	0.0350675	0.0771749	0.21464	yes
2006	Poultry	Cephamycin	0.131765	0.0298391	0.0732804	0.19025	yes
2007	Poultry	Cephamycin	0.118803	0.0251913	0.0694277	0.168178	yes
2008	Poultry	Cephamycin	0.106959	0.0211023	0.065598	0.148319	yes
2009	Poultry	Cephamycin	0.0961664	0.0175441	0.0617799	0.130553	yes
2010	Poultry	Cephamycin	0.0863578	0.0144855	0.0579662	0.114749	yes
2011	Poultry	Cephamycin	0.0774639	0.0118941	0.0541515	0.100776	yes
2012	Poultry	Cephamycin	0.0694164	0.00973821	0.0503295	0.0885033	yes
2013	Poultry	Cephamycin	0.0621486	0.00798779	0.0464925	0.0778047	yes
2014	Poultry	Cephamycin	0.0555963	0.0066137	0.0426334	0.0685591	yes
2015	Poultry	Cephamycin	0.0496982	0.00558455	0.0387524	0.0606439	yes
2016	Poultry	Cephamycin	0.0443963	0.00486096	0.0348689	0.0539238	yes
2017	Poultry	Cephamycin	0.0396365	0.00439055	0.031031	0.048242	yes
2018	Poultry	Cephamycin	0.0353681	0.00410967	0.0273132	0.0434231	yes
2000	Swine	Cephamycin	0.216046	0.071024	0.076839	0.355253	yes
2001	Swine	Cephamycin	0.196671	0.0632076	0.0727839	0.320558	yes
2002	Swine	Cephamycin	0.178637	0.0559282	0.0690178	0.288257	yes
2003	Swine	Cephamycin	0.161924	0.0492222	0.0654483	0.258399	yes
2004	Swine	Cephamycin	0.146495	0.0431073	0.062005	0.230986	yes
2005	Swine	Cephamycin	0.132305	0.0375857	0.058637	0.205973	yes
2006	Swine	Cephamycin	0.119297	0.0326464	0.0553099	0.183284	yes
2007	Swine	Cephamycin	0.107409	0.0282686	0.052003	0.162816	yes
2008	Swine	Cephamycin	0.0965767	0.0244236	0.0487065	0.144447	yes
2009	Swine	Cephamycin	0.0867303	0.0210773	0.0454187	0.128042	yes
2010	Swine	Cephamycin	0.0778013	0.018192	0.0421449	0.113458	yes
2011	Swine	Cephamycin	0.0697214	0.0157278	0.038895	0.100548	yes
2012	Swine	Cephamycin	0.0624238	0.0136432	0.035683	0.0891646	yes
2013	Swine	Cephamycin	0.0558442	0.0118967	0.0325266	0.0791618	yes
2014	Swine	Cephamycin	0.0499212	0.0104464	0.0294461	0.0703962	yes
2015	Swine	Cephamycin	0.0445967	0.00925119	0.0264643	0.062729	yes
2016	Swine	Cephamycin	0.0398163	0.008271	0.0236051	0.0560274	yes
2017	Swine	Cephamycin	0.0355292	0.00746798	0.020892	0.0501665	yes
2018	Swine	Cephamycin	0.0316886	0.00680735	0.0183462	0.045031	yes
2000	Bovine	Early_Gen_Cephalosporin	0.602529	0.0724492	0.460529	0.744529	yes
2001	Bovine	Early_Gen_Cephalosporin	0.576266	0.0695032	0.44004	0.712493	yes
2002	Bovine	Early_Gen_Cephalosporin	0.549566	0.0660701	0.420068	0.679063	yes
2003	Bovine	Early_Gen_Cephalosporin	0.522576	0.062211	0.400643	0.64451	yes
2004	Bovine	Early_Gen_Cephalosporin	0.495455	0.0580014	0.381772	0.609137	yes
2005	Bovine	Early_Gen_Cephalosporin	0.46836	0.0535283	0.363444	0.573275	yes
2006	Bovine	Early_Gen_Cephalosporin	0.44145	0.0488881	0.345629	0.537271	yes
2007	Bovine	Early_Gen_Cephalosporin	0.41488	0.0441844	0.328278	0.501481	yes
2008	Bovine	Early_Gen_Cephalosporin	0.388796	0.0395253	0.311326	0.466265	yes
2009	Bovine	Early_Gen_Cephalosporin	0.363333	0.0350216	0.294691	0.431975	yes
2010	Bovine	Early_Gen_Cephalosporin	0.338614	0.030786	0.278274	0.398955	yes
2011	Bovine	Early_Gen_Cephalosporin	0.314746	0.0269312	0.261961	0.367531	yes
2012	Bovine	Early_Gen_Cephalosporin	0.291817	0.0235681	0.245624	0.338011	yes
2013	Bovine	Early_Gen_Cephalosporin	0.269901	0.020798	0.229137	0.310665	yes
2014	Bovine	Early_Gen_Cephalosporin	0.249053	0.0186957	0.212409	0.285696	yes
2015	Bovine	Early_Gen_Cephalosporin	0.229308	0.0172842	0.195431	0.263185	yes
2016	Bovine	Early_Gen_Cephalosporin	0.21069	0.0165109	0.178329	0.243052	yes
2017	Bovine	Early_Gen_Cephalosporin	0.193205	0.0162507	0.161353	0.225056	yes
2018	Bovine	Early_Gen_Cephalosporin	0.176845	0.0163401	0.144819	0.208872	yes
2000	Poultry	Early_Gen_Cephalosporin	0.485871	0.0799232	0.329222	0.64252	yes
2001	Poultry	Early_Gen_Cephalosporin	0.458823	0.0748463	0.312125	0.605522	yes
2002	Poultry	Early_Gen_Cephalosporin	0.432016	0.0694347	0.295924	0.568108	yes
2003	Poultry	Early_Gen_Cephalosporin	0.405602	0.0637879	0.280577	0.530626	yes
2004	Poultry	Early_Gen_Cephalosporin	0.379722	0.0580077	0.266027	0.493417	yes
2005	Poultry	Early_Gen_Cephalosporin	0.354509	0.0521947	0.252208	0.456811	yes
2006	Poultry	Early_Gen_Cephalosporin	0.33008	0.046445	0.239047	0.421112	yes
2007	Poultry	Early_Gen_Cephalosporin	0.306534	0.0408475	0.226473	0.386595	yes
2008	Poultry	Early_Gen_Cephalosporin	0.283956	0.0354825	0.21441	0.353501	yes
2009	Poultry	Early_Gen_Cephalosporin	0.262412	0.0304206	0.202787	0.322036	yes
2010	Poultry	Early_Gen_Cephalosporin	0.241949	0.0257234	0.191532	0.292367	yes
2011	Poultry	Early_Gen_Cephalosporin	0.222601	0.0214453	0.180569	0.264634	yes
2012	Poultry	Early_Gen_Cephalosporin	0.204384	0.0176372	0.169815	0.238952	yes
2013	Poultry	Early_Gen_Cephalosporin	0.187297	0.0143522	0.159167	0.215428	yes
2014	Poultry	Early_Gen_Cephalosporin	0.171332	0.0116523	0.148493	0.19417	yes
2015	Poultry	Early_Gen_Cephalosporin	0.156465	0.00960919	0.137631	0.175299	yes
2016	Poultry	Early_Gen_Cephalosporin	0.142667	0.00828218	0.126434	0.1589	yes
2017	Poultry	Early_Gen_Cephalosporin	0.129898	0.00765638	0.114891	0.144904	yes
2018	Poultry	Early_Gen_Cephalosporin	0.118114	0.00759183	0.103234	0.132994	yes
2000	Swine	Early_Gen_Cephalosporin	0.528795	0.0814377	0.369177	0.688413	yes
2001	Swine	Early_Gen_Cephalosporin	0.50169	0.0772841	0.350213	0.653166	yes
2002	Swine	Early_Gen_Cephalosporin	0.474574	0.0727126	0.332058	0.617091	yes
2003	Swine	Early_Gen_Cephalosporin	0.447608	0.0678121	0.314697	0.58052	yes
2004	Swine	Early_Gen_Cephalosporin	0.420947	0.062679	0.298096	0.543798	yes
2005	Swine	Early_Gen_Cephalosporin	0.394739	0.057414	0.282207	0.50727	yes
2006	Swine	Early_Gen_Cephalosporin	0.369122	0.0521187	0.266969	0.471275	yes
2007	Swine	Early_Gen_Cephalosporin	0.344222	0.0468926	0.252313	0.436132	yes
2008	Swine	Early_Gen_Cephalosporin	0.32015	0.0418303	0.238162	0.402137	yes
2009	Swine	Early_Gen_Cephalosporin	0.296998	0.03702	0.224439	0.369558	yes
2010	Swine	Early_Gen_Cephalosporin	0.274844	0.0325417	0.211062	0.338626	yes
2011	Swine	Early_Gen_Cephalosporin	0.253746	0.0284668	0.197951	0.309541	yes
2012	Swine	Early_Gen_Cephalosporin	0.233746	0.0248567	0.185027	0.282465	yes
2013	Swine	Early_Gen_Cephalosporin	0.214868	0.0217612	0.172216	0.25752	yes
2014	Swine	Early_Gen_Cephalosporin	0.197122	0.0192137	0.159464	0.234781	yes
2015	Swine	Early_Gen_Cephalosporin	0.180505	0.0172232	0.146748	0.214263	yes
2016	Swine	Early_Gen_Cephalosporin	0.165001	0.0157659	0.1341	0.195903	yes
2017	Swine	Early_Gen_Cephalosporin	0.150584	0.0147799	0.121616	0.179553	yes
2018	Swine	Early_Gen_Cephalosporin	0.13722	0.0141716	0.109444	0.164996	yes
2000	Bovine	Fosfomycin	0.196864	0.0627876	0.0738002	0.319928	yes
2001	Bovine	Fosfomycin	0.184887	0.0564581	0.0742287	0.295544	yes
2002	Bovine	Fosfomycin	0.17348	0.0505334	0.0744351	0.272526	yes
2003	Bovine	Fosfomycin	0.162638	0.0450204	0.0743978	0.250878	yes
2004	Bovine	Fosfomycin	0.152348	0.0399223	0.0741	0.230595	yes
2005	Bovine	Fosfomycin	0.142598	0.0352394	0.0735287	0.211667	yes
2006	Bovine	Fosfomycin	0.133374	0.0309696	0.0726735	0.194074	yes
2007	Bovine	Fosfomycin	0.12466	0.0271095	0.0715251	0.177794	yes
2008	Bovine	Fosfomycin	0.116438	0.0236551	0.0700744	0.162802	yes
2009	Bovine	Fosfomycin	0.108692	0.0206026	0.0683109	0.149073	yes
2010	Bovine	Fosfomycin	0.101402	0.0179486	0.0662226	0.136581	yes
2011	Bovine	Fosfomycin	0.0945487	0.0156898	0.0637967	0.125301	yes
2012	Bovine	Fosfomycin	0.0881133	0.0138218	0.0610226	0.115204	yes
2013	Bovine	Fosfomycin	0.0820763	0.0123355	0.0578987	0.106254	yes
2014	Bovine	Fosfomycin	0.0764182	0.0112126	0.0544414	0.098395	yes
2015	Bovine	Fosfomycin	0.0711199	0.0104211	0.0506946	0.0915452	yes
2016	Bovine	Fosfomycin	0.0661627	0.00991332	0.0467326	0.0855928	yes
2017	Bovine	Fosfomycin	0.0615281	0.00963058	0.0426522	0.0804041	yes
2018	Bovine	Fosfomycin	0.0571983	0.00951087	0.038557	0.0758396	yes
2000	Poultry	Fosfomycin	0.270796	0.0819241	0.110225	0.431367	yes
2001	Poultry	Fosfomycin	0.255753	0.07437	0.109988	0.401518	yes
2002	Poultry	Fosfomycin	0.241269	0.0671119	0.10973	0.372808	yes
2003	Poultry	Fosfomycin	0.227355	0.0601812	0.1094	0.34531	yes
2004	Poultry	Fosfomycin	0.214017	0.0536033	0.108954	0.319079	yes
2005	Poultry	Fosfomycin	0.201257	0.047398	0.108357	0.294157	yes
2006	Poultry	Fosfomycin	0.189076	0.0415799	0.107579	0.270572	yes
2007	Poultry	Fosfomycin	0.177467	0.0361593	0.106595	0.24834	yes
2008	Poultry	Fosfomycin	0.166426	0.031143	0.105385	0.227466	yes
2009	Poultry	Fosfomycin	0.155941	0.0265355	0.103931	0.20795	yes
2010	Poultry	Fosfomycin	0.146	0.022341	0.102212	0.189789	yes
2011	Poultry	Fosfomycin	0.136591	0.0185657	0.100203	0.17298	yes
2012	Poultry	Fosfomycin	0.127698	0.0152216	0.0978637	0.157532	yes
2013	Poultry	Fosfomycin	0.119304	0.0123332	0.0951305	0.143477	yes
2014	Poultry	Fosfomycin	0.111391	0.00994639	0.0918957	0.130886	yes
2015	Poultry	Fosfomycin	0.103941	0.00813603	0.0879939	0.119887	yes
2016	Poultry	Fosfomycin	0.0969343	0.00699144	0.0832311	0.110638	yes
2017	Poultry	Fosfomycin	0.0903528	0.00654467	0.0775252	0.10318	yes
2018	Poultry	Fosfomycin	0.0841765	0.00668388	0.0710761	0.0972769	yes
2000	Swine	Fosfomycin	0.388252	0.0987194	0.194762	0.581742	yes
2001	Swine	Fosfomycin	0.369994	0.0913872	0.190875	0.549113	yes
2002	Swine	Fosfomycin	0.352102	0.0840888	0.187287	0.516916	yes
2003	Swine	Fosfomycin	0.334615	0.076886	0.183918	0.485311	yes
2004	Swine	Fosfomycin	0.31757	0.0698372	0.180689	0.454451	yes
2005	Swine	Fosfomycin	0.301001	0.0629972	0.177527	0.424476	yes
2006	Swine	Fosfomycin	0.284936	0.0564171	0.174358	0.395514	yes
2007	Swine	Fosfomycin	0.269398	0.0501446	0.171114	0.367681	yes
2008	Swine	Fosfomycin	0.254405	0.0442243	0.167725	0.341085	yes
2009	Swine	Fosfomycin	0.239973	0.0386996	0.164122	0.315824	yes
2010	Swine	Fosfomycin	0.226111	0.0336141	0.160228	0.291995	yes
2011	Swine	Fosfomycin	0.212826	0.0290144	0.155958	0.269694	yes
2012	Swine	Fosfomycin	0.20012	0.0249534	0.151211	0.249028	yes
2013	Swine	Fosfomycin	0.18799	0.021492	0.145866	0.230115	yes
2014	Swine	Fosfomycin	0.176434	0.0186977	0.139787	0.213082	yes
2015	Swine	Fosfomycin	0.165444	0.0166308	0.132848	0.19804	yes
2016	Swine	Fosfomycin	0.155009	0.0153155	0.124991	0.185028	yes
2017	Swine	Fosfomycin	0.145118	0.0147054	0.116296	0.173941	yes
2018	Swine	Fosfomycin	0.135757	0.0146745	0.106995	0.164519	yes
2000	Bovine	Fourth_Gen_Cef	1.74e-06	3.44e-06	-5.01e-06	8.48e-06	yes
2001	Bovine	Fourth_Gen_Cef	2.72e-06	5.11e-06	-7.3e-06	1.27e-05	yes
2002	Bovine	Fourth_Gen_Cef	4.25e-06	7.58e-06	-1.06e-05	1.91e-05	yes
2003	Bovine	Fourth_Gen_Cef	6.66e-06	1.12e-05	-1.53e-05	2.86e-05	yes
2004	Bovine	Fourth_Gen_Cef	1.04e-05	1.65e-05	-2.2e-05	4.28e-05	yes
2005	Bovine	Fourth_Gen_Cef	1.63e-05	2.43e-05	-3.14e-05	6.4e-05	yes
2006	Bovine	Fourth_Gen_Cef	2.55e-05	3.57e-05	-4.44e-05	9.54e-05	yes
2007	Bovine	Fourth_Gen_Cef	3.99e-05	5.22e-05	-6.25e-05	0.000142	yes
2008	Bovine	Fourth_Gen_Cef	6.24e-05	7.62e-05	-8.7e-05	0.000212	yes
2009	Bovine	Fourth_Gen_Cef	9.77e-05	0.000111	-0.00012	0.000315	yes
2010	Bovine	Fourth_Gen_Cef	0.000153	0.000161	-0.000164	0.000469	yes
2011	Bovine	Fourth_Gen_Cef	0.000239	0.000235	-0.000221	0.000699	yes
2012	Bovine	Fourth_Gen_Cef	0.000374	0.000342	-0.000296	0.00104359	yes
2013	Bovine	Fourth_Gen_Cef	0.000585	0.000499	-0.000393	0.00156359	yes
2014	Bovine	Fourth_Gen_Cef	0.000915	0.000735	-0.000525	0.00235575	yes
2015	Bovine	Fourth_Gen_Cef	0.00143117	0.0010947	-0.000714	0.00357677	yes
2016	Bovine	Fourth_Gen_Cef	0.00223747	0.00165643	-0.00100914	0.00548407	yes
2017	Bovine	Fourth_Gen_Cef	0.00349643	0.00255454	-0.00151046	0.00850332	yes
2018	Bovine	Fourth_Gen_Cef	0.00545992	0.00401902	-0.00241737	0.0133372	yes
2000	Poultry	Fourth_Gen_Cef	3.25e-05	6.07e-05	-8.64e-05	0.000151	yes
2001	Poultry	Fourth_Gen_Cef	5.09e-05	8.95e-05	-0.000124	0.000226	yes
2002	Poultry	Fourth_Gen_Cef	7.96e-05	0.000131	-0.000178	0.000337	yes
2003	Poultry	Fourth_Gen_Cef	0.000124	0.000192	-0.000252	0.000501	yes
2004	Poultry	Fourth_Gen_Cef	0.000195	0.00028	-0.000353	0.000743	yes
2005	Poultry	Fourth_Gen_Cef	0.000305	0.000405	-0.000489	0.00109809	yes
2006	Poultry	Fourth_Gen_Cef	0.000477	0.000582	-0.000664	0.00161723	yes
2007	Poultry	Fourth_Gen_Cef	0.000746	0.00083	-0.000881	0.00237234	yes
2008	Poultry	Fourth_Gen_Cef	0.00116615	0.00117244	-0.00113183	0.00346413	yes
2009	Poultry	Fourth_Gen_Cef	0.00182342	0.00163681	-0.00138473	0.00503156	yes
2010	Poultry	Fourth_Gen_Cef	0.00285007	0.00225133	-0.00156253	0.00726268	yes
2011	Poultry	Fourth_Gen_Cef	0.0044522	0.00303736	-0.00150102	0.0104054	yes
2012	Poultry	Fourth_Gen_Cef	0.00694867	0.00399312	-0.000878	0.0147752	yes
2013	Poultry	Fourth_Gen_Cef	0.0108298	0.00506317	0.000906	0.0207536	yes
2014	Poultry	Fourth_Gen_Cef	0.0168418	0.00608723	0.00491081	0.0287728	yes
2015	Poultry	Fourth_Gen_Cef	0.0261033	0.00673312	0.0129064	0.0393002	yes
2016	Poultry	Fourth_Gen_Cef	0.0402493	0.00650823	0.0274931	0.0530054	yes
2017	Poultry	Fourth_Gen_Cef	0.0615766	0.00573819	0.0503297	0.0728234	yes
2018	Poultry	Fourth_Gen_Cef	0.0931085	0.0101943	0.0731277	0.113089	yes
2000	Swine	Fourth_Gen_Cef	5.66e-06	1.06e-05	-1.51e-05	2.64e-05	yes
2001	Swine	Fourth_Gen_Cef	8.85e-06	1.57e-05	-2.19e-05	3.96e-05	yes
2002	Swine	Fourth_Gen_Cef	1.38e-05	2.31e-05	-3.14e-05	5.91e-05	yes
2003	Swine	Fourth_Gen_Cef	2.17e-05	3.38e-05	-4.46e-05	8.8e-05	yes
2004	Swine	Fourth_Gen_Cef	3.39e-05	4.94e-05	-6.3e-05	0.000131	yes
2005	Swine	Fourth_Gen_Cef	5.3e-05	7.19e-05	-8.78e-05	0.000194	yes
2006	Swine	Fourth_Gen_Cef	8.3e-05	0.000104	-0.000121	0.000287	yes
2007	Swine	Fourth_Gen_Cef	0.00013	0.00015	-0.000163	0.000423	yes
2008	Swine	Fourth_Gen_Cef	0.000203	0.000214	-0.000216	0.000622	yes
2009	Swine	Fourth_Gen_Cef	0.000318	0.000303	-0.000277	0.000912	yes
2010	Swine	Fourth_Gen_Cef	0.000497	0.000427	-0.00034	0.00133415	yes
2011	Swine	Fourth_Gen_Cef	0.000778	0.000596	-0.000391	0.00194612	yes
2012	Swine	Fourth_Gen_Cef	0.00121635	0.000825	-0.000402	0.00283433	yes
2013	Swine	Fourth_Gen_Cef	0.00190186	0.0011362	-0.000325	0.00412883	yes
2014	Swine	Fourth_Gen_Cef	0.00297256	0.00156283	-9.06e-05	0.0060357	yes
2015	Swine	Fourth_Gen_Cef	0.00464322	0.00217317	0.000384	0.00890264	yes
2016	Swine	Fourth_Gen_Cef	0.00724602	0.00311386	0.00114285	0.0133492	yes
2017	Swine	Fourth_Gen_Cef	0.0112913	0.00469531	0.00208848	0.0204941	yes
2018	Swine	Fourth_Gen_Cef	0.017555	0.00751065	0.00283413	0.0322759	yes
2000	Bovine	Gentamicin	0.0178066	0.0109291	-0.00361435	0.0392276	no
2001	Bovine	Gentamicin	0.0177796	0.0103866	-0.00257816	0.0381374	no
2002	Bovine	Gentamicin	0.0177527	0.00985527	-0.00156365	0.037069	no
2003	Bovine	Gentamicin	0.0177257	0.00933651	-0.000574	0.0360253	no
2004	Bovine	Gentamicin	0.0176989	0.00883218	0.000388	0.0350099	no
2005	Bovine	Gentamicin	0.017672	0.0083445	0.0013168	0.0340272	no
2006	Bovine	Gentamicin	0.0176452	0.00787613	0.002208	0.0330824	no
2007	Bovine	Gentamicin	0.0176184	0.00743026	0.00305513	0.0321818	no
2008	Bovine	Gentamicin	0.0175917	0.00701072	0.00385071	0.0313327	no
2009	Bovine	Gentamicin	0.017565	0.006622	0.0045859	0.0305442	no
2010	Bovine	Gentamicin	0.0175384	0.00626932	0.00525051	0.0298263	no
2011	Bovine	Gentamicin	0.0175118	0.00595852	0.00583307	0.0291905	no
2012	Bovine	Gentamicin	0.0174852	0.00569589	0.00632126	0.0286492	no
2013	Bovine	Gentamicin	0.0174587	0.00548776	0.00670268	0.0282147	no
2014	Bovine	Gentamicin	0.0174322	0.00533989	0.00696601	0.0278984	no
2015	Bovine	Gentamicin	0.0174057	0.00525676	0.0071025	0.027709	no
2016	Bovine	Gentamicin	0.0173793	0.00524084	0.00710729	0.0276514	no
2017	Bovine	Gentamicin	0.017353	0.00529214	0.00698038	0.0277256	no
2018	Bovine	Gentamicin	0.0173266	0.00540816	0.00672664	0.0279266	no
2000	Poultry	Gentamicin	0.129968	0.0664008	-0.000177	0.260114	no
2001	Poultry	Gentamicin	0.129794	0.0624161	0.00745794	0.252129	no
2002	Poultry	Gentamicin	0.129619	0.0584443	0.0150683	0.24417	no
2003	Poultry	Gentamicin	0.129445	0.0544861	0.0226522	0.236238	no
2004	Poultry	Gentamicin	0.129271	0.0505425	0.0302076	0.228334	no
2005	Poultry	Gentamicin	0.129097	0.046615	0.0377316	0.220462	no
2006	Poultry	Gentamicin	0.128923	0.0427055	0.0452207	0.212626	no
2007	Poultry	Gentamicin	0.12875	0.0388166	0.0526695	0.20483	no
2008	Poultry	Gentamicin	0.128577	0.0349521	0.0600706	0.197083	no
2009	Poultry	Gentamicin	0.128404	0.0311177	0.067413	0.189394	no
2010	Poultry	Gentamicin	0.128231	0.0273221	0.0746794	0.181782	no
2011	Poultry	Gentamicin	0.128058	0.0235797	0.0818419	0.174274	no
2012	Poultry	Gentamicin	0.127886	0.0199151	0.0888521	0.166919	no
2013	Poultry	Gentamicin	0.127713	0.0163741	0.0956202	0.159807	no
2014	Poultry	Gentamicin	0.127541	0.0130497	0.101964	0.153119	no
2015	Poultry	Gentamicin	0.12737	0.0101465	0.107482	0.147257	no
2016	Poultry	Gentamicin	0.127198	0.00811615	0.11129	0.143106	no
2017	Poultry	Gentamicin	0.127026	0.00767135	0.111991	0.142062	no
2018	Poultry	Gentamicin	0.126855	0.00903755	0.109142	0.144569	no
2000	Swine	Gentamicin	0.0525741	0.0299522	-0.00613225	0.11128	no
2001	Swine	Gentamicin	0.0524972	0.0282708	-0.00291356	0.107908	no
2002	Swine	Gentamicin	0.0524204	0.0266058	0.000273	0.104568	no
2003	Swine	Gentamicin	0.0523437	0.0249596	0.00342289	0.101264	no
2004	Swine	Gentamicin	0.0522671	0.0233349	0.00653061	0.0980036	no
2005	Swine	Gentamicin	0.0521906	0.0217355	0.00958895	0.0947922	no
2006	Swine	Gentamicin	0.0521142	0.0201661	0.0125886	0.0916398	no
2007	Swine	Gentamicin	0.0520379	0.0186329	0.0155174	0.0885584	no
2008	Swine	Gentamicin	0.0519617	0.0171442	0.0183592	0.0855643	no
2009	Swine	Gentamicin	0.0518857	0.0157109	0.0210923	0.0826791	no
2010	Swine	Gentamicin	0.0518097	0.0143481	0.0236875	0.0799319	no
2011	Swine	Gentamicin	0.0517338	0.0130757	0.0261054	0.0773623	no
2012	Swine	Gentamicin	0.0516581	0.0119209	0.0282932	0.075023	no
2013	Swine	Gentamicin	0.0515824	0.0109186	0.030182	0.0729829	no
2014	Swine	Gentamicin	0.0515069	0.0101119	0.0316877	0.0713261	no
2015	Swine	Gentamicin	0.0514315	0.00954786	0.0327176	0.0701453	no
2016	Swine	Gentamicin	0.0513561	0.00926838	0.0331901	0.0695221	no
2017	Swine	Gentamicin	0.0512809	0.00929652	0.0330597	0.0695021	no
2018	Swine	Gentamicin	0.0512058	0.0096271	0.0323366	0.0700749	no
2000	Bovine	Inhibitor	0.571425	0.0864377	0.402007	0.740843	yes
2001	Bovine	Inhibitor	0.541939	0.082276	0.380679	0.7032	yes
2002	Bovine	Inhibitor	0.512157	0.077474	0.360308	0.664006	yes
2003	Bovine	Inhibitor	0.482289	0.0721394	0.340896	0.623682	yes
2004	Bovine	Inhibitor	0.452546	0.0663975	0.322407	0.582685	yes
2005	Bovine	Inhibitor	0.423139	0.0603867	0.304781	0.541497	yes
2006	Bovine	Inhibitor	0.394266	0.0542528	0.28793	0.500602	yes
2007	Bovine	Inhibitor	0.366113	0.0481436	0.271751	0.460474	yes
2008	Bovine	Inhibitor	0.338846	0.0422043	0.256125	0.421566	yes
2009	Bovine	Inhibitor	0.312608	0.0365748	0.240921	0.384294	yes
2010	Bovine	Inhibitor	0.287518	0.0313877	0.225998	0.349038	yes
2011	Bovine	Inhibitor	0.263669	0.0267679	0.211204	0.316134	yes
2012	Bovine	Inhibitor	0.24113	0.022831	0.196381	0.285878	yes
2013	Bovine	Inhibitor	0.219941	0.0196751	0.181378	0.258504	yes
2014	Bovine	Inhibitor	0.200123	0.0173598	0.166098	0.234149	yes
2015	Bovine	Inhibitor	0.181675	0.0158713	0.150568	0.212783	yes
2016	Bovine	Inhibitor	0.164578	0.0150981	0.134986	0.19417	yes
2017	Bovine	Inhibitor	0.148797	0.0148495	0.119692	0.177902	yes
2018	Bovine	Inhibitor	0.134287	0.0149145	0.105054	0.163519	yes
2000	Poultry	Inhibitor	0.239514	0.0704859	0.101362	0.377667	yes
2001	Poultry	Inhibitor	0.218427	0.0623791	0.096164	0.34069	yes
2002	Poultry	Inhibitor	0.198711	0.0547664	0.0913687	0.306053	yes
2003	Poultry	Inhibitor	0.180364	0.0477031	0.0868658	0.273862	yes
2004	Poultry	Inhibitor	0.163365	0.0412231	0.0825681	0.244163	yes
2005	Poultry	Inhibitor	0.14768	0.0353422	0.0784097	0.216951	yes
2006	Poultry	Inhibitor	0.133261	0.0300604	0.074343	0.19218	yes
2007	Poultry	Inhibitor	0.120052	0.0253656	0.0703353	0.169769	yes
2008	Poultry	Inhibitor	0.107989	0.0212363	0.0663656	0.149612	yes
2009	Poultry	Inhibitor	0.097004	0.0176445	0.0624208	0.131587	yes
2010	Poultry	Inhibitor	0.0870277	0.0145587	0.0584926	0.115563	yes
2011	Poultry	Inhibitor	0.0779887	0.011946	0.0545746	0.101403	yes
2012	Poultry	Inhibitor	0.0698168	0.00977392	0.0506599	0.0889737	yes
2013	Poultry	Inhibitor	0.0624432	0.00801161	0.0467404	0.0781459	yes
2014	Poultry	Inhibitor	0.0558016	0.00662899	0.0428088	0.0687944	yes
2015	Poultry	Inhibitor	0.0498289	0.00559366	0.0388653	0.0607924	yes
2016	Poultry	Inhibitor	0.0444653	0.00486527	0.0349294	0.0540013	yes
2017	Poultry	Inhibitor	0.039655	0.00439062	0.0310494	0.0482606	yes
2018	Poultry	Inhibitor	0.0353459	0.00410551	0.0272991	0.0433927	yes
2000	Swine	Inhibitor	0.221291	0.0720228	0.0801268	0.362456	yes
2001	Swine	Inhibitor	0.201383	0.0641233	0.0757018	0.327065	yes
2002	Swine	Inhibitor	0.182846	0.0567522	0.0716117	0.29408	yes
2003	Swine	Inhibitor	0.165661	0.0499509	0.0677571	0.263565	yes
2004	Swine	Inhibitor	0.149795	0.0437416	0.0640614	0.235528	yes
2005	Swine	Inhibitor	0.135202	0.0381295	0.0604683	0.209936	yes
2006	Swine	Inhibitor	0.121827	0.0331062	0.0569392	0.186716	yes
2007	Swine	Inhibitor	0.109608	0.0286522	0.0534497	0.165766	yes
2008	Swine	Inhibitor	0.0984768	0.0247395	0.0499873	0.146966	yes
2009	Swine	Inhibitor	0.0883638	0.0213344	0.0465483	0.130179	yes
2010	Swine	Inhibitor	0.0791981	0.0183989	0.0431362	0.11526	yes
2011	Swine	Inhibitor	0.0709092	0.0158926	0.0397598	0.102059	yes
2012	Swine	Inhibitor	0.0634281	0.0137734	0.0364322	0.0904239	yes
2013	Swine	Inhibitor	0.0566881	0.0119988	0.0331705	0.0802057	yes
2014	Swine	Inhibitor	0.0506256	0.0105261	0.0299945	0.0712566	yes
2015	Swine	Inhibitor	0.0451803	0.00931309	0.0269267	0.063434	yes
2016	Swine	Inhibitor	0.0402959	0.00831897	0.0239908	0.0566011	yes
2017	Swine	Inhibitor	0.0359197	0.00750498	0.02121	0.0506295	yes
2018	Swine	Inhibitor	0.0320029	0.00683559	0.0186052	0.0454007	yes
2000	Bovine	Monobactam	1.78e-06	3.53e-06	-5.13e-06	8.7e-06	yes
2001	Bovine	Monobactam	2.79e-06	5.23e-06	-7.47e-06	1.3e-05	yes
2002	Bovine	Monobactam	4.36e-06	7.75e-06	-1.08e-05	1.95e-05	yes
2003	Bovine	Monobactam	6.81e-06	1.14e-05	-1.56e-05	2.92e-05	yes
2004	Bovine	Monobactam	1.06e-05	1.68e-05	-2.24e-05	4.37e-05	yes
2005	Bovine	Monobactam	1.66e-05	2.48e-05	-3.19e-05	6.51e-05	yes
2006	Bovine	Monobactam	2.59e-05	3.63e-05	-4.51e-05	9.7e-05	yes
2007	Bovine	Monobactam	4.05e-05	5.3e-05	-6.33e-05	0.000144	yes
2008	Bovine	Monobactam	6.33e-05	7.72e-05	-8.8e-05	0.000215	yes
2009	Bovine	Monobactam	9.89e-05	0.000112	-0.000121	0.000319	yes
2010	Bovine	Monobactam	0.000155	0.000163	-0.000165	0.000474	yes
2011	Bovine	Monobactam	0.000241	0.000237	-0.000223	0.000705	yes
2012	Bovine	Monobactam	0.000377	0.000344	-0.000297	0.0010514	yes
2013	Bovine	Monobactam	0.000589	0.000502	-0.000395	0.00157301	yes
2014	Bovine	Monobactam	0.00092	0.000738	-0.000527	0.00236651	yes
2015	Bovine	Monobactam	0.00143577	0.001098	-0.000716	0.00358785	yes
2016	Bovine	Monobactam	0.00224116	0.00165905	-0.00101057	0.00549288	yes
2017	Bovine	Monobactam	0.00349675	0.00255476	-0.00151058	0.00850408	yes
2018	Bovine	Monobactam	0.00545193	0.00401315	-0.00241384	0.0133177	yes
2000	Poultry	Monobactam	3.34e-05	6.22e-05	-8.86e-05	0.000155	yes
2001	Poultry	Monobactam	5.22e-05	9.16e-05	-0.000127	0.000232	yes
2002	Poultry	Monobactam	8.15e-05	0.000134	-0.000182	0.000345	yes
2003	Poultry	Monobactam	0.000127	0.000196	-0.000257	0.000512	yes
2004	Poultry	Monobactam	0.000199	0.000285	-0.00036	0.000758	yes
2005	Poultry	Monobactam	0.000311	0.000412	-0.000497	0.00111795	yes
2006	Poultry	Monobactam	0.000485	0.000591	-0.000674	0.00164394	yes
2007	Poultry	Monobactam	0.000758	0.000842	-0.000892	0.00240782	yes
2008	Poultry	Monobactam	0.00118319	0.00118743	-0.00114417	0.00351054	yes
2009	Poultry	Monobactam	0.00184715	0.00165511	-0.00139686	0.00509117	yes
2010	Poultry	Monobactam	0.00288265	0.00227289	-0.00157221	0.0073375	yes
2011	Poultry	Monobactam	0.004496	0.00306154	-0.00150462	0.0104966	yes
2012	Poultry	Monobactam	0.00700599	0.00401846	-0.00087	0.0148822	yes
2013	Poultry	Monobactam	0.0109019	0.0050871	0.000931	0.0208726	yes
2014	Poultry	Monobactam	0.0169273	0.00610618	0.00495913	0.0288954	yes
2015	Poultry	Monobactam	0.0261946	0.00674347	0.0129774	0.0394118	yes
2016	Poultry	Monobactam	0.0403276	0.00650924	0.0275695	0.0530857	yes
2017	Poultry	Monobactam	0.0616033	0.00573736	0.0503581	0.0728486	yes
2018	Poultry	Monobactam	0.0930158	0.010184	0.0730551	0.112976	yes
2000	Swine	Monobactam	5.86e-06	1.1e-05	-1.56e-05	2.73e-05	yes
2001	Swine	Monobactam	9.15e-06	1.62e-05	-2.25e-05	4.08e-05	yes
2002	Swine	Monobactam	1.43e-05	2.38e-05	-3.23e-05	6.09e-05	yes
2003	Swine	Monobactam	2.23e-05	3.48e-05	-4.59e-05	9.05e-05	yes
2004	Swine	Monobactam	3.49e-05	5.07e-05	-6.46e-05	0.000134	yes
2005	Swine	Monobactam	5.45e-05	7.37e-05	-8.99e-05	0.000199	yes
2006	Swine	Monobactam	8.51e-05	0.000106	-0.000123	0.000294	yes
2007	Swine	Monobactam	0.000133	0.000153	-0.000167	0.000433	yes
2008	Swine	Monobactam	0.000208	0.000218	-0.00022	0.000635	yes
2009	Swine	Monobactam	0.000324	0.000309	-0.000281	0.00093	yes
2010	Swine	Monobactam	0.000507	0.000434	-0.000344	0.00135757	yes
2011	Swine	Monobactam	0.000791	0.000605	-0.000394	0.00197713	yes
2012	Swine	Monobactam	0.00123567	0.000836	-0.000404	0.00287487	yes
2013	Swine	Monobactam	0.00192903	0.00114901	-0.000323	0.00418109	yes
2014	Swine	Monobactam	0.00301028	0.00157745	-8.15e-05	0.00610208	yes
2015	Swine	Monobactam	0.00469474	0.00218927	0.000404	0.0089857	yes
2016	Swine	Monobactam	0.00731485	0.00313107	0.00117796	0.0134517	yes
2017	Swine	Monobactam	0.0113805	0.00471345	0.00214216	0.0206189	yes
2018	Swine	Monobactam	0.0176657	0.00752925	0.00290839	0.0324231	yes
2000	Bovine	Penicillin	0.744199	0.0566678	0.63313	0.855268	yes
2001	Bovine	Penicillin	0.715845	0.0569734	0.604177	0.827513	yes
2002	Bovine	Penicillin	0.685675	0.0566075	0.574725	0.796626	yes
2003	Bovine	Penicillin	0.653851	0.0555386	0.544996	0.762707	yes
2004	Bovine	Penicillin	0.620588	0.0537659	0.515207	0.725969	yes
2005	Bovine	Penicillin	0.586152	0.0513233	0.485558	0.686746	yes
2006	Bovine	Penicillin	0.550852	0.0482817	0.45622	0.645485	yes
2007	Bovine	Penicillin	0.515033	0.0447476	0.427328	0.602738	yes
2008	Bovine	Penicillin	0.479058	0.040859	0.398975	0.559142	yes
2009	Bovine	Penicillin	0.4433	0.0367791	0.371213	0.515387	yes
2010	Bovine	Penicillin	0.408119	0.0326882	0.34405	0.472188	yes
2011	Bovine	Penicillin	0.373855	0.0287741	0.317458	0.430252	yes
2012	Bovine	Penicillin	0.340812	0.0252204	0.29138	0.390244	yes
2013	Bovine	Penicillin	0.309247	0.0221905	0.265753	0.35274	yes
2014	Bovine	Penicillin	0.279366	0.0198034	0.240551	0.31818	yes
2015	Bovine	Penicillin	0.251322	0.0181032	0.21584	0.286804	yes
2016	Bovine	Penicillin	0.225213	0.0170371	0.19182	0.258606	yes
2017	Bovine	Penicillin	0.201088	0.0164663	0.168814	0.233362	yes
2018	Bovine	Penicillin	0.178951	0.0162112	0.147177	0.210725	yes
2000	Poultry	Penicillin	0.63056	0.0730684	0.487346	0.773774	yes
2001	Poultry	Penicillin	0.59644	0.0711183	0.457048	0.735832	yes
2002	Poultry	Penicillin	0.561361	0.0682887	0.427515	0.695207	yes
2003	Poultry	Penicillin	0.525658	0.0646472	0.39895	0.652367	yes
2004	Poultry	Penicillin	0.489691	0.0602998	0.371503	0.607878	yes
2005	Poultry	Penicillin	0.45383	0.0553847	0.345276	0.562384	yes
2006	Poultry	Penicillin	0.418442	0.0500633	0.320318	0.516566	yes
2007	Poultry	Penicillin	0.383874	0.04451	0.296634	0.471113	yes
2008	Poultry	Penicillin	0.35044	0.0389005	0.274195	0.426685	yes
2009	Poultry	Penicillin	0.318414	0.0334025	0.252945	0.383883	yes
2010	Poultry	Penicillin	0.288017	0.0281677	0.232808	0.343225	yes
2011	Poultry	Penicillin	0.259417	0.023328	0.213694	0.30514	yes
2012	Poultry	Penicillin	0.232729	0.0189947	0.195499	0.269958	yes
2013	Poultry	Penicillin	0.208015	0.0152625	0.1781	0.237929	yes
2014	Poultry	Penicillin	0.185292	0.0122137	0.161353	0.209231	yes
2015	Poultry	Penicillin	0.164535	0.00991756	0.145097	0.183974	yes
2016	Poultry	Penicillin	0.145688	0.00840484	0.129215	0.162161	yes
2017	Poultry	Penicillin	0.128667	0.00761285	0.113746	0.143588	yes
2018	Poultry	Penicillin	0.113371	0.0073575	0.0989504	0.127792	yes
2000	Swine	Penicillin	0.704541	0.0666597	0.573888	0.835194	yes
2001	Swine	Penicillin	0.673718	0.0665494	0.543281	0.804155	yes
2002	Swine	Penicillin	0.641317	0.0656513	0.512641	0.769993	yes
2003	Swine	Penicillin	0.607572	0.0639563	0.482218	0.732927	yes
2004	Swine	Penicillin	0.572768	0.0614924	0.452243	0.693293	yes
2005	Swine	Penicillin	0.537228	0.0583251	0.422911	0.651545	yes
2006	Swine	Penicillin	0.501306	0.0545566	0.394375	0.608237	yes
2007	Swine	Penicillin	0.46537	0.05032	0.366743	0.563997	yes
2008	Swine	Penicillin	0.42979	0.0457716	0.340078	0.519502	yes
2009	Swine	Penicillin	0.394921	0.0410814	0.314401	0.47544	yes
2010	Swine	Penicillin	0.361089	0.0364229	0.2897	0.432478	yes
2011	Swine	Penicillin	0.328582	0.0319629	0.265935	0.391229	yes
2012	Swine	Penicillin	0.297638	0.0278525	0.243047	0.352229	yes
2013	Swine	Penicillin	0.268443	0.0242179	0.220976	0.31591	yes
2014	Swine	Penicillin	0.241129	0.021151	0.199673	0.282585	yes
2015	Swine	Penicillin	0.215774	0.0186974	0.179127	0.252421	yes
2016	Swine	Penicillin	0.192409	0.0168461	0.159391	0.225427	yes
2017	Swine	Penicillin	0.171022	0.0155264	0.140591	0.201454	yes
2018	Swine	Penicillin	0.151567	0.0146223	0.122907	0.180227	yes
2000	Bovine	Phenicol	0.57242	0.099623	0.377159	0.767681	yes
2001	Bovine	Phenicol	0.547632	0.0945621	0.362291	0.732974	yes
2002	Bovine	Phenicol	0.522606	0.0889456	0.348272	0.696939	yes
2003	Bovine	Phenicol	0.497465	0.0828615	0.335057	0.659874	yes
2004	Bovine	Phenicol	0.472337	0.0764099	0.322574	0.622101	yes
2005	Bovine	Phenicol	0.447349	0.0697006	0.310736	0.583962	yes
2006	Bovine	Phenicol	0.422624	0.062851	0.299436	0.545812	yes
2007	Bovine	Phenicol	0.39828	0.0559832	0.288553	0.508007	yes
2008	Bovine	Phenicol	0.37443	0.0492228	0.277953	0.470906	yes
2009	Bovine	Phenicol	0.351174	0.0426992	0.267483	0.434864	yes
2010	Bovine	Phenicol	0.328604	0.0365478	0.25697	0.400237	yes
2011	Bovine	Phenicol	0.306798	0.0309159	0.246203	0.367393	yes
2012	Bovine	Phenicol	0.285824	0.0259713	0.23492	0.336727	yes
2013	Bovine	Phenicol	0.265733	0.0219099	0.22279	0.308677	yes
2014	Bovine	Phenicol	0.246568	0.0189419	0.209441	0.283694	yes
2015	Bovine	Phenicol	0.228354	0.0172198	0.194604	0.262105	yes
2016	Bovine	Phenicol	0.211109	0.0167119	0.178354	0.243865	yes
2017	Bovine	Phenicol	0.194838	0.0171525	0.161219	0.228457	yes
2018	Bovine	Phenicol	0.179535	0.0181643	0.143933	0.215137	yes
2000	Poultry	Phenicol	6.52e-05	0.000109	-0.000149	0.000279	yes
2001	Poultry	Phenicol	9.94e-05	0.000157	-0.000208	0.000407	yes
2002	Poultry	Phenicol	0.000152	0.000225	-0.000289	0.000592	yes
2003	Poultry	Phenicol	0.000231	0.00032	-0.000397	0.000859	yes
2004	Poultry	Phenicol	0.000352	0.000454	-0.000538	0.00124308	yes
2005	Poultry	Phenicol	0.000537	0.000641	-0.000718	0.00179338	yes
2006	Poultry	Phenicol	0.000819	0.000898	-0.00094	0.0025786	yes
2007	Poultry	Phenicol	0.0012492	0.00124708	-0.00119507	0.00369347	yes
2008	Poultry	Phenicol	0.00190392	0.0017159	-0.00145925	0.0052671	yes
2009	Poultry	Phenicol	0.0029008	0.00233263	-0.00167116	0.00747276	yes
2010	Poultry	Phenicol	0.00441732	0.00312294	-0.00170364	0.0105383	yes
2011	Poultry	Phenicol	0.00672132	0.00409877	-0.00131227	0.0147549	yes
2012	Poultry	Phenicol	0.0102147	0.00523788	-5.15e-05	0.020481	yes
2013	Poultry	Phenicol	0.0154955	0.0064484	0.00285662	0.0281344	yes
2014	Poultry	Phenicol	0.0234416	0.00751456	0.00871309	0.0381702	yes
2015	Poultry	Phenicol	0.0353164	0.00803639	0.0195651	0.0510677	yes
2016	Poultry	Phenicol	0.0528808	0.00748493	0.0382104	0.0675513	yes
2017	Poultry	Phenicol	0.0784703	0.00639968	0.0659269	0.0910136	yes
2018	Poultry	Phenicol	0.11494	0.0112067	0.0929747	0.136905	yes
2000	Swine	Phenicol	0.643262	0.203279	0.244834	1.04169	yes
2001	Swine	Phenicol	0.594891	0.200332	0.20224	0.987541	yes
2002	Swine	Phenicol	0.544604	0.192669	0.166972	0.922236	yes
2003	Swine	Phenicol	0.493391	0.180632	0.139352	0.84743	yes
2004	Swine	Phenicol	0.442316	0.164951	0.119012	0.76562	yes
2005	Swine	Phenicol	0.392433	0.146652	0.104995	0.679871	yes
2006	Swine	Phenicol	0.344698	0.126913	0.0959483	0.593448	yes
2007	Swine	Phenicol	0.299904	0.106909	0.0903629	0.509444	yes
2008	Swine	Phenicol	0.258633	0.087671	0.0867977	0.430468	yes
2009	Swine	Phenicol	0.221247	0.0700034	0.0840401	0.358453	yes
2010	Swine	Phenicol	0.187895	0.0544439	0.0811851	0.294605	yes
2011	Swine	Phenicol	0.158548	0.0412813	0.0776361	0.239459	yes
2012	Swine	Phenicol	0.133033	0.0306034	0.0730503	0.193015	yes
2013	Swine	Phenicol	0.111082	0.0223607	0.0672552	0.154909	yes
2014	Swine	Phenicol	0.0923675	0.0164222	0.0601801	0.124555	yes
2015	Swine	Phenicol	0.0765344	0.0125789	0.0518797	0.101189	yes
2016	Swine	Phenicol	0.0632262	0.0104613	0.042722	0.0837303	yes
2017	Swine	Phenicol	0.0521015	0.00949112	0.0334989	0.0707041	yes
2018	Swine	Phenicol	0.0428447	0.009067	0.0250734	0.0606161	yes
2000	Bovine	Polymyxin	0.0108828	0.0171019	-0.0226369	0.0444025	no
2001	Bovine	Polymyxin	0.0100683	0.0149609	-0.0192551	0.0393917	no
2002	Bovine	Polymyxin	0.00931419	0.0130545	-0.0162726	0.034901	no
2003	Bovine	Polymyxin	0.00861607	0.0113614	-0.0136523	0.0308845	no
2004	Bovine	Polymyxin	0.00796986	0.00986254	-0.0113607	0.0273004	no
2005	Bovine	Polymyxin	0.00737175	0.0085406	-0.00936782	0.0241113	no
2006	Bovine	Polymyxin	0.00681822	0.00738014	-0.00764685	0.0212833	no
2007	Bovine	Polymyxin	0.00630599	0.00636738	-0.00617407	0.0187861	no
2008	Bovine	Polymyxin	0.00583202	0.00549013	-0.00492864	0.0165927	no
2009	Bovine	Polymyxin	0.00539347	0.00473764	-0.0038923	0.0146792	no
2010	Bovine	Polymyxin	0.00498774	0.0041004	-0.00304904	0.0130245	no
2011	Bovine	Polymyxin	0.00461239	0.00356979	-0.0023844	0.0116092	no
2012	Bovine	Polymyxin	0.00426516	0.0031376	-0.00188453	0.0104149	no
2013	Bovine	Polymyxin	0.00394397	0.00279532	-0.00153485	0.0094228	no
2014	Bovine	Polymyxin	0.00364688	0.00253344	-0.00131866	0.00861243	no
2015	Bovine	Polymyxin	0.0033721	0.00234102	-0.0012163	0.00796049	no
2016	Bovine	Polymyxin	0.00311795	0.00220577	-0.00120536	0.00744126	no
2017	Bovine	Polymyxin	0.0028829	0.0021149	-0.0012623	0.0070281	no
2018	Bovine	Polymyxin	0.00266552	0.0020562	-0.00136462	0.00669567	no
2000	Poultry	Polymyxin	0.0105124	0.0173806	-0.0235536	0.0445784	no
2001	Poultry	Polymyxin	0.00972535	0.0151796	-0.0200267	0.0394774	no
2002	Poultry	Polymyxin	0.0089967	0.0132119	-0.0168985	0.0348919	no
2003	Poultry	Polymyxin	0.00832217	0.0114558	-0.0141312	0.0307756	no
2004	Poultry	Polymyxin	0.00769783	0.00989188	-0.0116903	0.0270859	no
2005	Poultry	Polymyxin	0.00711999	0.00850224	-0.0095444	0.0237844	no
2006	Poultry	Polymyxin	0.00658524	0.00727079	-0.0076655	0.020836	no
2007	Poultry	Polymyxin	0.0060904	0.00618305	-0.00602837	0.0182092	no
2008	Poultry	Polymyxin	0.00563254	0.00522613	-0.00461067	0.0158758	no
2009	Poultry	Polymyxin	0.00520892	0.0043887	-0.00339293	0.0138108	no
2010	Poultry	Polymyxin	0.004817	0.00366106	-0.00235868	0.0119927	no
2011	Poultry	Polymyxin	0.00445444	0.00303526	-0.00149466	0.0104035	no
2012	Poultry	Polymyxin	0.00411906	0.00250523	-0.000791	0.00902931	no
2013	Poultry	Polymyxin	0.00380883	0.00206704	-0.000243	0.00786024	no
2014	Poultry	Polymyxin	0.00352188	0.0017188	0.000153	0.00689073	no
2015	Poultry	Polymyxin	0.00325648	0.00145971	0.000395	0.00611751	no
2016	Poultry	Polymyxin	0.00301102	0.00128737	0.000488	0.00553426	no
2017	Poultry	Polymyxin	0.00278401	0.00119366	0.000444	0.00512359	no
2018	Poultry	Polymyxin	0.00257407	0.00116275	0.000295	0.00485307	no
2000	Swine	Polymyxin	0.0394163	0.0613912	-0.0809105	0.159743	no
2001	Swine	Polymyxin	0.0365452	0.0537429	-0.0687909	0.141881	no
2002	Swine	Polymyxin	0.0338759	0.0468585	-0.0579669	0.125719	no
2003	Swine	Polymyxin	0.0313951	0.0406768	-0.0483315	0.111122	no
2004	Swine	Polymyxin	0.0290906	0.0351406	-0.0397849	0.0979661	no
2005	Swine	Polymyxin	0.0269505	0.0301966	-0.0322348	0.0861358	no
2006	Swine	Polymyxin	0.0249638	0.0257959	-0.0255961	0.0755238	no
2007	Swine	Polymyxin	0.0231201	0.0218939	-0.0197919	0.0660321	no
2008	Swine	Polymyxin	0.0214096	0.0184503	-0.014753	0.0575721	no
2009	Swine	Polymyxin	0.019823	0.0154298	-0.0104194	0.0500654	no
2010	Swine	Polymyxin	0.0183518	0.0128025	-0.00674104	0.0434447	no
2011	Swine	Polymyxin	0.0169879	0.0105447	-0.00367974	0.0376556	no
2012	Swine	Polymyxin	0.0157238	0.00864066	-0.0012119	0.0326595	no
2013	Swine	Polymyxin	0.0145523	0.00708338	0.000669	0.0284357	no
2014	Swine	Polymyxin	0.0134669	0.00587483	0.00195227	0.0249816	no
2015	Swine	Polymyxin	0.0124615	0.00501975	0.00262275	0.0223002	no
2016	Swine	Polymyxin	0.0115302	0.00450912	0.00269232	0.0203681	no
2017	Swine	Polymyxin	0.0106678	0.00429939	0.00224096	0.0190946	no
2018	Swine	Polymyxin	0.00986921	0.00431144	0.00141879	0.0183196	no
2000	Bovine	Quinolone	0.000105	0.000117	-0.000125	0.000335	yes
2001	Bovine	Quinolone	0.000155	0.000163	-0.000164	0.000475	yes
2002	Bovine	Quinolone	0.000229	0.000226	-0.000213	0.000671	yes
2003	Bovine	Quinolone	0.000337	0.000311	-0.000272	0.000947	yes
2004	Bovine	Quinolone	0.000497	0.000426	-0.000338	0.00133261	yes
2005	Bovine	Quinolone	0.000733	0.000581	-0.000407	0.00187211	yes
2006	Bovine	Quinolone	0.00107925	0.000788	-0.000465	0.00262386	yes
2007	Bovine	Quinolone	0.00158972	0.00106036	-0.000489	0.00366803	yes
2008	Bovine	Quinolone	0.00234106	0.00141436	-0.000431	0.00511319	yes
2009	Bovine	Quinolone	0.00344627	0.00186697	-0.000213	0.00710554	yes
2010	Bovine	Quinolone	0.0050706	0.00243369	0.000301	0.00984063	yes
2011	Bovine	Quinolone	0.0074548	0.00312459	0.00133059	0.013579	yes
2012	Bovine	Quinolone	0.0109477	0.00393904	0.00322719	0.0186682	yes
2013	Bovine	Quinolone	0.0160507	0.00486166	0.00652188	0.0255796	yes
2014	Bovine	Quinolone	0.023476	0.00587111	0.0119686	0.0349834	yes
2015	Bovine	Quinolone	0.0342168	0.00699611	0.0205044	0.0479292	yes
2016	Bovine	Quinolone	0.049622	0.00849635	0.0329692	0.0662749	yes
2017	Bovine	Quinolone	0.0714499	0.0112006	0.0494968	0.0934031	yes
2018	Bovine	Quinolone	0.101851	0.0166052	0.0693045	0.134397	yes
2000	Poultry	Quinolone	0.000194	0.000217	-0.000232	0.00062	yes
2001	Poultry	Quinolone	0.000286	0.000302	-0.000305	0.000878	yes
2002	Poultry	Quinolone	0.000422	0.000417	-0.000396	0.00123957	yes
2003	Poultry	Quinolone	0.000622	0.000574	-0.000504	0.00174746	yes
2004	Poultry	Quinolone	0.000916	0.000787	-0.000627	0.00245813	yes
2005	Poultry	Quinolone	0.00134905	0.00107166	-0.000751	0.00344949	yes
2006	Poultry	Quinolone	0.00198686	0.0014493	-0.000854	0.0048275	yes
2007	Poultry	Quinolone	0.00292535	0.00194372	-0.000884	0.00673504	yes
2008	Poultry	Quinolone	0.00430521	0.00258038	-0.000752	0.00936275	yes
2009	Poultry	Quinolone	0.00633182	0.00338249	-0.000298	0.0129615	yes
2010	Poultry	Quinolone	0.00930349	0.00436329	0.000751	0.0178555	yes
2011	Poultry	Quinolone	0.0136507	0.00551209	0.00284698	0.0244544	yes
2012	Poultry	Quinolone	0.0199882	0.00677128	0.0067165	0.0332599	yes
2013	Poultry	Quinolone	0.0291809	0.00800224	0.0134966	0.0448653	yes
2014	Poultry	Quinolone	0.0424185	0.00894503	0.0248862	0.0599508	yes
2015	Poultry	Quinolone	0.061282	0.00920549	0.0432393	0.0793248	yes
2016	Poultry	Quinolone	0.0877654	0.00844421	0.0712147	0.104316	yes
2017	Poultry	Quinolone	0.12418	0.00772623	0.109036	0.139323	yes
2018	Poultry	Quinolone	0.17284	0.0122777	0.148775	0.196904	yes
2000	Swine	Quinolone	0.000105	0.000116	-0.000123	0.000332	yes
2001	Swine	Quinolone	0.000154	0.000161	-0.000161	0.00047	yes
2002	Swine	Quinolone	0.000227	0.000223	-0.000209	0.000664	yes
2003	Swine	Quinolone	0.000335	0.000307	-0.000266	0.000936	yes
2004	Swine	Quinolone	0.000494	0.00042	-0.000331	0.00131768	yes
2005	Swine	Quinolone	0.000727	0.000573	-0.000396	0.00185091	yes
2006	Swine	Quinolone	0.00107138	0.000777	-0.000451	0.00259383	yes
2007	Swine	Quinolone	0.00157813	0.00104465	-0.000469	0.00362564	yes
2008	Swine	Quinolone	0.002324	0.00139266	-0.000406	0.00505362	yes
2009	Swine	Quinolone	0.00342119	0.0018373	-0.00018	0.00702229	yes
2010	Swine	Quinolone	0.00503375	0.00239364	0.000342	0.00972528	yes
2011	Swine	Quinolone	0.00740075	0.0030716	0.00138042	0.0134211	yes
2012	Swine	Quinolone	0.0108686	0.00387117	0.00328114	0.0184561	yes
2013	Swine	Quinolone	0.0159354	0.00477969	0.0065672	0.0253036	yes
2014	Swine	Quinolone	0.0233085	0.00578364	0.0119726	0.0346445	yes
2015	Swine	Quinolone	0.0339754	0.00693075	0.0203911	0.0475597	yes
2016	Swine	Quinolone	0.0492775	0.0085164	0.0325853	0.0659696	yes
2017	Swine	Quinolone	0.0709652	0.011401	0.0486192	0.0933111	yes
2018	Swine	Quinolone	0.101182	0.0170551	0.0677541	0.13461	yes
2000	Bovine	Streptomycin	0.788797	0.0675127	0.656472	0.921122	yes
2001	Bovine	Streptomycin	0.763668	0.0686101	0.629193	0.898144	yes
2002	Bovine	Streptomycin	0.736549	0.068918	0.60147	0.871628	yes
2003	Bovine	Streptomycin	0.707509	0.0683522	0.573539	0.84148	yes
2004	Bovine	Streptomycin	0.676674	0.0668587	0.545631	0.807717	yes
2005	Bovine	Streptomycin	0.644223	0.0644221	0.517955	0.77049	yes
2006	Bovine	Streptomycin	0.610389	0.0610732	0.490686	0.730093	yes
2007	Bovine	Streptomycin	0.575459	0.0568933	0.463948	0.68697	yes
2008	Bovine	Streptomycin	0.539758	0.0520159	0.437807	0.641709	yes
2009	Bovine	Streptomycin	0.503645	0.0466247	0.412261	0.59503	yes
2010	Bovine	Streptomycin	0.467494	0.0409504	0.387231	0.547756	yes
2011	Bovine	Streptomycin	0.43168	0.0352665	0.362558	0.500803	yes
2012	Bovine	Streptomycin	0.396567	0.0298888	0.337985	0.455149	yes
2013	Bovine	Streptomycin	0.362489	0.0251742	0.313147	0.41183	yes
2014	Bovine	Streptomycin	0.329739	0.0215023	0.287594	0.371883	yes
2015	Bovine	Streptomycin	0.298561	0.0191882	0.260953	0.33617	yes
2016	Bovine	Streptomycin	0.269148	0.0183008	0.233279	0.305018	yes
2017	Bovine	Streptomycin	0.241635	0.0185501	0.205277	0.277993	yes
2018	Bovine	Streptomycin	0.216102	0.019441	0.177998	0.254207	yes
2000	Poultry	Streptomycin	0.107931	0.0483433	0.0131781	0.202684	yes
2001	Poultry	Streptomycin	0.119562	0.049736	0.0220798	0.217045	yes
2002	Poultry	Streptomycin	0.132261	0.0508268	0.0326409	0.231882	yes
2003	Poultry	Streptomycin	0.146085	0.0515539	0.0450397	0.247131	yes
2004	Poultry	Streptomycin	0.161086	0.0518542	0.0594517	0.26272	yes
2005	Poultry	Streptomycin	0.177307	0.051665	0.0760437	0.27857	yes
2006	Poultry	Streptomycin	0.194782	0.0509269	0.0949656	0.294599	yes
2007	Poultry	Streptomycin	0.213533	0.0495869	0.116343	0.310723	yes
2008	Poultry	Streptomycin	0.233565	0.0476021	0.140265	0.326865	yes
2009	Poultry	Streptomycin	0.254867	0.044944	0.166777	0.342958	yes
2010	Poultry	Streptomycin	0.27741	0.0416036	0.195866	0.358953	yes
2011	Poultry	Streptomycin	0.30114	0.0375976	0.227448	0.374831	yes
2012	Poultry	Streptomycin	0.325984	0.0329773	0.261348	0.390619	yes
2013	Poultry	Streptomycin	0.351846	0.0278457	0.297268	0.406423	yes
2014	Poultry	Streptomycin	0.378607	0.0223971	0.334708	0.422505	yes
2015	Poultry	Streptomycin	0.406128	0.0170347	0.37274	0.439516	yes
2016	Poultry	Streptomycin	0.434252	0.0127304	0.4093	0.459203	yes
2017	Poultry	Streptomycin	0.462805	0.0115363	0.440194	0.485416	yes
2018	Poultry	Streptomycin	0.491605	0.0145575	0.463072	0.520137	yes
2000	Swine	Streptomycin	0.927348	0.0634355	0.803015	1.05168	yes
2001	Swine	Streptomycin	0.910848	0.0718185	0.770083	1.05161	yes
2002	Swine	Streptomycin	0.89104	0.0803239	0.733605	1.04847	yes
2003	Swine	Streptomycin	0.867472	0.0885577	0.693898	1.04104	yes
2004	Swine	Streptomycin	0.839722	0.0960082	0.651546	1.0279	yes
2005	Swine	Streptomycin	0.807452	0.102064	0.607407	1.0075	yes
2006	Swine	Streptomycin	0.770462	0.10606	0.562584	0.978339	yes
2007	Swine	Streptomycin	0.728752	0.107358	0.518331	0.939172	yes
2008	Swine	Streptomycin	0.682585	0.10545	0.475903	0.889266	yes
2009	Swine	Streptomycin	0.632522	0.100081	0.436364	0.828681	yes
2010	Swine	Streptomycin	0.579429	0.0913467	0.40039	0.758469	yes
2011	Swine	Streptomycin	0.524433	0.079744	0.368135	0.680731	yes
2012	Swine	Streptomycin	0.468837	0.0661504	0.339183	0.598492	yes
2013	Swine	Streptomycin	0.414005	0.0517456	0.312583	0.515426	yes
2014	Swine	Streptomycin	0.361224	0.0379356	0.28687	0.435578	yes
2015	Swine	Streptomycin	0.311594	0.0264204	0.25981	0.363378	yes
2016	Swine	Streptomycin	0.265944	0.0194398	0.227842	0.304046	yes
2017	Swine	Streptomycin	0.224798	0.0184964	0.188545	0.261051	yes
2018	Swine	Streptomycin	0.188384	0.0211968	0.146839	0.22993	yes
2000	Bovine	Sulphonamides	0.723925	0.0799258	0.56727	0.880579	yes
2001	Bovine	Sulphonamides	0.698229	0.0790424	0.543305	0.853152	yes
2002	Bovine	Sulphonamides	0.671227	0.077339	0.519643	0.822811	yes
2003	Bovine	Sulphonamides	0.643045	0.0748079	0.496421	0.789668	yes
2004	Bovine	Sulphonamides	0.613836	0.0714716	0.473752	0.753921	yes
2005	Bovine	Sulphonamides	0.583785	0.0673844	0.451712	0.715858	yes
2006	Bovine	Sulphonamides	0.553098	0.0626336	0.430336	0.675859	yes
2007	Bovine	Sulphonamides	0.522	0.0573382	0.409617	0.634383	yes
2008	Bovine	Sulphonamides	0.490731	0.0516466	0.389504	0.591959	yes
2009	Bovine	Sulphonamides	0.459535	0.0457341	0.369896	0.549174	yes
2010	Bovine	Sulphonamides	0.428652	0.0398012	0.350642	0.506663	yes
2011	Bovine	Sulphonamides	0.398316	0.0340738	0.331531	0.4651	yes
2012	Bovine	Sulphonamides	0.36874	0.0288091	0.312274	0.425206	yes
2013	Bovine	Sulphonamides	0.34012	0.0243005	0.292491	0.387749	yes
2014	Bovine	Sulphonamides	0.31262	0.0208662	0.271722	0.353518	yes
2015	Bovine	Sulphonamides	0.286379	0.0187703	0.249589	0.323169	yes
2016	Bovine	Sulphonamides	0.261503	0.018058	0.226109	0.296897	yes
2017	Bovine	Sulphonamides	0.238067	0.0184558	0.201893	0.27424	yes
2018	Bovine	Sulphonamides	0.216116	0.0195094	0.177878	0.254355	yes
2000	Poultry	Sulphonamides	0.218866	0.092896	0.0367898	0.400942	yes
2001	Poultry	Sulphonamides	0.219351	0.0875426	0.047767	0.390934	yes
2002	Poultry	Sulphonamides	0.219836	0.0821757	0.0587714	0.3809	yes
2003	Poultry	Sulphonamides	0.220322	0.0767961	0.0698015	0.370842	yes
2004	Poultry	Sulphonamides	0.220809	0.0714051	0.0808547	0.360763	yes
2005	Poultry	Sulphonamides	0.221296	0.0660041	0.0919283	0.350664	yes
2006	Poultry	Sulphonamides	0.221785	0.0605953	0.103018	0.340551	yes
2007	Poultry	Sulphonamides	0.222274	0.0551815	0.114118	0.33043	yes
2008	Poultry	Sulphonamides	0.222764	0.0497671	0.12522	0.320307	yes
2009	Poultry	Sulphonamides	0.223254	0.0443583	0.136312	0.310197	yes
2010	Poultry	Sulphonamides	0.223746	0.0389648	0.147375	0.300117	yes
2011	Poultry	Sulphonamides	0.224238	0.0336029	0.158376	0.2901	yes
2012	Poultry	Sulphonamides	0.224731	0.0283009	0.169261	0.280201	yes
2013	Poultry	Sulphonamides	0.225225	0.0231127	0.179924	0.270526	yes
2014	Poultry	Sulphonamides	0.225719	0.0181524	0.190141	0.261298	yes
2015	Poultry	Sulphonamides	0.226215	0.0136922	0.199378	0.253051	yes
2016	Poultry	Sulphonamides	0.226711	0.0104253	0.206277	0.247144	yes
2017	Poultry	Sulphonamides	0.227208	0.00968174	0.208231	0.246184	yes
2018	Poultry	Sulphonamides	0.227705	0.0119675	0.204249	0.251162	yes
2000	Swine	Sulphonamides	0.876225	0.0953615	0.689316	1.06313	yes
2001	Swine	Sulphonamides	0.852922	0.103599	0.649868	1.05598	yes
2002	Swine	Sulphonamides	0.826102	0.11097	0.608601	1.0436	yes
2003	Swine	Sulphonamides	0.795565	0.116965	0.566314	1.02482	yes
2004	Swine	Sulphonamides	0.761215	0.121044	0.523967	0.998462	yes
2005	Swine	Sulphonamides	0.723102	0.122701	0.482608	0.963595	yes
2006	Swine	Sulphonamides	0.681451	0.121525	0.443261	0.919641	yes
2007	Swine	Sulphonamides	0.636683	0.117284	0.406807	0.866559	yes
2008	Swine	Sulphonamides	0.589415	0.109981	0.373851	0.804978	yes
2009	Swine	Sulphonamides	0.540435	0.0998992	0.344633	0.736238	yes
2010	Swine	Sulphonamides	0.490662	0.0875894	0.318987	0.662337	yes
2011	Swine	Sulphonamides	0.441074	0.0738269	0.296373	0.585774	yes
2012	Swine	Sulphonamides	0.392633	0.059532	0.27595	0.509316	yes
2013	Swine	Sulphonamides	0.346217	0.0456948	0.256655	0.435779	yes
2014	Swine	Sulphonamides	0.302555	0.0333533	0.237183	0.367928	yes
2015	Swine	Sulphonamides	0.262191	0.0236982	0.215743	0.30864	yes
2016	Swine	Sulphonamides	0.225471	0.018171	0.189856	0.261087	yes
2017	Swine	Sulphonamides	0.192552	0.0173417	0.158562	0.226542	yes
2018	Swine	Sulphonamides	0.163425	0.0192623	0.125671	0.201179	yes
2000	Bovine	Tetracycline	0.776305	0.0702672	0.638581	0.914029	yes
2001	Bovine	Tetracycline	0.75338	0.0705464	0.615109	0.89165	yes
2002	Bovine	Tetracycline	0.728925	0.0701142	0.591501	0.866349	yes
2003	Bovine	Tetracycline	0.703002	0.0689222	0.567914	0.838089	yes
2004	Bovine	Tetracycline	0.675702	0.0669447	0.544491	0.806914	yes
2005	Bovine	Tetracycline	0.647153	0.064184	0.521352	0.772953	yes
2006	Bovine	Tetracycline	0.617513	0.0606746	0.49859	0.736435	yes
2007	Bovine	Tetracycline	0.586972	0.0564857	0.47626	0.697684	yes
2008	Bovine	Tetracycline	0.555747	0.0517231	0.454369	0.657124	yes
2009	Bovine	Tetracycline	0.524075	0.0465301	0.432876	0.615274	yes
2010	Bovine	Tetracycline	0.492208	0.041088	0.411676	0.572741	yes
2011	Bovine	Tetracycline	0.460405	0.0356196	0.390591	0.530219	yes
2012	Bovine	Tetracycline	0.428921	0.0303963	0.369344	0.488498	yes
2013	Bovine	Tetracycline	0.398002	0.0257504	0.347531	0.448473	yes
2014	Bovine	Tetracycline	0.367876	0.0220755	0.324608	0.411144	yes
2015	Bovine	Tetracycline	0.338747	0.019761	0.300015	0.377478	yes
2016	Bovine	Tetracycline	0.31079	0.018994	0.273562	0.348019	yes
2017	Bovine	Tetracycline	0.28415	0.0195666	0.245799	0.3225	yes
2018	Bovine	Tetracycline	0.258935	0.0209789	0.217816	0.300053	yes
2000	Poultry	Tetracycline	0.358215	0.106749	0.148986	0.567443	yes
2001	Poultry	Tetracycline	0.361252	0.100811	0.163663	0.558841	yes
2002	Poultry	Tetracycline	0.3643	0.0948233	0.178446	0.550154	yes
2003	Poultry	Tetracycline	0.367359	0.0887897	0.193331	0.541387	yes
2004	Poultry	Tetracycline	0.370429	0.0827124	0.208313	0.532545	yes
2005	Poultry	Tetracycline	0.37351	0.0765943	0.223385	0.523634	yes
2006	Poultry	Tetracycline	0.3766	0.0704392	0.238539	0.514661	yes
2007	Poultry	Tetracycline	0.379701	0.0642519	0.253767	0.505635	yes
2008	Poultry	Tetracycline	0.382812	0.0580385	0.269056	0.496567	yes
2009	Poultry	Tetracycline	0.385932	0.0518078	0.284389	0.487475	yes
2010	Poultry	Tetracycline	0.389062	0.0455726	0.299739	0.478384	yes
2011	Poultry	Tetracycline	0.3922	0.0393532	0.315068	0.469333	yes
2012	Poultry	Tetracycline	0.395348	0.0331842	0.330307	0.460389	yes
2013	Poultry	Tetracycline	0.398505	0.0271301	0.34533	0.45168	yes
2014	Poultry	Tetracycline	0.40167	0.0213262	0.35987	0.443469	yes
2015	Poultry	Tetracycline	0.404843	0.0160931	0.3733	0.436385	yes
2016	Poultry	Tetracycline	0.408024	0.012248	0.384018	0.43203	yes
2017	Poultry	Tetracycline	0.411213	0.0113687	0.38893	0.433495	yes
2018	Poultry	Tetracycline	0.414409	0.0140702	0.386831	0.441987	yes
2000	Swine	Tetracycline	0.975588	0.0259761	0.924675	1.0265	yes
2001	Swine	Tetracycline	0.968857	0.0309242	0.908245	1.02947	yes
2002	Swine	Tetracycline	0.960345	0.0365253	0.888755	1.03193	yes
2003	Swine	Tetracycline	0.949628	0.0427342	0.865869	1.03339	yes
2004	Swine	Tetracycline	0.936207	0.049432	0.83932	1.03309	yes
2005	Swine	Tetracycline	0.919513	0.0563982	0.808972	1.03005	yes
2006	Swine	Tetracycline	0.898922	0.0632837	0.774886	1.02296	yes
2007	Swine	Tetracycline	0.873786	0.0695921	0.737385	1.01019	yes
2008	Swine	Tetracycline	0.843488	0.0746815	0.697112	0.989864	yes
2009	Swine	Tetracycline	0.807519	0.077803	0.655025	0.960013	yes
2010	Swine	Tetracycline	0.765581	0.0781913	0.612326	0.918836	yes
2011	Swine	Tetracycline	0.7177	0.0752124	0.570284	0.865116	yes
2012	Swine	Tetracycline	0.664327	0.0685552	0.529959	0.798695	yes
2013	Swine	Tetracycline	0.606397	0.0584334	0.491868	0.720926	yes
2014	Swine	Tetracycline	0.545313	0.0457743	0.455595	0.63503	yes
2015	Swine	Tetracycline	0.482833	0.032508	0.419117	0.546549	yes
2016	Swine	Tetracycline	0.420886	0.0225179	0.376751	0.465021	yes
2017	Swine	Tetracycline	0.361333	0.0217	0.318801	0.403865	yes
2018	Swine	Tetracycline	0.305758	0.0283759	0.250141	0.361375	yes
2000	Bovine	Third_Gen_Cef	0.371306	0.0819448	0.210694	0.531918	yes
2001	Bovine	Third_Gen_Cef	0.35647	0.075715	0.208068	0.504871	yes
2002	Bovine	Third_Gen_Cef	0.341904	0.0695784	0.20553	0.478277	yes
2003	Bovine	Third_Gen_Cef	0.32763	0.0635715	0.20303	0.45223	yes
2004	Bovine	Third_Gen_Cef	0.313668	0.0577292	0.200518	0.426817	yes
2005	Bovine	Third_Gen_Cef	0.300035	0.052086	0.197946	0.402124	yes
2006	Bovine	Third_Gen_Cef	0.286747	0.0466757	0.195263	0.378232	yes
2007	Bovine	Third_Gen_Cef	0.273818	0.0415328	0.192414	0.355222	yes
2008	Bovine	Third_Gen_Cef	0.261258	0.0366935	0.189339	0.333177	yes
2009	Bovine	Third_Gen_Cef	0.249077	0.0321979	0.185969	0.312185	yes
2010	Bovine	Third_Gen_Cef	0.237281	0.028093	0.182219	0.292343	yes
2011	Bovine	Third_Gen_Cef	0.225876	0.0244355	0.177982	0.273769	yes
2012	Bovine	Third_Gen_Cef	0.214864	0.021295	0.173126	0.256602	yes
2013	Bovine	Third_Gen_Cef	0.204248	0.0187524	0.167493	0.241003	yes
2014	Bovine	Third_Gen_Cef	0.194027	0.0168872	0.160928	0.227125	yes
2015	Bovine	Third_Gen_Cef	0.184198	0.0157481	0.153332	0.215065	yes
2016	Bovine	Third_Gen_Cef	0.17476	0.0153147	0.144743	0.204777	yes
2017	Bovine	Third_Gen_Cef	0.165707	0.0154826	0.135361	0.196053	yes
2018	Bovine	Third_Gen_Cef	0.157034	0.016093	0.125491	0.188576	yes
2000	Poultry	Third_Gen_Cef	0.255286	0.0708991	0.116324	0.394248	yes
2001	Poultry	Third_Gen_Cef	0.243291	0.0646841	0.11651	0.370072	yes
2002	Poultry	Third_Gen_Cef	0.231685	0.0587135	0.116606	0.346763	yes
2003	Poultry	Third_Gen_Cef	0.220471	0.0530028	0.116585	0.324356	yes
2004	Poultry	Third_Gen_Cef	0.209651	0.0475643	0.116425	0.302877	yes
2005	Poultry	Third_Gen_Cef	0.199227	0.0424083	0.116107	0.282348	yes
2006	Poultry	Third_Gen_Cef	0.189197	0.0375429	0.115614	0.262781	yes
2007	Poultry	Third_Gen_Cef	0.179559	0.0329745	0.114929	0.244189	yes
2008	Poultry	Third_Gen_Cef	0.170309	0.0287089	0.11404	0.226579	yes
2009	Poultry	Third_Gen_Cef	0.161442	0.0247518	0.112928	0.209955	yes
2010	Poultry	Third_Gen_Cef	0.152951	0.0211103	0.111574	0.194327	yes
2011	Poultry	Third_Gen_Cef	0.144829	0.0177953	0.10995	0.179708	yes
2012	Poultry	Third_Gen_Cef	0.137069	0.0148253	0.108012	0.166127	yes
2013	Poultry	Third_Gen_Cef	0.129662	0.0122315	0.105688	0.153636	yes
2014	Poultry	Third_Gen_Cef	0.122598	0.0100666	0.102868	0.142328	yes
2015	Poultry	Third_Gen_Cef	0.115868	0.0084102	0.0993837	0.132352	yes
2016	Poultry	Third_Gen_Cef	0.109461	0.00735563	0.0950438	0.123878	yes
2017	Poultry	Third_Gen_Cef	0.103367	0.00694814	0.0897484	0.116985	yes
2018	Poultry	Third_Gen_Cef	0.0975748	0.00710913	0.083641	0.111509	yes
2000	Swine	Third_Gen_Cef	0.126708	0.0448713	0.0387603	0.214656	yes
2001	Swine	Third_Gen_Cef	0.119783	0.0407318	0.0399487	0.199617	yes
2002	Swine	Third_Gen_Cef	0.113187	0.0368831	0.0408964	0.185478	yes
2003	Swine	Third_Gen_Cef	0.106911	0.0333181	0.0416073	0.172214	yes
2004	Swine	Third_Gen_Cef	0.100943	0.030029	0.0420858	0.159799	yes
2005	Swine	Third_Gen_Cef	0.0952721	0.0270078	0.0423368	0.148207	yes
2006	Swine	Third_Gen_Cef	0.0898883	0.0242463	0.0423655	0.137411	yes
2007	Swine	Third_Gen_Cef	0.0847801	0.0217364	0.0421767	0.127384	yes
2008	Swine	Third_Gen_Cef	0.0799368	0.0194703	0.041775	0.118099	yes
2009	Swine	Third_Gen_Cef	0.0753474	0.0174403	0.0411645	0.10953	yes
2010	Swine	Third_Gen_Cef	0.0710012	0.0156389	0.0403489	0.101653	yes
2011	Swine	Third_Gen_Cef	0.0668875	0.0140588	0.0393323	0.0944427	yes
2012	Swine	Third_Gen_Cef	0.062996	0.0126922	0.0381193	0.0878727	yes
2013	Swine	Third_Gen_Cef	0.0593165	0.0115304	0.036717	0.081916	yes
2014	Swine	Third_Gen_Cef	0.0558391	0.0105629	0.0351358	0.0765424	yes
2015	Swine	Third_Gen_Cef	0.0525542	0.00977676	0.0333917	0.0717166	yes
2016	Swine	Third_Gen_Cef	0.0494524	0.00915581	0.031507	0.0673978	yes
2017	Swine	Third_Gen_Cef	0.0465247	0.00868073	0.0295105	0.0635389	yes
2018	Swine	Third_Gen_Cef	0.0437623	0.00832976	0.027436	0.0600887	yes
2000	Bovine	Trimethoprim	0.27172	0.147528	-0.0174341	0.560875	yes
2001	Bovine	Trimethoprim	0.232997	0.123911	-0.00986905	0.475862	yes
2002	Bovine	Trimethoprim	0.198289	0.102066	-0.00175938	0.398338	yes
2003	Bovine	Trimethoprim	0.167622	0.0825629	0.00579858	0.329445	yes
2004	Bovine	Trimethoprim	0.140864	0.0656858	0.0121199	0.269608	yes
2005	Bovine	Trimethoprim	0.117773	0.0514824	0.0168679	0.218679	yes
2006	Bovine	Trimethoprim	0.0980358	0.0398312	0.0199666	0.176105	yes
2007	Bovine	Trimethoprim	0.0813013	0.0305044	0.0215127	0.14109	yes
2008	Bovine	Trimethoprim	0.0672104	0.0232192	0.0217007	0.11272	yes
2009	Bovine	Trimethoprim	0.0554144	0.0176754	0.0207706	0.0900582	yes
2010	Bovine	Trimethoprim	0.0455875	0.0135769	0.0189768	0.0721983	yes
2011	Bovine	Trimethoprim	0.0374342	0.0106406	0.0165787	0.0582898	yes
2012	Bovine	Trimethoprim	0.0306923	0.00859776	0.0138407	0.0475439	yes
2013	Bovine	Trimethoprim	0.0251328	0.00719859	0.0110236	0.0392421	yes
2014	Bovine	Trimethoprim	0.020559	0.00622634	0.00835541	0.0327627	yes
2015	Bovine	Trimethoprim	0.0168033	0.00551373	0.00599636	0.0276102	yes
2016	Bovine	Trimethoprim	0.013724	0.00494826	0.00402539	0.0234226	yes
2017	Bovine	Trimethoprim	0.0112026	0.00446379	0.00245355	0.0199516	yes
2018	Bovine	Trimethoprim	0.00914011	0.00402605	0.00124904	0.0170312	yes
2000	Poultry	Trimethoprim	0.000236	0.000398	-0.000544	0.00101496	yes
2001	Poultry	Trimethoprim	0.000329	0.000523	-0.000696	0.00135392	yes
2002	Poultry	Trimethoprim	0.000459	0.000685	-0.000883	0.00180208	yes
2003	Poultry	Trimethoprim	0.000641	0.000894	-0.00111001	0.00239271	yes
2004	Poultry	Trimethoprim	0.000895	0.00115967	-0.0013777	0.00316823	yes
2005	Poultry	Trimethoprim	0.00124959	0.00149627	-0.0016831	0.00418228	yes
2006	Poultry	Trimethoprim	0.0017439	0.00191732	-0.00201404	0.00550184	yes
2007	Poultry	Trimethoprim	0.00243327	0.00243677	-0.0023428	0.00720934	yes
2008	Poultry	Trimethoprim	0.00339423	0.00306636	-0.00261584	0.0094043	yes
2009	Poultry	Trimethoprim	0.00473289	0.00381171	-0.00273806	0.0122038	yes
2010	Poultry	Trimethoprim	0.00659602	0.00466584	-0.00254902	0.0157411	yes
2011	Poultry	Trimethoprim	0.00918581	0.00559898	-0.00178819	0.0201598	yes
2012	Poultry	Trimethoprim	0.0127793	0.0065433	-4.55e-05	0.0256042	yes
2013	Poultry	Trimethoprim	0.0177535	0.00737187	0.00330462	0.0322024	yes
2014	Poultry	Trimethoprim	0.0246155	0.00787488	0.00918071	0.0400502	yes
2015	Poultry	Trimethoprim	0.0340378	0.00775286	0.0188422	0.0492334	yes
2016	Poultry	Trimethoprim	0.0468934	0.00674581	0.0336716	0.0601152	yes
2017	Poultry	Trimethoprim	0.0642813	0.00574289	0.0530253	0.0755374	yes
2018	Poultry	Trimethoprim	0.0875246	0.00965244	0.0686058	0.106443	yes
2000	Swine	Trimethoprim	0.244365	0.226032	-0.198658	0.687387	yes
2001	Swine	Trimethoprim	0.217686	0.195652	-0.165791	0.601164	yes
2002	Swine	Trimethoprim	0.193176	0.167376	-0.134881	0.521233	yes
2003	Swine	Trimethoprim	0.170823	0.141532	-0.10658	0.448226	yes
2004	Swine	Trimethoprim	0.150574	0.118301	-0.0812954	0.382443	yes
2005	Swine	Trimethoprim	0.132341	0.0977338	-0.0592167	0.3239	yes
2006	Swine	Trimethoprim	0.116015	0.0797847	-0.0403626	0.272393	yes
2007	Swine	Trimethoprim	0.101468	0.0643318	-0.0246223	0.227558	yes
2008	Swine	Trimethoprim	0.0885618	0.0512039	-0.0117978	0.188921	yes
2009	Swine	Trimethoprim	0.0771564	0.0402019	-0.00163941	0.155952	yes
2010	Swine	Trimethoprim	0.0671116	0.0311172	0.00612193	0.128101	yes
2011	Swine	Trimethoprim	0.0582919	0.0237468	0.0117483	0.104836	yes
2012	Swine	Trimethoprim	0.0505684	0.017907	0.0154708	0.0856661	yes
2013	Swine	Trimethoprim	0.0438207	0.0134439	0.0174707	0.0701707	yes
2014	Swine	Trimethoprim	0.0379374	0.0102355	0.0178758	0.057999	yes
2015	Swine	Trimethoprim	0.0328169	0.00816709	0.0168094	0.0488244	yes
2016	Swine	Trimethoprim	0.0283671	0.00706142	0.0145267	0.0422075	yes
2017	Swine	Trimethoprim	0.0245054	0.00663024	0.0115101	0.0375006	yes
2018	Swine	Trimethoprim	0.0211579	0.00655187	0.00831627	0.0339996	yes
