# Supplementary material for: Multidrug Resistance Dynamics in Salmonella in Food Animals in the United States: An Analysis of Genomes from Public Databases
Source: Microbiol Spectr. 2021 Oct 27;9(2):e00495-21. doi: 10.1128/Spectrum.00495-21 (PMC8549754; doi:10.1128/Spectrum.00495-21)
Supplement: SUPPLEMENTAL FILE 7 — Supplemental material. Download SPECTRUM00495-21_Supp_6_seq16.xlsx, XLSX file, 0.03 MB [file spectrum00495-21_supp_6_seq16.xlsx]

## Sheet: Table_S6_arg_prevalence
Year	Generic_Host	Gene_Dummy	Prevalence	se.fit	Gene_clean	signif
2000	Bovine	OSNCJ	0.562516	0.0872481	blaCMY-2	signif
2001	Bovine	OSNCJ	0.533362	0.0828585	blaCMY-2	signif
2002	Bovine	OSNCJ	0.503979	0.0778598	blaCMY-2	signif
2003	Bovine	OSNCJ	0.474568	0.0723618	blaCMY-2	signif
2004	Bovine	OSNCJ	0.445332	0.0664908	blaCMY-2	signif
2005	Bovine	OSNCJ	0.41647	0.0603837	blaCMY-2	signif
2006	Bovine	OSNCJ	0.38817	0.0541833	blaCMY-2	signif
2007	Bovine	OSNCJ	0.360604	0.0480332	blaCMY-2	signif
2008	Bovine	OSNCJ	0.333927	0.0420738	blaCMY-2	signif
2009	Bovine	OSNCJ	0.308273	0.0364397	blaCMY-2	signif
2010	Bovine	OSNCJ	0.283749	0.0312585	blaCMY-2	signif
2011	Bovine	OSNCJ	0.260442	0.0266507	blaCMY-2	signif
2012	Bovine	OSNCJ	0.238412	0.0227283	blaCMY-2	signif
2013	Bovine	OSNCJ	0.217697	0.0195873	blaCMY-2	signif
2014	Bovine	OSNCJ	0.198314	0.0172864	blaCMY-2	signif
2015	Bovine	OSNCJ	0.180258	0.0158126	blaCMY-2	signif
2016	Bovine	OSNCJ	0.163511	0.0150551	blaCMY-2	signif
2017	Bovine	OSNCJ	0.148039	0.0148244	blaCMY-2	signif
2018	Bovine	OSNCJ	0.133797	0.0149095	blaCMY-2	signif
2000	Poultry	OSNCJ	0.23282	0.0694505	blaCMY-2	signif
2001	Poultry	OSNCJ	0.212456	0.0614312	blaCMY-2	signif
2002	Poultry	OSNCJ	0.193423	0.0539194	blaCMY-2	signif
2003	Poultry	OSNCJ	0.175716	0.0469629	blaCMY-2	signif
2004	Poultry	OSNCJ	0.159309	0.0405898	blaCMY-2	signif
2005	Poultry	OSNCJ	0.144166	0.0348113	blaCMY-2	signif
2006	Poultry	OSNCJ	0.130239	0.0296243	blaCMY-2	signif
2007	Poultry	OSNCJ	0.117473	0.0250145	blaCMY-2	signif
2008	Poultry	OSNCJ	0.105807	0.0209593	blaCMY-2	signif
2009	Poultry	OSNCJ	0.0951736	0.0174306	blaCMY-2	signif
2010	Poultry	OSNCJ	0.0855069	0.014397	blaCMY-2	signif
2011	Poultry	OSNCJ	0.0767388	0.0118263	blaCMY-2	signif
2012	Poultry	OSNCJ	0.0688022	0.00968721	blaCMY-2	signif
2013	Poultry	OSNCJ	0.0616316	0.00794989	blaCMY-2	signif
2014	Poultry	OSNCJ	0.055164	0.00658567	blaCMY-2	signif
2015	Poultry	OSNCJ	0.0493395	0.00556367	blaCMY-2	signif
2016	Poultry	OSNCJ	0.0441013	0.00484506	blaCMY-2	signif
2017	Poultry	OSNCJ	0.0393961	0.00437808	blaCMY-2	signif
2018	Poultry	OSNCJ	0.0351744	0.00409969	blaCMY-2	signif
2000	Swine	OSNCJ	0.213916	0.0706691	blaCMY-2	signif
2001	Swine	OSNCJ	0.194785	0.062884	blaCMY-2	signif
2002	Swine	OSNCJ	0.17698	0.0556392	blaCMY-2	signif
2003	Swine	OSNCJ	0.160478	0.0489689	blaCMY-2	signif
2004	Swine	OSNCJ	0.145243	0.042889	blaCMY-2	signif
2005	Swine	OSNCJ	0.131229	0.0374004	blaCMY-2	signif
2006	Swine	OSNCJ	0.118379	0.0324915	blaCMY-2	signif
2007	Swine	OSNCJ	0.106633	0.0281409	blaCMY-2	signif
2008	Swine	OSNCJ	0.0959259	0.0243197	blaCMY-2	signif
2009	Swine	OSNCJ	0.0861901	0.0209939	blaCMY-2	signif
2010	Swine	OSNCJ	0.0773579	0.0181259	blaCMY-2	signif
2011	Swine	OSNCJ	0.069362	0.0156761	blaCMY-2	signif
2012	Swine	OSNCJ	0.062137	0.0136035	blaCMY-2	signif
2013	Swine	OSNCJ	0.0556195	0.0118669	blaCMY-2	signif
2014	Swine	OSNCJ	0.0497495	0.0104248	blaCMY-2	signif
2015	Swine	OSNCJ	0.0444697	0.00923641	blaCMY-2	signif
2016	Swine	OSNCJ	0.0397269	0.00826203	blaCMY-2	signif
2017	Swine	OSNCJ	0.0354711	0.00746403	blaCMY-2	signif
2018	Swine	OSNCJ	0.0316562	0.00680781	blaCMY-2	signif
2000	Bovine	RVKET	0.273875	0.0776942	fosA7	signif
2001	Bovine	RVKET	0.25297	0.0695778	fosA7	signif
2002	Bovine	RVKET	0.23315	0.0618605	fosA7	signif
2003	Bovine	RVKET	0.214436	0.0546094	fosA7	signif
2004	Bovine	RVKET	0.196839	0.0478749	fosA7	signif
2005	Bovine	RVKET	0.180354	0.0416921	fosA7	signif
2006	Bovine	RVKET	0.164967	0.0360824	fosA7	signif
2007	Bovine	RVKET	0.15065	0.0310556	fosA7	signif
2008	Bovine	RVKET	0.137372	0.0266118	fosA7	signif
2009	Bovine	RVKET	0.125092	0.0227435	fosA7	signif
2010	Bovine	RVKET	0.113765	0.0194373	fosA7	signif
2011	Bovine	RVKET	0.103342	0.0166734	fosA7	signif
2012	Bovine	RVKET	0.0937736	0.0144257	fosA7	signif
2013	Bovine	RVKET	0.0850068	0.0126579	fosA7	signif
2014	Bovine	RVKET	0.07699	0.011321	fosA7	signif
2015	Bovine	RVKET	0.0696716	0.0103515	fosA7	signif
2016	Bovine	RVKET	0.0630015	0.00967444	fosA7	signif
2017	Bovine	RVKET	0.0569308	0.00921209	fosA7	signif
2018	Bovine	RVKET	0.051413	0.00889298	fosA7	signif
2000	Poultry	RVKET	0.279346	0.0840684	fosA7	signif
2001	Poultry	RVKET	0.258172	0.0753662	fosA7	signif
2002	Poultry	RVKET	0.238074	0.0670295	fosA7	signif
2003	Poultry	RVKET	0.219078	0.0591332	fosA7	signif
2004	Poultry	RVKET	0.201197	0.051734	fosA7	signif
2005	Poultry	RVKET	0.184432	0.044872	fosA7	signif
2006	Poultry	RVKET	0.168768	0.038572	fosA7	signif
2007	Poultry	RVKET	0.154183	0.0328453	fosA7	signif
2008	Poultry	RVKET	0.140645	0.0276927	fosA7	signif
2009	Poultry	RVKET	0.128115	0.0231061	fosA7	signif
2010	Poultry	RVKET	0.116551	0.0190723	fosA7	signif
2011	Poultry	RVKET	0.105904	0.0155755	fosA7	signif
2012	Poultry	RVKET	0.0961231	0.0126012	fosA7	signif
2013	Poultry	RVKET	0.0871578	0.0101394	fosA7	signif
2014	Poultry	RVKET	0.0789556	0.00818747	fosA7	signif
2015	Poultry	RVKET	0.0714649	0.00674724	fosA7	signif
2016	Poultry	RVKET	0.064635	0.00580844	fosA7	signif
2017	Poultry	RVKET	0.0584167	0.00531883	fosA7	signif
2018	Poultry	RVKET	0.0527629	0.00516973	fosA7	signif
2000	Swine	RVKET	0.508349	0.104115	fosA7	signif
2001	Swine	RVKET	0.481413	0.0980772	fosA7	signif
2002	Swine	RVKET	0.454585	0.0915554	fosA7	signif
2003	Swine	RVKET	0.428018	0.0846711	fosA7	signif
2004	Swine	RVKET	0.40186	0.0775527	fosA7	signif
2005	Swine	RVKET	0.376249	0.070331	fosA7	signif
2006	Swine	RVKET	0.351312	0.0631346	fosA7	signif
2007	Swine	RVKET	0.32716	0.0560864	fosA7	signif
2008	Swine	RVKET	0.303891	0.0493016	fosA7	signif
2009	Swine	RVKET	0.281584	0.0428859	fosA7	signif
2010	Swine	RVKET	0.260302	0.0369354	fosA7	signif
2011	Swine	RVKET	0.240092	0.0315382	fosA7	signif
2012	Swine	RVKET	0.220981	0.0267763	fosA7	signif
2013	Swine	RVKET	0.202986	0.0227267	fosA7	signif
2014	Swine	RVKET	0.186106	0.0194584	fosA7	signif
2015	Swine	RVKET	0.170329	0.0170172	fosA7	signif
2016	Swine	RVKET	0.155635	0.0153965	fosA7	signif
2017	Swine	RVKET	0.141991	0.0145083	fosA7	signif
2018	Swine	RVKET	0.12936	0.014186	fosA7	signif
2000	Bovine	NVYZE	0.52687	0.0798273	sul2	signif
2001	Bovine	NVYZE	0.505993	0.0752697	sul2	signif
2002	Bovine	NVYZE	0.485094	0.0704736	sul2	signif
2003	Bovine	NVYZE	0.464247	0.0654965	sul2	signif
2004	Bovine	NVYZE	0.443525	0.0603998	sul2	signif
2005	Bovine	NVYZE	0.422997	0.0552483	sul2	signif
2006	Bovine	NVYZE	0.402732	0.0501093	sul2	signif
2007	Bovine	NVYZE	0.382793	0.0450525	sul2	signif
2008	Bovine	NVYZE	0.363242	0.0401507	sul2	signif
2009	Bovine	NVYZE	0.344132	0.0354802	sul2	signif
2010	Bovine	NVYZE	0.325513	0.0311236	sul2	signif
2011	Bovine	NVYZE	0.30743	0.027172	sul2	signif
2012	Bovine	NVYZE	0.28992	0.0237273	sul2	signif
2013	Bovine	NVYZE	0.273013	0.0208997	sul2	signif
2014	Bovine	NVYZE	0.256736	0.0187929	sul2	signif
2015	Bovine	NVYZE	0.241108	0.0174706	sul2	signif
2016	Bovine	NVYZE	0.226142	0.0169134	sul2	signif
2017	Bovine	NVYZE	0.211845	0.017004	sul2	signif
2018	Bovine	NVYZE	0.19822	0.0175607	sul2	signif
2000	Poultry	NVYZE	0.291053	0.0703378	sul2	signif
2001	Poultry	NVYZE	0.274107	0.0639448	sul2	signif
2002	Poultry	NVYZE	0.257788	0.0577722	sul2	signif
2003	Poultry	NVYZE	0.242116	0.0518573	sul2	signif
2004	Poultry	NVYZE	0.227106	0.0462308	sul2	signif
2005	Poultry	NVYZE	0.212765	0.0409178	sul2	signif
2006	Poultry	NVYZE	0.199096	0.0359375	sul2	signif
2007	Poultry	NVYZE	0.186098	0.0313047	sul2	signif
2008	Poultry	NVYZE	0.173764	0.0270297	sul2	signif
2009	Poultry	NVYZE	0.162085	0.0231204	sul2	signif
2010	Poultry	NVYZE	0.151048	0.0195832	sul2	signif
2011	Poultry	NVYZE	0.140636	0.0164255	sul2	signif
2012	Poultry	NVYZE	0.130831	0.0136582	sul2	signif
2013	Poultry	NVYZE	0.121613	0.0112992	sul2	signif
2014	Poultry	NVYZE	0.11296	0.00937656	sul2	signif
2015	Poultry	NVYZE	0.104849	0.00792632	sul2	signif
2016	Poultry	NVYZE	0.0972566	0.0069765	sul2	signif
2017	Poultry	NVYZE	0.0901587	0.00651226	sul2	signif
2018	Poultry	NVYZE	0.0835309	0.00644945	sul2	signif
2000	Swine	NVYZE	0.398437	0.0828994	sul2	signif
2001	Swine	NVYZE	0.378576	0.0769495	sul2	signif
2002	Swine	NVYZE	0.359114	0.0709952	sul2	signif
2003	Swine	NVYZE	0.340106	0.0650973	sul2	signif
2004	Swine	NVYZE	0.321598	0.0593139	sul2	signif
2005	Swine	NVYZE	0.303635	0.0536991	sul2	signif
2006	Swine	NVYZE	0.286251	0.0483033	sul2	signif
2007	Swine	NVYZE	0.269477	0.0431728	sul2	signif
2008	Swine	NVYZE	0.253338	0.0383501	sul2	signif
2009	Swine	NVYZE	0.23785	0.0338745	sul2	signif
2010	Swine	NVYZE	0.223026	0.029783	sul2	signif
2011	Swine	NVYZE	0.208873	0.0261109	sul2	signif
2012	Swine	NVYZE	0.195393	0.0228922	sul2	signif
2013	Swine	NVYZE	0.182581	0.0201586	sul2	signif
2014	Swine	NVYZE	0.170432	0.0179352	sul2	signif
2015	Swine	NVYZE	0.158934	0.0162326	sul2	signif
2016	Swine	NVYZE	0.148073	0.0150361	sul2	signif
2017	Swine	NVYZE	0.137833	0.0142974	sul2	signif
2018	Swine	NVYZE	0.128194	0.0139363	sul2	signif
2000	Bovine	MGIIJ	0.445997	0.0947074	blaTEM-1B	signif
2001	Bovine	MGIIJ	0.410641	0.0871458	blaTEM-1B	signif
2002	Bovine	MGIIJ	0.376185	0.0791211	blaTEM-1B	signif
2003	Bovine	MGIIJ	0.342938	0.0708868	blaTEM-1B	signif
2004	Bovine	MGIIJ	0.311163	0.0626852	blaTEM-1B	signif
2005	Bovine	MGIIJ	0.281073	0.0547344	blaTEM-1B	signif
2006	Bovine	MGIIJ	0.252825	0.0472193	blaTEM-1B	signif
2007	Bovine	MGIIJ	0.226521	0.0402864	blaTEM-1B	signif
2008	Bovine	MGIIJ	0.202213	0.0340429	blaTEM-1B	signif
2009	Bovine	MGIIJ	0.179907	0.0285584	blaTEM-1B	signif
2010	Bovine	MGIIJ	0.15957	0.0238684	blaTEM-1B	signif
2011	Bovine	MGIIJ	0.141135	0.0199773	blaTEM-1B	signif
2012	Bovine	MGIIJ	0.124515	0.0168598	blaTEM-1B	signif
2013	Bovine	MGIIJ	0.109603	0.0144595	blaTEM-1B	signif
2014	Bovine	MGIIJ	0.0962796	0.012687	blaTEM-1B	signif
2015	Bovine	MGIIJ	0.0844225	0.0114237	blaTEM-1B	signif
2016	Bovine	MGIIJ	0.0739062	0.0105365	blaTEM-1B	signif
2017	Bovine	MGIIJ	0.0646074	0.00989873	blaTEM-1B	signif
2018	Bovine	MGIIJ	0.0564074	0.00940662	blaTEM-1B	signif
2000	Poultry	MGIIJ	0.191289	0.0676355	blaTEM-1B	signif
2001	Poultry	MGIIJ	0.169931	0.0583647	blaTEM-1B	signif
2002	Poultry	MGIIJ	0.150514	0.0499371	blaTEM-1B	signif
2003	Poultry	MGIIJ	0.132961	0.0423797	blaTEM-1B	signif
2004	Poultry	MGIIJ	0.117172	0.035687	blaTEM-1B	signif
2005	Poultry	MGIIJ	0.103035	0.029829	blaTEM-1B	signif
2006	Poultry	MGIIJ	0.0904293	0.0247576	blaTEM-1B	signif
2007	Poultry	MGIIJ	0.0792295	0.0204137	blaTEM-1B	signif
2008	Poultry	MGIIJ	0.0693111	0.0167316	blaTEM-1B	signif
2009	Poultry	MGIIJ	0.0605527	0.0136439	blaTEM-1B	signif
2010	Poultry	MGIIJ	0.0528382	0.0110838	blaTEM-1B	signif
2011	Poultry	MGIIJ	0.0460584	0.0089881	blaTEM-1B	signif
2012	Poultry	MGIIJ	0.0401116	0.00729732	blaTEM-1B	signif
2013	Poultry	MGIIJ	0.0349046	0.00595663	blaTEM-1B	signif
2014	Poultry	MGIIJ	0.0303521	0.00491496	blaTEM-1B	signif
2015	Poultry	MGIIJ	0.0263772	0.00412382	blaTEM-1B	signif
2016	Poultry	MGIIJ	0.0229105	0.00353626	blaTEM-1B	signif
2017	Poultry	MGIIJ	0.0198902	0.00310685	blaTEM-1B	signif
2018	Poultry	MGIIJ	0.017261	0.00279336	blaTEM-1B	signif
2000	Swine	MGIIJ	0.599081	0.101806	blaTEM-1B	signif
2001	Swine	MGIIJ	0.563943	0.0983311	blaTEM-1B	signif
2002	Swine	MGIIJ	0.52815	0.0937071	blaTEM-1B	signif
2003	Swine	MGIIJ	0.492066	0.0880707	blaTEM-1B	signif
2004	Swine	MGIIJ	0.456065	0.081605	blaTEM-1B	signif
2005	Swine	MGIIJ	0.420517	0.0745277	blaTEM-1B	signif
2006	Swine	MGIIJ	0.385774	0.0670769	blaTEM-1B	signif
2007	Swine	MGIIJ	0.352158	0.0594953	blaTEM-1B	signif
2008	Swine	MGIIJ	0.319945	0.0520162	blaTEM-1B	signif
2009	Swine	MGIIJ	0.289362	0.044851	blaTEM-1B	signif
2010	Swine	MGIIJ	0.260583	0.0381817	blaTEM-1B	signif
2011	Swine	MGIIJ	0.233725	0.0321564	blaTEM-1B	signif
2012	Swine	MGIIJ	0.208853	0.0268881	blaTEM-1B	signif
2013	Swine	MGIIJ	0.185985	0.0224545	blaTEM-1B	signif
2014	Swine	MGIIJ	0.165099	0.0188949	blaTEM-1B	signif
2015	Swine	MGIIJ	0.146137	0.0162007	blaTEM-1B	signif
2016	Swine	MGIIJ	0.129016	0.0143013	blaTEM-1B	signif
2017	Swine	MGIIJ	0.113634	0.0130598	blaTEM-1B	signif
2018	Swine	MGIIJ	0.0998761	0.0122943	blaTEM-1B	signif
2000	Bovine	YBEHL	0.154466	0.100882	dfrA12	signif
2001	Bovine	YBEHL	0.131283	0.0825896	dfrA12	signif
2002	Bovine	YBEHL	0.111122	0.0668713	dfrA12	signif
2003	Bovine	YBEHL	0.0937234	0.0536134	dfrA12	signif
2004	Bovine	YBEHL	0.0788073	0.0426165	dfrA12	signif
2005	Bovine	YBEHL	0.066092	0.0336343	dfrA12	signif
2006	Bovine	YBEHL	0.0553051	0.0264035	dfrA12	signif
2007	Bovine	YBEHL	0.0461916	0.0206644	dfrA12	signif
2008	Bovine	YBEHL	0.0385187	0.0161735	dfrA12	signif
2009	Bovine	YBEHL	0.0320775	0.0127099	dfrA12	signif
2010	Bovine	YBEHL	0.0266835	0.0100776	dfrA12	signif
2011	Bovine	YBEHL	0.0221757	0.00810439	dfrA12	signif
2012	Bovine	YBEHL	0.0184151	0.00664023	dfrA12	signif
2013	Bovine	YBEHL	0.0152822	0.00555656	dfrA12	signif
2014	Bovine	YBEHL	0.0126754	0.00474673	dfrA12	signif
2015	Bovine	YBEHL	0.0105086	0.00412686	dfrA12	signif
2016	Bovine	YBEHL	0.00870886	0.00363517	dfrA12	signif
2017	Bovine	YBEHL	0.00721513	0.00322917	dfrA12	signif
2018	Bovine	YBEHL	0.00597605	0.00288142	dfrA12	signif
2000	Poultry	YBEHL	0.0211297	0.0234962	dfrA12	signif
2001	Poultry	YBEHL	0.0175433	0.0188591	dfrA12	signif
2002	Poultry	YBEHL	0.0145565	0.0151143	dfrA12	signif
2003	Poultry	YBEHL	0.012072	0.0120994	dfrA12	signif
2004	Poultry	YBEHL	0.0100073	0.00967867	dfrA12	signif
2005	Poultry	YBEHL	0.00829268	0.00773979	dfrA12	signif
2006	Poultry	YBEHL	0.00686984	0.00619011	dfrA12	signif
2007	Poultry	YBEHL	0.00568972	0.00495382	dfrA12	signif
2008	Poultry	YBEHL	0.00471136	0.0039691	dfrA12	signif
2009	Poultry	YBEHL	0.00390058	0.00318577	dfrA12	signif
2010	Poultry	YBEHL	0.00322887	0.00256323	dfrA12	signif
2011	Poultry	YBEHL	0.00267252	0.0020687	dfrA12	signif
2012	Poultry	YBEHL	0.00221183	0.00167586	dfrA12	signif
2013	Poultry	YBEHL	0.0018304	0.00136358	dfrA12	signif
2014	Poultry	YBEHL	0.00151465	0.00111496	dfrA12	signif
2015	Poultry	YBEHL	0.0012533	0.000917	dfrA12	signif
2016	Poultry	YBEHL	0.00103699	0.000758	dfrA12	signif
2017	Poultry	YBEHL	0.000858	0.00063	dfrA12	signif
2018	Poultry	YBEHL	0.00071	0.000526	dfrA12	signif
2000	Swine	YBEHL	0.208385	0.149821	dfrA12	signif
2001	Swine	YBEHL	0.178822	0.125997	dfrA12	signif
2002	Swine	YBEHL	0.152643	0.104577	dfrA12	signif
2003	Swine	YBEHL	0.129692	0.085763	dfrA12	signif
2004	Swine	YBEHL	0.109745	0.0695731	dfrA12	signif
2005	Swine	YBEHL	0.0925391	0.0558916	dfrA12	signif
2006	Swine	YBEHL	0.0777953	0.0445158	dfrA12	signif
2007	Swine	YBEHL	0.0652317	0.0351957	dfrA12	signif
2008	Swine	YBEHL	0.054577	0.0276641	dfrA12	signif
2009	Swine	YBEHL	0.0455777	0.0216574	dfrA12	signif
2010	Swine	YBEHL	0.0380027	0.0169288	dfrA12	signif
2011	Swine	YBEHL	0.0316449	0.0132553	dfrA12	signif
2012	Swine	YBEHL	0.0263217	0.0104398	dfrA12	signif
2013	Swine	YBEHL	0.0218737	0.00831071	dfrA12	signif
2014	Swine	YBEHL	0.0181633	0.00671941	dfrA12	signif
2015	Swine	YBEHL	0.0150726	0.0055385	dfrA12	signif
2016	Swine	YBEHL	0.0125011	0.0046607	dfrA12	signif
2017	Swine	YBEHL	0.0103637	0.00399895	dfrA12	signif
2018	Swine	YBEHL	0.00858863	0.0034863	dfrA12	signif
2000	Bovine	MRAYY	0.541534	0.108129	aadA2	signif
2001	Bovine	MRAYY	0.482972	0.101803	aadA2	signif
2002	Bovine	MRAYY	0.424873	0.0929771	aadA2	signif
2003	Bovine	MRAYY	0.368779	0.0824305	aadA2	signif
2004	Bovine	MRAYY	0.316021	0.0710527	aadA2	signif
2005	Bovine	MRAYY	0.267611	0.0596928	aadA2	signif
2006	Bovine	MRAYY	0.224186	0.0490417	aadA2	signif
2007	Bovine	MRAYY	0.186017	0.0395705	aadA2	signif
2008	Bovine	MRAYY	0.153065	0.031524	aadA2	signif
2009	Bovine	MRAYY	0.125054	0.0249535	aadA2	signif
2010	Bovine	MRAYY	0.101554	0.0197669	aadA2	signif
2011	Bovine	MRAYY	0.0820557	0.0157823	aadA2	signif
2012	Bovine	MRAYY	0.0660261	0.0127746	aadA2	signif
2013	Bovine	MRAYY	0.0529473	0.0105145	aadA2	signif
2014	Bovine	MRAYY	0.0423417	0.00879709	aadA2	signif
2015	Bovine	MRAYY	0.0337847	0.00745884	aadA2	signif
2016	Bovine	MRAYY	0.0269084	0.00638151	aadA2	signif
2017	Bovine	MRAYY	0.0214007	0.00548633	aadA2	signif
2018	Bovine	MRAYY	0.0170006	0.00472386	aadA2	signif
2000	Poultry	MRAYY	0.0945938	0.0580874	aadA2	signif
2001	Poultry	MRAYY	0.0763185	0.04622	aadA2	signif
2002	Poultry	MRAYY	0.0613348	0.0364954	aadA2	signif
2003	Poultry	MRAYY	0.0491364	0.0286422	aadA2	signif
2004	Poultry	MRAYY	0.0392625	0.0223746	aadA2	signif
2005	Poultry	MRAYY	0.0313075	0.0174193	aadA2	signif
2006	Poultry	MRAYY	0.0249224	0.0135309	aadA2	signif
2007	Poultry	MRAYY	0.0198129	0.0104975	aadA2	signif
2008	Poultry	MRAYY	0.015734	0.00814163	aadA2	signif
2009	Poultry	MRAYY	0.0124842	0.006318	aadA2	signif
2010	Poultry	MRAYY	0.00989883	0.00490948	aadA2	signif
2011	Poultry	MRAYY	0.00784463	0.00382292	aadA2	signif
2012	Poultry	MRAYY	0.00621404	0.00298497	aadA2	signif
2013	Poultry	MRAYY	0.00492071	0.00233836	aadA2	signif
2014	Poultry	MRAYY	0.0038955	0.00183867	aadA2	signif
2015	Poultry	MRAYY	0.00308323	0.00145162	aadA2	signif
2016	Poultry	MRAYY	0.00243991	0.00115091	aadA2	signif
2017	Poultry	MRAYY	0.00193057	0.000916	aadA2	signif
2018	Poultry	MRAYY	0.00152739	0.000733	aadA2	signif
2000	Swine	MRAYY	0.798303	0.0847162	aadA2	signif
2001	Swine	MRAYY	0.757874	0.0909559	aadA2	signif
2002	Swine	MRAYY	0.712263	0.0953821	aadA2	signif
2003	Swine	MRAYY	0.661893	0.0974346	aadA2	signif
2004	Swine	MRAYY	0.607563	0.0967212	aadA2	signif
2005	Swine	MRAYY	0.550433	0.0931184	aadA2	signif
2006	Swine	MRAYY	0.491941	0.0868291	aadA2	signif
2007	Swine	MRAYY	0.433669	0.0783706	aadA2	signif
2008	Swine	MRAYY	0.377175	0.0684885	aadA2	signif
2009	Swine	MRAYY	0.323832	0.0580235	aadA2	signif
2010	Swine	MRAYY	0.274706	0.0477699	aadA2	signif
2011	Swine	MRAYY	0.230492	0.0383665	aadA2	signif
2012	Swine	MRAYY	0.191515	0.0302402	aadA2	signif
2013	Swine	MRAYY	0.157778	0.0235992	aadA2	signif
2014	Swine	MRAYY	0.129035	0.0184594	aadA2	signif
2015	Swine	MRAYY	0.104877	0.0146828	aadA2	signif
2016	Swine	MRAYY	0.0848008	0.0120206	aadA2	signif
2017	Swine	MRAYY	0.0682748	0.0101703	aadA2	signif
2018	Swine	MRAYY	0.0547767	0.00884388	aadA2	signif
2000	Bovine	QNVCH	0.0293924	0.0243146	aac(3)-VIa	signif
2001	Bovine	QNVCH	0.0259561	0.0207477	aac(3)-VIa	signif
2002	Bovine	QNVCH	0.0229121	0.0176921	aac(3)-VIa	signif
2003	Bovine	QNVCH	0.0202177	0.0150818	aac(3)-VIa	signif
2004	Bovine	QNVCH	0.0178344	0.0128581	aac(3)-VIa	signif
2005	Bovine	QNVCH	0.0157275	0.0109689	aac(3)-VIa	signif
2006	Bovine	QNVCH	0.013866	0.00936778	aac(3)-VIa	signif
2007	Bovine	QNVCH	0.0122221	0.00801422	aac(3)-VIa	signif
2008	Bovine	QNVCH	0.0107709	0.0068725	aac(3)-VIa	signif
2009	Bovine	QNVCH	0.00949041	0.00591135	aac(3)-VIa	signif
2010	Bovine	QNVCH	0.00836085	0.00510349	aac(3)-VIa	signif
2011	Bovine	QNVCH	0.00736473	0.00442513	aac(3)-VIa	signif
2012	Bovine	QNVCH	0.00648652	0.00385563	aac(3)-VIa	signif
2013	Bovine	QNVCH	0.00571243	0.00337717	aac(3)-VIa	signif
2014	Bovine	QNVCH	0.00503024	0.00297438	aac(3)-VIa	signif
2015	Bovine	QNVCH	0.00442916	0.00263417	aac(3)-VIa	signif
2016	Bovine	QNVCH	0.00389963	0.00234547	aac(3)-VIa	signif
2017	Bovine	QNVCH	0.00343319	0.00209898	aac(3)-VIa	signif
2018	Bovine	QNVCH	0.00302236	0.00188703	aac(3)-VIa	signif
2000	Poultry	QNVCH	0.224468	0.12928	aac(3)-VIa	signif
2001	Poultry	QNVCH	0.202995	0.112986	aac(3)-VIa	signif
2002	Poultry	QNVCH	0.183091	0.0978451	aac(3)-VIa	signif
2003	Poultry	QNVCH	0.164736	0.0839508	aac(3)-VIa	signif
2004	Poultry	QNVCH	0.147888	0.0713501	aac(3)-VIa	signif
2005	Poultry	QNVCH	0.132489	0.0600485	aac(3)-VIa	signif
2006	Poultry	QNVCH	0.118471	0.0500183	aac(3)-VIa	signif
2007	Poultry	QNVCH	0.105756	0.0412068	aac(3)-VIa	signif
2008	Poultry	QNVCH	0.0942589	0.0335435	aac(3)-VIa	signif
2009	Poultry	QNVCH	0.0838946	0.0269472	aac(3)-VIa	signif
2010	Poultry	QNVCH	0.0745761	0.0213322	aac(3)-VIa	signif
2011	Poultry	QNVCH	0.0662179	0.016614	aac(3)-VIa	signif
2012	Poultry	QNVCH	0.058737	0.0127154	aac(3)-VIa	signif
2013	Poultry	QNVCH	0.0520541	0.00957337	aac(3)-VIa	signif
2014	Poultry	QNVCH	0.0460943	0.00714844	aac(3)-VIa	signif
2015	Poultry	QNVCH	0.0407875	0.00543073	aac(3)-VIa	signif
2016	Poultry	QNVCH	0.0360686	0.00441837	aac(3)-VIa	signif
2017	Poultry	QNVCH	0.0318775	0.00403304	aac(3)-VIa	signif
2018	Poultry	QNVCH	0.0281591	0.00406381	aac(3)-VIa	signif
2000	Swine	QNVCH	0.100442	0.0712454	aac(3)-VIa	signif
2001	Swine	QNVCH	0.089465	0.0609862	aac(3)-VIa	signif
2002	Swine	QNVCH	0.0795815	0.0519625	aac(3)-VIa	signif
2003	Swine	QNVCH	0.0707051	0.0440799	aac(3)-VIa	signif
2004	Swine	QNVCH	0.0627513	0.0372398	aac(3)-VIa	signif
2005	Swine	QNVCH	0.0556387	0.0313424	aac(3)-VIa	signif
2006	Swine	QNVCH	0.0492898	0.0262908	aac(3)-VIa	signif
2007	Swine	QNVCH	0.043632	0.0219923	aac(3)-VIa	signif
2008	Swine	QNVCH	0.0385972	0.01836	aac(3)-VIa	signif
2009	Swine	QNVCH	0.0341227	0.0153138	aac(3)-VIa	signif
2010	Swine	QNVCH	0.0301506	0.0127804	aac(3)-VIa	signif
2011	Swine	QNVCH	0.0266281	0.010693	aac(3)-VIa	signif
2012	Swine	QNVCH	0.0235072	0.00899119	aac(3)-VIa	signif
2013	Swine	QNVCH	0.0207443	0.00761956	aac(3)-VIa	signif
2014	Swine	QNVCH	0.0183001	0.00652722	aac(3)-VIa	signif
2015	Swine	QNVCH	0.0161391	0.0056668	aac(3)-VIa	signif
2016	Swine	QNVCH	0.0142295	0.00499432	aac(3)-VIa	signif
2017	Swine	QNVCH	0.0125431	0.00446955	aac(3)-VIa	signif
2018	Swine	QNVCH	0.0110542	0.00405692	aac(3)-VIa	signif
2000	Bovine	EFPXU	0.53238	0.12823	tet(G)	signif
2001	Bovine	EFPXU	0.45842	0.119233	tet(G)	signif
2002	Bovine	EFPXU	0.386247	0.105902	tet(G)	signif
2003	Bovine	EFPXU	0.31875	0.0900792	tet(G)	signif
2004	Bovine	EFPXU	0.258088	0.0737103	tet(G)	signif
2005	Bovine	EFPXU	0.205489	0.058385	tet(G)	signif
2006	Bovine	EFPXU	0.161279	0.0451025	tet(G)	signif
2007	Bovine	EFPXU	0.125083	0.0342692	tet(G)	signif
2008	Bovine	EFPXU	0.0960801	0.0258408	tet(G)	signif
2009	Bovine	EFPXU	0.0732391	0.0195065	tet(G)	signif
2010	Bovine	EFPXU	0.0554947	0.014848	tet(G)	signif
2011	Bovine	EFPXU	0.0418553	0.0114482	tet(G)	signif
2012	Bovine	EFPXU	0.0314565	0.00895169	tet(G)	signif
2013	Bovine	EFPXU	0.0235776	0.00708665	tet(G)	signif
2014	Bovine	EFPXU	0.0176363	0.00566127	tet(G)	signif
2015	Bovine	EFPXU	0.0131719	0.0045473	tet(G)	signif
2016	Bovine	EFPXU	0.00982629	0.00366111	tet(G)	signif
2017	Bovine	EFPXU	0.00732415	0.00294774	tet(G)	signif
2018	Bovine	EFPXU	0.00545565	0.00236983	tet(G)	signif
2000	Poultry	EFPXU	0.014295	0.0292038	tet(G)	signif
2001	Poultry	EFPXU	0.0106672	0.0217475	tet(G)	signif
2002	Poultry	EFPXU	0.00795265	0.0161706	tet(G)	signif
2003	Poultry	EFPXU	0.00592476	0.0120115	tet(G)	signif
2004	Poultry	EFPXU	0.00441167	0.00891629	tet(G)	signif
2005	Poultry	EFPXU	0.00328372	0.00661615	tet(G)	signif
2006	Poultry	EFPXU	0.00244346	0.00490854	tet(G)	signif
2007	Poultry	EFPXU	0.00181781	0.0036416	tet(G)	signif
2008	Poultry	EFPXU	0.00135214	0.00270195	tet(G)	signif
2009	Poultry	EFPXU	0.00100565	0.00200515	tet(G)	signif
2010	Poultry	EFPXU	0.000748	0.00148844	tet(G)	signif
2011	Poultry	EFPXU	0.000556	0.00110522	tet(G)	signif
2012	Poultry	EFPXU	0.000414	0.000821	tet(G)	signif
2013	Poultry	EFPXU	0.000307	0.00061	tet(G)	signif
2014	Poultry	EFPXU	0.000229	0.000453	tet(G)	signif
2015	Poultry	EFPXU	0.00017	0.000337	tet(G)	signif
2016	Poultry	EFPXU	0.000126	0.000251	tet(G)	signif
2017	Poultry	EFPXU	9.4e-05	0.000187	tet(G)	signif
2018	Poultry	EFPXU	6.99e-05	0.000139	tet(G)	signif
2000	Swine	EFPXU	0.718885	0.135241	tet(G)	signif
2001	Swine	EFPXU	0.655325	0.142524	tet(G)	signif
2002	Swine	EFPXU	0.585677	0.143976	tet(G)	signif
2003	Swine	EFPXU	0.512426	0.138999	tet(G)	signif
2004	Swine	EFPXU	0.438638	0.128086	tet(G)	signif
2005	Swine	EFPXU	0.367467	0.112737	tet(G)	signif
2006	Swine	EFPXU	0.301639	0.0950281	tet(G)	signif
2007	Swine	EFPXU	0.243071	0.077044	tet(G)	signif
2008	Swine	EFPXU	0.192737	0.0604168	tet(G)	signif
2009	Swine	EFPXU	0.15075	0.0461264	tet(G)	signif
2010	Swine	EFPXU	0.116589	0.0345352	tet(G)	signif
2011	Swine	EFPXU	0.0893543	0.0255559	tet(G)	signif
2012	Swine	EFPXU	0.067992	0.0188454	tet(G)	signif
2013	Swine	EFPXU	0.0514483	0.0139604	tet(G)	signif
2014	Swine	EFPXU	0.0387625	0.0104605	tet(G)	signif
2015	Swine	EFPXU	0.0291088	0.00796313	tet(G)	signif
2016	Swine	EFPXU	0.0218047	0.00616554	tet(G)	signif
2017	Swine	EFPXU	0.0163027	0.0048461	tet(G)	signif
2018	Swine	EFPXU	0.0121717	0.00385249	tet(G)	signif
2000	Bovine	WKDLN	0.516223	0.127768	blaCARB-2	signif
2001	Bovine	WKDLN	0.444869	0.117899	blaCARB-2	signif
2002	Bovine	WKDLN	0.375719	0.104238	blaCARB-2	signif
2003	Bovine	WKDLN	0.311289	0.0885275	blaCARB-2	signif
2004	Bovine	WKDLN	0.253424	0.072527	blaCARB-2	signif
2005	Bovine	WKDLN	0.203142	0.0576425	blaCARB-2	signif
2006	Bovine	WKDLN	0.160689	0.0447471	blaCARB-2	signif
2007	Bovine	WKDLN	0.125709	0.0341916	blaCARB-2	signif
2008	Bovine	WKDLN	0.0974587	0.0259307	blaCARB-2	signif
2009	Bovine	WKDLN	0.0750127	0.0196808	blaCARB-2	signif
2010	Bovine	WKDLN	0.0574074	0.0150566	blaCARB-2	signif
2011	Bovine	WKDLN	0.0437387	0.0116674	blaCARB-2	signif
2012	Bovine	WKDLN	0.0332098	0.0091732	blaCARB-2	signif
2013	Bovine	WKDLN	0.0251488	0.00730842	blaCARB-2	signif
2014	Bovine	WKDLN	0.019006	0.005882	blaCARB-2	signif
2015	Bovine	WKDLN	0.0143416	0.0047646	blaCARB-2	signif
2016	Bovine	WKDLN	0.0108092	0.00387166	blaCARB-2	signif
2017	Bovine	WKDLN	0.00813975	0.00314804	blaCARB-2	signif
2018	Bovine	WKDLN	0.00612544	0.00255685	blaCARB-2	signif
2000	Poultry	WKDLN	0.0124078	0.0253744	blaCARB-2	signif
2001	Poultry	WKDLN	0.00934728	0.0190685	blaCARB-2	signif
2002	Poultry	WKDLN	0.00703627	0.0143127	blaCARB-2	signif
2003	Poultry	WKDLN	0.00529358	0.0107345	blaCARB-2	signif
2004	Poultry	WKDLN	0.00398077	0.00804684	blaCARB-2	signif
2005	Poultry	WKDLN	0.00299256	0.00603043	blaCARB-2	signif
2006	Poultry	WKDLN	0.00224912	0.00451882	blaCARB-2	signif
2007	Poultry	WKDLN	0.00169005	0.00338621	blaCARB-2	signif
2008	Poultry	WKDLN	0.00126978	0.00253781	blaCARB-2	signif
2009	Poultry	WKDLN	0.000954	0.00190235	blaCARB-2	signif
2010	Poultry	WKDLN	0.000717	0.00142639	blaCARB-2	signif
2011	Poultry	WKDLN	0.000538	0.00106983	blaCARB-2	signif
2012	Poultry	WKDLN	0.000404	0.000803	blaCARB-2	signif
2013	Poultry	WKDLN	0.000304	0.000602	blaCARB-2	signif
2014	Poultry	WKDLN	0.000228	0.000452	blaCARB-2	signif
2015	Poultry	WKDLN	0.000171	0.00034	blaCARB-2	signif
2016	Poultry	WKDLN	0.000129	0.000255	blaCARB-2	signif
2017	Poultry	WKDLN	9.66e-05	0.000192	blaCARB-2	signif
2018	Poultry	WKDLN	7.26e-05	0.000144	blaCARB-2	signif
2000	Swine	WKDLN	0.714214	0.134153	blaCARB-2	signif
2001	Swine	WKDLN	0.652399	0.140512	blaCARB-2	signif
2002	Swine	WKDLN	0.584983	0.141412	blaCARB-2	signif
2003	Swine	WKDLN	0.514228	0.136377	blaCARB-2	signif
2004	Swine	WKDLN	0.442898	0.125878	blaCARB-2	signif
2005	Swine	WKDLN	0.373847	0.111258	blaCARB-2	signif
2006	Swine	WKDLN	0.30958	0.0943731	blaCARB-2	signif
2007	Swine	WKDLN	0.251915	0.0771109	blaCARB-2	signif
2008	Swine	WKDLN	0.201852	0.060992	blaCARB-2	signif
2009	Swine	WKDLN	0.159615	0.0469754	blaCARB-2	signif
2010	Swine	WKDLN	0.124833	0.0354657	blaCARB-2	signif
2011	Swine	WKDLN	0.0967585	0.0264435	blaCARB-2	signif
2012	Swine	WKDLN	0.0744604	0.0196303	blaCARB-2	signif
2013	Swine	WKDLN	0.0569768	0.0146306	blaCARB-2	signif
2014	Swine	WKDLN	0.0434059	0.0110309	blaCARB-2	signif
2015	Swine	WKDLN	0.0329544	0.00845761	blaCARB-2	signif
2016	Swine	WKDLN	0.0249538	0.00660581	blaCARB-2	signif
2017	Swine	WKDLN	0.0188577	0.00524659	blaCARB-2	signif
2018	Swine	WKDLN	0.0142291	0.00422044	blaCARB-2	signif
2000	Bovine	IGBPM	8.22e-07	2.06e-06	dfrA14	signif
2001	Bovine	IGBPM	1.21e-06	2.95e-06	dfrA14	signif
2002	Bovine	IGBPM	1.79e-06	4.23e-06	dfrA14	signif
2003	Bovine	IGBPM	2.65e-06	6.06e-06	dfrA14	signif
2004	Bovine	IGBPM	3.92e-06	8.68e-06	dfrA14	signif
2005	Bovine	IGBPM	5.79e-06	1.25e-05	dfrA14	signif
2006	Bovine	IGBPM	8.55e-06	1.79e-05	dfrA14	signif
2007	Bovine	IGBPM	1.26e-05	2.57e-05	dfrA14	signif
2008	Bovine	IGBPM	1.87e-05	3.69e-05	dfrA14	signif
2009	Bovine	IGBPM	2.76e-05	5.32e-05	dfrA14	signif
2010	Bovine	IGBPM	4.07e-05	7.68e-05	dfrA14	signif
2011	Bovine	IGBPM	6.02e-05	0.000111	dfrA14	signif
2012	Bovine	IGBPM	8.89e-05	0.000161	dfrA14	signif
2013	Bovine	IGBPM	0.000131	0.000234	dfrA14	signif
2014	Bovine	IGBPM	0.000194	0.000342	dfrA14	signif
2015	Bovine	IGBPM	0.000287	0.0005	dfrA14	signif
2016	Bovine	IGBPM	0.000423	0.000735	dfrA14	signif
2017	Bovine	IGBPM	0.000625	0.00108306	dfrA14	signif
2018	Bovine	IGBPM	0.000923	0.00160205	dfrA14	signif
2000	Poultry	IGBPM	8.49e-05	0.000156	dfrA14	signif
2001	Poultry	IGBPM	0.000125	0.000217	dfrA14	signif
2002	Poultry	IGBPM	0.000185	0.000301	dfrA14	signif
2003	Poultry	IGBPM	0.000274	0.000415	dfrA14	signif
2004	Poultry	IGBPM	0.000404	0.00057	dfrA14	signif
2005	Poultry	IGBPM	0.000597	0.000779	dfrA14	signif
2006	Poultry	IGBPM	0.000882	0.00105719	dfrA14	signif
2007	Poultry	IGBPM	0.00130268	0.00142285	dfrA14	signif
2008	Poultry	IGBPM	0.00192333	0.00189643	dfrA14	signif
2009	Poultry	IGBPM	0.00283886	0.00249751	dfrA14	signif
2010	Poultry	IGBPM	0.00418836	0.00323973	dfrA14	signif
2011	Poultry	IGBPM	0.0061754	0.00412106	dfrA14	signif
2012	Poultry	IGBPM	0.00909651	0.00510675	dfrA14	signif
2013	Poultry	IGBPM	0.0133808	0.00610182	dfrA14	signif
2014	Poultry	IGBPM	0.0196428	0.00691206	dfrA14	signif
2015	Poultry	IGBPM	0.0287501	0.00720641	dfrA14	signif
2016	Poultry	IGBPM	0.0418993	0.00658775	dfrA14	signif
2017	Poultry	IGBPM	0.0606868	0.0056476	dfrA14	signif
2018	Poultry	IGBPM	0.0871325	0.00982579	dfrA14	signif
2000	Swine	IGBPM	1.54e-06	3.42e-06	dfrA14	signif
2001	Swine	IGBPM	2.28e-06	4.85e-06	dfrA14	signif
2002	Swine	IGBPM	3.37e-06	6.89e-06	dfrA14	signif
2003	Swine	IGBPM	4.97e-06	9.78e-06	dfrA14	signif
2004	Swine	IGBPM	7.35e-06	1.39e-05	dfrA14	signif
2005	Swine	IGBPM	1.09e-05	1.97e-05	dfrA14	signif
2006	Swine	IGBPM	1.6e-05	2.79e-05	dfrA14	signif
2007	Swine	IGBPM	2.37e-05	3.96e-05	dfrA14	signif
2008	Swine	IGBPM	3.5e-05	5.62e-05	dfrA14	signif
2009	Swine	IGBPM	5.17e-05	7.99e-05	dfrA14	signif
2010	Swine	IGBPM	7.64e-05	0.000114	dfrA14	signif
2011	Swine	IGBPM	0.000113	0.000162	dfrA14	signif
2012	Swine	IGBPM	0.000167	0.000233	dfrA14	signif
2013	Swine	IGBPM	0.000246	0.000335	dfrA14	signif
2014	Swine	IGBPM	0.000364	0.000484	dfrA14	signif
2015	Swine	IGBPM	0.000538	0.000704	dfrA14	signif
2016	Swine	IGBPM	0.000794	0.00103051	dfrA14	signif
2017	Swine	IGBPM	0.00117243	0.00151708	dfrA14	signif
2018	Swine	IGBPM	0.00173114	0.00224758	dfrA14	signif
2000	Bovine	PEDRA	1.06e-07	2.64e-07	blaCTX-M-65	signif
2001	Bovine	PEDRA	1.83e-07	4.34e-07	blaCTX-M-65	signif
2002	Bovine	PEDRA	3.13e-07	7.13e-07	blaCTX-M-65	signif
2003	Bovine	PEDRA	5.37e-07	1.17e-06	blaCTX-M-65	signif
2004	Bovine	PEDRA	9.21e-07	1.92e-06	blaCTX-M-65	signif
2005	Bovine	PEDRA	1.58e-06	3.15e-06	blaCTX-M-65	signif
2006	Bovine	PEDRA	2.71e-06	5.17e-06	blaCTX-M-65	signif
2007	Bovine	PEDRA	4.65e-06	8.47e-06	blaCTX-M-65	signif
2008	Bovine	PEDRA	7.97e-06	1.39e-05	blaCTX-M-65	signif
2009	Bovine	PEDRA	1.37e-05	2.28e-05	blaCTX-M-65	signif
2010	Bovine	PEDRA	2.34e-05	3.75e-05	blaCTX-M-65	signif
2011	Bovine	PEDRA	4.02e-05	6.18e-05	blaCTX-M-65	signif
2012	Bovine	PEDRA	6.89e-05	0.000102	blaCTX-M-65	signif
2013	Bovine	PEDRA	0.000118	0.00017	blaCTX-M-65	signif
2014	Bovine	PEDRA	0.000203	0.000283658	blaCTX-M-65	signif
2015	Bovine	PEDRA	0.000348	0.000477	blaCTX-M-65	signif
2016	Bovine	PEDRA	0.000596	0.000807	blaCTX-M-65	signif
2017	Bovine	PEDRA	0.00102214	0.00137521	blaCTX-M-65	signif
2018	Bovine	PEDRA	0.0017518	0.00236235	blaCTX-M-65	signif
2000	Poultry	PEDRA	6.51e-06	1.37e-05	blaCTX-M-65	signif
2001	Poultry	PEDRA	1.12e-05	2.22e-05	blaCTX-M-65	signif
2002	Poultry	PEDRA	1.92e-05	3.58e-05	blaCTX-M-65	signif
2003	Poultry	PEDRA	3.29e-05	5.74e-05	blaCTX-M-65	signif
2004	Poultry	PEDRA	5.64e-05	9.16e-05	blaCTX-M-65	signif
2005	Poultry	PEDRA	9.67e-05	0.000145	blaCTX-M-65	signif
2006	Poultry	PEDRA	0.000166	0.000229	blaCTX-M-65	signif
2007	Poultry	PEDRA	0.000284	0.000358	blaCTX-M-65	signif
2008	Poultry	PEDRA	0.000487	0.000555	blaCTX-M-65	signif
2009	Poultry	PEDRA	0.000836	0.000851	blaCTX-M-65	signif
2010	Poultry	PEDRA	0.0014326	0.00128476	blaCTX-M-65	signif
2011	Poultry	PEDRA	0.00245453	0.00190348	blaCTX-M-65	signif
2012	Poultry	PEDRA	0.00420238	0.00274941	blaCTX-M-65	signif
2013	Poultry	PEDRA	0.0071859	0.00383179	blaCTX-M-65	signif
2014	Poultry	PEDRA	0.0122615	0.00506349	blaCTX-M-65	signif
2015	Poultry	PEDRA	0.0208469	0.00614495	blaCTX-M-65	signif
2016	Poultry	PEDRA	0.0352293	0.00644589	blaCTX-M-65	signif
2017	Poultry	PEDRA	0.0589369	0.00576899	blaCTX-M-65	signif
2018	Poultry	PEDRA	0.0969946	0.0107915	blaCTX-M-65	signif
2000	Swine	PEDRA	1.22e-07	2.99e-07	blaCTX-M-65	signif
2001	Swine	PEDRA	2.1e-07	4.91e-07	blaCTX-M-65	signif
2002	Swine	PEDRA	3.6e-07	8.06e-07	blaCTX-M-65	signif
2003	Swine	PEDRA	6.17e-07	1.32e-06	blaCTX-M-65	signif
2004	Swine	PEDRA	1.06e-06	2.17e-06	blaCTX-M-65	signif
2005	Swine	PEDRA	1.82e-06	3.55e-06	blaCTX-M-65	signif
2006	Swine	PEDRA	3.11e-06	5.8e-06	blaCTX-M-65	signif
2007	Swine	PEDRA	5.34e-06	9.5e-06	blaCTX-M-65	signif
2008	Swine	PEDRA	9.16e-06	1.56e-05	blaCTX-M-65	signif
2009	Swine	PEDRA	1.57e-05	2.55e-05	blaCTX-M-65	signif
2010	Swine	PEDRA	2.69e-05	4.18e-05	blaCTX-M-65	signif
2011	Swine	PEDRA	4.62e-05	6.88e-05	blaCTX-M-65	signif
2012	Swine	PEDRA	7.93e-05	0.000114	blaCTX-M-65	signif
2013	Swine	PEDRA	0.000136	0.000188	blaCTX-M-65	signif
2014	Swine	PEDRA	0.000233	0.000314	blaCTX-M-65	signif
2015	Swine	PEDRA	0.0004	0.000527	blaCTX-M-65	signif
2016	Swine	PEDRA	0.000685	0.000892	blaCTX-M-65	signif
2017	Swine	PEDRA	0.00117497	0.00152131	blaCTX-M-65	signif
2018	Swine	PEDRA	0.00201349	0.0026157	blaCTX-M-65	signif
2000	Bovine	PQLUB	1.28e-06	3.75e-06	fosA3	signif
2001	Bovine	PQLUB	1.86e-06	5.23e-06	fosA3	signif
2002	Bovine	PQLUB	2.7e-06	7.28e-06	fosA3	signif
2003	Bovine	PQLUB	3.93e-06	1.01e-05	fosA3	signif
2004	Bovine	PQLUB	5.72e-06	1.41e-05	fosA3	signif
2005	Bovine	PQLUB	8.32e-06	1.96e-05	fosA3	signif
2006	Bovine	PQLUB	1.21e-05	2.73e-05	fosA3	signif
2007	Bovine	PQLUB	1.76e-05	3.79e-05	fosA3	signif
2008	Bovine	PQLUB	2.56e-05	5.27e-05	fosA3	signif
2009	Bovine	PQLUB	3.73e-05	7.33e-05	fosA3	signif
2010	Bovine	PQLUB	5.42e-05	0.000102	fosA3	signif
2011	Bovine	PQLUB	7.89e-05	0.000143	fosA3	signif
2012	Bovine	PQLUB	0.000115	0.0002	fosA3	signif
2013	Bovine	PQLUB	0.000167	0.000282	fosA3	signif
2014	Bovine	PQLUB	0.000243	0.000399	fosA3	signif
2015	Bovine	PQLUB	0.000354	0.000569	fosA3	signif
2016	Bovine	PQLUB	0.000514	0.000818	fosA3	signif
2017	Bovine	PQLUB	0.000748	0.00118474	fosA3	signif
2018	Bovine	PQLUB	0.00108784	0.00172975	fosA3	signif
2000	Poultry	PQLUB	5.48e-05	0.000138	fosA3	signif
2001	Poultry	PQLUB	7.97e-05	0.000189	fosA3	signif
2002	Poultry	PQLUB	0.000116	0.000258	fosA3	signif
2003	Poultry	PQLUB	0.000169	0.00035	fosA3	signif
2004	Poultry	PQLUB	0.000245	0.000474	fosA3	signif
2005	Poultry	PQLUB	0.000357	0.000638	fosA3	signif
2006	Poultry	PQLUB	0.000519	0.000852	fosA3	signif
2007	Poultry	PQLUB	0.000755	0.00112997	fosA3	signif
2008	Poultry	PQLUB	0.00109878	0.00148405	fosA3	signif
2009	Poultry	PQLUB	0.00159781	0.0019264	fosA3	signif
2010	Poultry	PQLUB	0.00232295	0.00246413	fosA3	signif
2011	Poultry	PQLUB	0.00337606	0.00309287	fosA3	signif
2012	Poultry	PQLUB	0.00490426	0.00378542	fosA3	signif
2013	Poultry	PQLUB	0.00711927	0.00447379	fosA3	signif
2014	Poultry	PQLUB	0.0103243	0.00502353	fosA3	signif
2015	Poultry	PQLUB	0.0149505	0.00520851	fosA3	signif
2016	Poultry	PQLUB	0.0216044	0.00475813	fosA3	signif
2017	Poultry	PQLUB	0.0311261	0.00409983	fosA3	signif
2018	Poultry	PQLUB	0.0446527	0.00720372	fosA3	signif
2000	Swine	PQLUB	3.15e-12	1.97e-09	fosA3	signif
2001	Swine	PQLUB	4.59e-12	2.87e-09	fosA3	signif
2002	Swine	PQLUB	6.67e-12	4.17e-09	fosA3	signif
2003	Swine	PQLUB	9.71e-12	6.07e-09	fosA3	signif
2004	Swine	PQLUB	1.41e-11	8.83e-09	fosA3	signif
2005	Swine	PQLUB	2.05e-11	1.28e-08	fosA3	signif
2006	Swine	PQLUB	2.99e-11	1.87e-08	fosA3	signif
2007	Swine	PQLUB	4.35e-11	2.72e-08	fosA3	signif
2008	Swine	PQLUB	6.33e-11	3.95e-08	fosA3	signif
2009	Swine	PQLUB	9.2e-11	5.75e-08	fosA3	signif
2010	Swine	PQLUB	1.34e-10	8.37e-08	fosA3	signif
2011	Swine	PQLUB	1.95e-10	1.22e-07	fosA3	signif
2012	Swine	PQLUB	2.83e-10	1.77e-07	fosA3	signif
2013	Swine	PQLUB	4.12e-10	2.58e-07	fosA3	signif
2014	Swine	PQLUB	6e-10	3.75e-07	fosA3	signif
2015	Swine	PQLUB	8.73e-10	5.46e-07	fosA3	signif
2016	Swine	PQLUB	1.27e-09	7.94e-07	fosA3	signif
2017	Swine	PQLUB	1.85e-09	1.15e-06	fosA3	signif
2018	Swine	PQLUB	2.69e-09	1.68e-06	fosA3	signif
2000	Bovine	SYYIC	0.424959	0.102319	aph(3'')-Ib	signif
2001	Bovine	SYYIC	0.411657	0.0951494	aph(3'')-Ib	signif
2002	Bovine	SYYIC	0.398484	0.0879966	aph(3'')-Ib	signif
2003	Bovine	SYYIC	0.385456	0.0808956	aph(3'')-Ib	signif
2004	Bovine	SYYIC	0.372589	0.0738815	aph(3'')-Ib	signif
2005	Bovine	SYYIC	0.359901	0.0669901	aph(3'')-Ib	signif
2006	Bovine	SYYIC	0.347406	0.0602583	aph(3'')-Ib	signif
2007	Bovine	SYYIC	0.335118	0.0537254	aph(3'')-Ib	signif
2008	Bovine	SYYIC	0.323048	0.0474349	aph(3'')-Ib	signif
2009	Bovine	SYYIC	0.311211	0.0414377	aph(3'')-Ib	signif
2010	Bovine	SYYIC	0.299615	0.0357976	aph(3'')-Ib	signif
2011	Bovine	SYYIC	0.28827	0.0306008	aph(3'')-Ib	signif
2012	Bovine	SYYIC	0.277184	0.0259698	aph(3'')-Ib	signif
2013	Bovine	SYYIC	0.266366	0.0220823	aph(3'')-Ib	signif
2014	Bovine	SYYIC	0.25582	0.0191794	aph(3'')-Ib	signif
2015	Bovine	SYYIC	0.245552	0.0175177	aph(3'')-Ib	signif
2016	Bovine	SYYIC	0.235566	0.0172208	aph(3'')-Ib	signif
2017	Bovine	SYYIC	0.225864	0.0181382	aph(3'')-Ib	signif
2018	Bovine	SYYIC	0.216449	0.0199154	aph(3'')-Ib	signif
2000	Poultry	SYYIC	0.193288	0.0798952	aph(3'')-Ib	signif
2001	Poultry	SYYIC	0.199351	0.0769539	aph(3'')-Ib	signif
2002	Poultry	SYYIC	0.205557	0.0737976	aph(3'')-Ib	signif
2003	Poultry	SYYIC	0.211904	0.0704242	aph(3'')-Ib	signif
2004	Poultry	SYYIC	0.218393	0.0668323	aph(3'')-Ib	signif
2005	Poultry	SYYIC	0.225025	0.0630216	aph(3'')-Ib	signif
2006	Poultry	SYYIC	0.231798	0.058993	aph(3'')-Ib	signif
2007	Poultry	SYYIC	0.238712	0.0547488	aph(3'')-Ib	signif
2008	Poultry	SYYIC	0.245766	0.0502935	aph(3'')-Ib	signif
2009	Poultry	SYYIC	0.252959	0.0456345	aph(3'')-Ib	signif
2010	Poultry	SYYIC	0.260291	0.0407835	aph(3'')-Ib	signif
2011	Poultry	SYYIC	0.267758	0.0357598	aph(3'')-Ib	signif
2012	Poultry	SYYIC	0.275361	0.0305965	aph(3'')-Ib	signif
2013	Poultry	SYYIC	0.283095	0.0253546	aph(3'')-Ib	signif
2014	Poultry	SYYIC	0.29096	0.0201612	aph(3'')-Ib	signif
2015	Poultry	SYYIC	0.298952	0.0153179	aph(3'')-Ib	signif
2016	Poultry	SYYIC	0.307068	0.0116189	aph(3'')-Ib	signif
2017	Poultry	SYYIC	0.315306	0.0107292	aph(3'')-Ib	signif
2018	Poultry	SYYIC	0.323661	0.0135053	aph(3'')-Ib	signif
2000	Swine	SYYIC	0.60501	0.194225	aph(3'')-Ib	signif
2001	Swine	SYYIC	0.57508	0.186541	aph(3'')-Ib	signif
2002	Swine	SYYIC	0.54459	0.177099	aph(3'')-Ib	signif
2003	Swine	SYYIC	0.513761	0.166089	aph(3'')-Ib	signif
2004	Swine	SYYIC	0.482827	0.153756	aph(3'')-Ib	signif
2005	Swine	SYYIC	0.452024	0.14039	aph(3'')-Ib	signif
2006	Swine	SYYIC	0.421585	0.126309	aph(3'')-Ib	signif
2007	Swine	SYYIC	0.39173	0.111848	aph(3'')-Ib	signif
2008	Swine	SYYIC	0.362663	0.0973407	aph(3'')-Ib	signif
2009	Swine	SYYIC	0.334567	0.0831069	aph(3'')-Ib	signif
2010	Swine	SYYIC	0.307597	0.0694448	aph(3'')-Ib	signif
2011	Swine	SYYIC	0.28188	0.0566281	aph(3'')-Ib	signif
2012	Swine	SYYIC	0.257514	0.0449141	aph(3'')-Ib	signif
2013	Swine	SYYIC	0.234566	0.0345722	aph(3'')-Ib	signif
2014	Swine	SYYIC	0.213076	0.025949	aph(3'')-Ib	signif
2015	Swine	SYYIC	0.193058	0.0195816	aph(3'')-Ib	signif
2016	Swine	SYYIC	0.174504	0.0161854	aph(3'')-Ib	signif
2017	Swine	SYYIC	0.157386	0.015928	aph(3'')-Ib	signif
2018	Swine	SYYIC	0.141658	0.0177052	aph(3'')-Ib	signif
2000	Bovine	HZGJI	0.428052	0.102744	aph(6)-Id	signif
2001	Bovine	HZGJI	0.41393	0.0955183	aph(6)-Id	signif
2002	Bovine	HZGJI	0.399947	0.0882972	aph(6)-Id	signif
2003	Bovine	HZGJI	0.386125	0.08112	aph(6)-Id	signif
2004	Bovine	HZGJI	0.372485	0.0740261	aph(6)-Id	signif
2005	Bovine	HZGJI	0.359044	0.0670553	aph(6)-Id	signif
2006	Bovine	HZGJI	0.345822	0.0602481	aph(6)-Id	signif
2007	Bovine	HZGJI	0.332833	0.0536472	aph(6)-Id	signif
2008	Bovine	HZGJI	0.320094	0.0472991	aph(6)-Id	signif
2009	Bovine	HZGJI	0.307617	0.0412572	aph(6)-Id	signif
2010	Bovine	HZGJI	0.295415	0.0355875	aph(6)-Id	signif
2011	Bovine	HZGJI	0.283499	0.0303771	aph(6)-Id	signif
2012	Bovine	HZGJI	0.271879	0.0257489	aph(6)-Id	signif
2013	Bovine	HZGJI	0.260561	0.0218782	aph(6)-Id	signif
2014	Bovine	HZGJI	0.249553	0.0189994	aph(6)-Id	signif
2015	Bovine	HZGJI	0.23886	0.0173549	aph(6)-Id	signif
2016	Bovine	HZGJI	0.228486	0.0170493	aph(6)-Id	signif
2017	Bovine	HZGJI	0.218433	0.0179199	aph(6)-Id	signif
2018	Bovine	HZGJI	0.208702	0.0196126	aph(6)-Id	signif
2000	Poultry	HZGJI	0.186512	0.0781497	aph(6)-Id	signif
2001	Poultry	HZGJI	0.192723	0.075405	aph(6)-Id	signif
2002	Poultry	HZGJI	0.19909	0.0724367	aph(6)-Id	signif
2003	Poultry	HZGJI	0.205614	0.0692419	aph(6)-Id	signif
2004	Poultry	HZGJI	0.212295	0.0658183	aph(6)-Id	signif
2005	Poultry	HZGJI	0.219133	0.0621649	aph(6)-Id	signif
2006	Poultry	HZGJI	0.226128	0.0582817	aph(6)-Id	signif
2007	Poultry	HZGJI	0.23328	0.0541706	aph(6)-Id	signif
2008	Poultry	HZGJI	0.240587	0.0498354	aph(6)-Id	signif
2009	Poultry	HZGJI	0.24805	0.0452828	aph(6)-Id	signif
2010	Poultry	HZGJI	0.255666	0.0405244	aph(6)-Id	signif
2011	Poultry	HZGJI	0.263433	0.0355789	aph(6)-Id	signif
2012	Poultry	HZGJI	0.271351	0.0304792	aph(6)-Id	signif
2013	Poultry	HZGJI	0.279417	0.025286	aph(6)-Id	signif
2014	Poultry	HZGJI	0.287627	0.0201259	aph(6)-Id	signif
2015	Poultry	HZGJI	0.29598	0.0152999	aph(6)-Id	signif
2016	Poultry	HZGJI	0.304472	0.011602	aph(6)-Id	signif
2017	Poultry	HZGJI	0.313099	0.0107084	aph(6)-Id	signif
2018	Poultry	HZGJI	0.321857	0.013497	aph(6)-Id	signif
2000	Swine	HZGJI	0.604736	0.194988	aph(6)-Id	signif
2001	Swine	HZGJI	0.574099	0.187336	aph(6)-Id	signif
2002	Swine	HZGJI	0.542882	0.17785	aph(6)-Id	signif
2003	Swine	HZGJI	0.511325	0.166729	aph(6)-Id	signif
2004	Swine	HZGJI	0.479677	0.154234	aph(6)-Id	signif
2005	Swine	HZGJI	0.448192	0.140672	aph(6)-Id	signif
2006	Swine	HZGJI	0.417117	0.126381	aph(6)-Id	signif
2007	Swine	HZGJI	0.386686	0.111716	aph(6)-Id	signif
2008	Swine	HZGJI	0.357115	0.0970272	aph(6)-Id	signif
2009	Swine	HZGJI	0.328594	0.0826494	aph(6)-Id	signif
2010	Swine	HZGJI	0.301283	0.0688909	aph(6)-Id	signif
2011	Swine	HZGJI	0.275312	0.0560306	aph(6)-Id	signif
2012	Swine	HZGJI	0.250776	0.0443268	aph(6)-Id	signif
2013	Swine	HZGJI	0.227739	0.0340444	aph(6)-Id	signif
2014	Swine	HZGJI	0.206236	0.0255192	aph(6)-Id	signif
2015	Swine	HZGJI	0.186273	0.0192632	aph(6)-Id	signif
2016	Swine	HZGJI	0.167835	0.0159369	aph(6)-Id	signif
2017	Swine	HZGJI	0.150883	0.0156436	aph(6)-Id	signif
2018	Swine	HZGJI	0.135364	0.0172879	aph(6)-Id	signif
2000	Bovine	SDNQK	0.48605	0.102508	tet(A)	signif
2001	Bovine	SDNQK	0.468942	0.0958739	tet(A)	signif
2002	Bovine	SDNQK	0.451907	0.0890971	tet(A)	signif
2003	Bovine	SDNQK	0.434984	0.0822308	tet(A)	signif
2004	Bovine	SDNQK	0.418211	0.0753299	tet(A)	signif
2005	Bovine	SDNQK	0.401625	0.068451	tet(A)	signif
2006	Bovine	SDNQK	0.385261	0.0616518	tet(A)	signif
2007	Bovine	SDNQK	0.369153	0.0549924	tet(A)	signif
2008	Bovine	SDNQK	0.353331	0.0485364	tet(A)	signif
2009	Bovine	SDNQK	0.337824	0.0423542	tet(A)	signif
2010	Bovine	SDNQK	0.322658	0.0365276	tet(A)	signif
2011	Bovine	SDNQK	0.307856	0.0311592	tet(A)	signif
2012	Bovine	SDNQK	0.29344	0.0263856	tet(A)	signif
2013	Bovine	SDNQK	0.279425	0.022394	tet(A)	signif
2014	Bovine	SDNQK	0.265829	0.0194257	tet(A)	signif
2015	Bovine	SDNQK	0.252662	0.0177203	tet(A)	signif
2016	Bovine	SDNQK	0.239934	0.0173674	tet(A)	signif
2017	Bovine	SDNQK	0.227651	0.018183	tet(A)	signif
2018	Bovine	SDNQK	0.215819	0.0197964	tet(A)	signif
2000	Poultry	SDNQK	0.127162	0.0645088	tet(A)	signif
2001	Poultry	SDNQK	0.131813	0.0625887	tet(A)	signif
2002	Poultry	SDNQK	0.136608	0.060466	tet(A)	signif
2003	Poultry	SDNQK	0.141549	0.0581343	tet(A)	signif
2004	Poultry	SDNQK	0.146638	0.0555873	tet(A)	signif
2005	Poultry	SDNQK	0.151878	0.0528195	tet(A)	signif
2006	Poultry	SDNQK	0.15727	0.0498262	tet(A)	signif
2007	Poultry	SDNQK	0.162817	0.0466037	tet(A)	signif
2008	Poultry	SDNQK	0.168521	0.0431499	tet(A)	signif
2009	Poultry	SDNQK	0.174383	0.0394652	tet(A)	signif
2010	Poultry	SDNQK	0.180404	0.0355538	tet(A)	signif
2011	Poultry	SDNQK	0.186587	0.0314261	tet(A)	signif
2012	Poultry	SDNQK	0.192931	0.0271048	tet(A)	signif
2013	Poultry	SDNQK	0.199439	0.0226372	tet(A)	signif
2014	Poultry	SDNQK	0.206109	0.0181292	tet(A)	signif
2015	Poultry	SDNQK	0.212944	0.0138431	tet(A)	signif
2016	Poultry	SDNQK	0.219942	0.010495	tet(A)	signif
2017	Poultry	SDNQK	0.227104	0.00966962	tet(A)	signif
2018	Poultry	SDNQK	0.234429	0.0123049	tet(A)	signif
2000	Swine	SDNQK	0.55331	0.207302	tet(A)	signif
2001	Swine	SDNQK	0.521062	0.196574	tet(A)	signif
2002	Swine	SDNQK	0.488637	0.184086	tet(A)	signif
2003	Swine	SDNQK	0.456307	0.170157	tet(A)	signif
2004	Swine	SDNQK	0.424342	0.155148	tet(A)	signif
2005	Swine	SDNQK	0.392997	0.139448	tet(A)	signif
2006	Swine	SDNQK	0.362509	0.123453	tet(A)	signif
2007	Swine	SDNQK	0.333088	0.107543	tet(A)	signif
2008	Swine	SDNQK	0.304914	0.092069	tet(A)	signif
2009	Swine	SDNQK	0.278128	0.0773393	tet(A)	signif
2010	Swine	SDNQK	0.25284	0.0636155	tet(A)	signif
2011	Swine	SDNQK	0.229121	0.0511145	tet(A)	signif
2012	Swine	SDNQK	0.207011	0.0400221	tet(A)	signif
2013	Swine	SDNQK	0.186518	0.030523	tet(A)	signif
2014	Swine	SDNQK	0.167625	0.0228565	tet(A)	signif
2015	Swine	SDNQK	0.150292	0.0173886	tet(A)	signif
2016	Swine	SDNQK	0.134462	0.0145285	tet(A)	signif
2017	Swine	SDNQK	0.120064	0.0141606	tet(A)	signif
2018	Swine	SDNQK	0.107017	0.0153157	tet(A)	signif
2000	Bovine	GULOJ	0.518681	0.102955	floR	signif
2001	Bovine	GULOJ	0.496615	0.0966893	floR	signif
2002	Bovine	GULOJ	0.474562	0.0900841	floR	signif
2003	Bovine	GULOJ	0.452608	0.0832234	floR	signif
2004	Bovine	GULOJ	0.430836	0.0761961	floR	signif
2005	Bovine	GULOJ	0.409329	0.0690942	floR	signif
2006	Bovine	GULOJ	0.388163	0.0620115	floR	signif
2007	Bovine	GULOJ	0.367411	0.0550431	floR	signif
2008	Bovine	GULOJ	0.347139	0.0482852	floR	signif
2009	Bovine	GULOJ	0.327407	0.0418371	floR	signif
2010	Bovine	GULOJ	0.308266	0.0358054	floR	signif
2011	Bovine	GULOJ	0.289762	0.0303106	floR	signif
2012	Bovine	GULOJ	0.271933	0.0254982	floR	signif
2013	Bovine	GULOJ	0.254807	0.0215479	floR	signif
2014	Bovine	GULOJ	0.238406	0.0186644	floR	signif
2015	Bovine	GULOJ	0.222746	0.01701	floR	signif
2016	Bovine	GULOJ	0.207833	0.0165757	floR	signif
2017	Bovine	GULOJ	0.19367	0.0171187	floR	signif
2018	Bovine	GULOJ	0.180253	0.0182739	floR	signif
2000	Poultry	GULOJ	3.71e-05	6.47e-05	floR	signif
2001	Poultry	GULOJ	5.85e-05	9.6e-05	floR	signif
2002	Poultry	GULOJ	9.2e-05	0.000142	floR	signif
2003	Poultry	GULOJ	0.000145	0.000209	floR	signif
2004	Poultry	GULOJ	0.000228	0.000306	floR	signif
2005	Poultry	GULOJ	0.000359	0.000445	floR	signif
2006	Poultry	GULOJ	0.000565	0.000644	floR	signif
2007	Poultry	GULOJ	0.000889	0.000924	floR	signif
2008	Poultry	GULOJ	0.0013988	0.00131274	floR	signif
2009	Poultry	GULOJ	0.00220032	0.00184318	floR	signif
2010	Poultry	GULOJ	0.00345953	0.00254913	floR	signif
2011	Poultry	GULOJ	0.00543543	0.00345682	floR	signif
2012	Poultry	GULOJ	0.00853021	0.00456529	floR	signif
2013	Poultry	GULOJ	0.0133634	0.00580948	floR	signif
2014	Poultry	GULOJ	0.0208774	0.00699807	floR	signif
2015	Poultry	GULOJ	0.0324772	0.00773181	floR	signif
2016	Poultry	GULOJ	0.0501918	0.0074129	floR	signif
2017	Poultry	GULOJ	0.0768017	0.0063819	floR	signif
2018	Poultry	GULOJ	0.115799	0.0113616	floR	signif
2000	Swine	GULOJ	0.635314	0.207569	floR	signif
2001	Swine	GULOJ	0.58504	0.204068	floR	signif
2002	Swine	GULOJ	0.532931	0.195516	floR	signif
2003	Swine	GULOJ	0.480093	0.182356	floR	signif
2004	Swine	GULOJ	0.427697	0.165461	floR	signif
2005	Swine	GULOJ	0.376874	0.146008	floR	signif
2006	Swine	GULOJ	0.328622	0.125306	floR	signif
2007	Swine	GULOJ	0.283736	0.104616	floR	signif
2008	Swine	GULOJ	0.242763	0.0850034	floR	signif
2009	Swine	GULOJ	0.206005	0.0672534	floR	signif
2010	Swine	GULOJ	0.173538	0.0518522	floR	signif
2011	Swine	GULOJ	0.145251	0.0390176	floR	signif
2012	Swine	GULOJ	0.120901	0.028762	floR	signif
2013	Swine	GULOJ	0.100154	0.0209638	floR	signif
2014	Swine	GULOJ	0.082633	0.0154228	floR	signif
2015	Swine	GULOJ	0.0679457	0.0118626	floR	signif
2016	Swine	GULOJ	0.0557103	0.00986852	floR	signif
2017	Swine	GULOJ	0.0455706	0.00888191	floR	signif
2018	Swine	GULOJ	0.0372036	0.00837154	floR	signif
2000	Bovine	WUGUF	0.570612	0.112149	aph(3')-Ia	signif
2001	Bovine	WUGUF	0.526017	0.106643	aph(3')-Ia	signif
2002	Bovine	WUGUF	0.481003	0.0993599	aph(3')-Ia	signif
2003	Bovine	WUGUF	0.436295	0.0906667	aph(3')-Ia	signif
2004	Bovine	WUGUF	0.392598	0.0810139	aph(3')-Ia	signif
2005	Bovine	WUGUF	0.350557	0.07089	aph(3')-Ia	signif
2006	Bovine	WUGUF	0.310715	0.0607726	aph(3')-Ia	signif
2007	Bovine	WUGUF	0.273494	0.0510866	aph(3')-Ia	signif
2008	Bovine	WUGUF	0.239185	0.0421768	aph(3')-Ia	signif
2009	Bovine	WUGUF	0.207947	0.034295	aph(3')-Ia	signif
2010	Bovine	WUGUF	0.179825	0.0275996	aph(3')-Ia	signif
2011	Bovine	WUGUF	0.154763	0.0221628	aph(3')-Ia	signif
2012	Bovine	WUGUF	0.132629	0.0179758	aph(3')-Ia	signif
2013	Bovine	WUGUF	0.113237	0.0149457	aph(3')-Ia	signif
2014	Bovine	WUGUF	0.0963648	0.0128909	aph(3')-Ia	signif
2015	Bovine	WUGUF	0.0817748	0.0115599	aph(3')-Ia	signif
2016	Bovine	WUGUF	0.0692246	0.0106873	aph(3')-Ia	signif
2017	Bovine	WUGUF	0.0584779	0.0100544	aph(3')-Ia	signif
2018	Bovine	WUGUF	0.0493111	0.00951653	aph(3')-Ia	signif
2000	Poultry	WUGUF	0.00722667	0.00843361	aph(3')-Ia	signif
2001	Poultry	WUGUF	0.00832348	0.00913539	aph(3')-Ia	signif
2002	Poultry	WUGUF	0.00958515	0.00985432	aph(3')-Ia	signif
2003	Poultry	WUGUF	0.0110359	0.0105795	aph(3')-Ia	signif
2004	Poultry	WUGUF	0.0127035	0.0112965	aph(3')-Ia	signif
2005	Poultry	WUGUF	0.0146193	0.0119866	aph(3')-Ia	signif
2006	Poultry	WUGUF	0.0168191	0.0126261	aph(3')-Ia	signif
2007	Poultry	WUGUF	0.0193434	0.0131852	aph(3')-Ia	signif
2008	Poultry	WUGUF	0.022238	0.0136274	aph(3')-Ia	signif
2009	Poultry	WUGUF	0.0255545	0.0139083	aph(3')-Ia	signif
2010	Poultry	WUGUF	0.0293508	0.0139751	aph(3')-Ia	signif
2011	Poultry	WUGUF	0.0336915	0.0137667	aph(3')-Ia	signif
2012	Poultry	WUGUF	0.0386485	0.0132146	aph(3')-Ia	signif
2013	Poultry	WUGUF	0.0443015	0.0122486	aph(3')-Ia	signif
2014	Poultry	WUGUF	0.0507377	0.0108126	aph(3')-Ia	signif
2015	Poultry	WUGUF	0.0580522	0.00892083	aph(3')-Ia	signif
2016	Poultry	WUGUF	0.0663474	0.00688078	aph(3')-Ia	signif
2017	Poultry	WUGUF	0.0757326	0.00609051	aph(3')-Ia	signif
2018	Poultry	WUGUF	0.0863227	0.00875158	aph(3')-Ia	signif
2000	Swine	WUGUF	0.267739	0.211097	aph(3')-Ia	signif
2001	Swine	WUGUF	0.246923	0.188014	aph(3')-Ia	signif
2002	Swine	WUGUF	0.227223	0.166038	aph(3')-Ia	signif
2003	Swine	WUGUF	0.20866	0.145348	aph(3')-Ia	signif
2004	Swine	WUGUF	0.191237	0.126072	aph(3')-Ia	signif
2005	Swine	WUGUF	0.174948	0.108293	aph(3')-Ia	signif
2006	Swine	WUGUF	0.159772	0.0920559	aph(3')-Ia	signif
2007	Swine	WUGUF	0.14568	0.0773681	aph(3')-Ia	signif
2008	Swine	WUGUF	0.132635	0.064211	aph(3')-Ia	signif
2009	Swine	WUGUF	0.120593	0.052545	aph(3')-Ia	signif
2010	Swine	WUGUF	0.109507	0.0423188	aph(3')-Ia	signif
2011	Swine	WUGUF	0.0993241	0.0334781	aph(3')-Ia	signif
2012	Swine	WUGUF	0.0899927	0.0259798	aph(3')-Ia	signif
2013	Swine	WUGUF	0.0814587	0.0198113	aph(3')-Ia	signif
2014	Swine	WUGUF	0.0736685	0.0150206	aph(3')-Ia	signif
2015	Swine	WUGUF	0.0665693	0.0117351	aph(3')-Ia	signif
2016	Swine	WUGUF	0.0601098	0.0100685	aph(3')-Ia	signif
2017	Swine	WUGUF	0.0542407	0.00983141	aph(3')-Ia	signif
2018	Swine	WUGUF	0.0489148	0.0104623	aph(3')-Ia	signif
2000	Bovine	QVRQB	0.450586	0.139262	ant(3'')-Ia	signif
2001	Bovine	QVRQB	0.399294	0.125623	ant(3'')-Ia	signif
2002	Bovine	QVRQB	0.350119	0.110465	ant(3'')-Ia	signif
2003	Bovine	QVRQB	0.303936	0.0947618	ant(3'')-Ia	signif
2004	Bovine	QVRQB	0.261395	0.0793967	ant(3'')-Ia	signif
2005	Bovine	QVRQB	0.222902	0.0650759	ant(3'')-Ia	signif
2006	Bovine	QVRQB	0.188629	0.052287	ant(3'')-Ia	signif
2007	Bovine	QVRQB	0.158551	0.0413004	ant(3'')-Ia	signif
2008	Bovine	QVRQB	0.132486	0.0322008	ant(3'')-Ia	signif
2009	Bovine	QVRQB	0.110145	0.024931	ant(3'')-Ia	signif
2010	Bovine	QVRQB	0.0911752	0.019336	ant(3'')-Ia	signif
2011	Bovine	QVRQB	0.0751965	0.0151959	ant(3'')-Ia	signif
2012	Bovine	QVRQB	0.0618277	0.0122484	ant(3'')-Ia	signif
2013	Bovine	QVRQB	0.0507053	0.0102079	ant(3'')-Ia	signif
2014	Bovine	QVRQB	0.0414952	0.00879558	ant(3'')-Ia	signif
2015	Bovine	QVRQB	0.0338984	0.00777604	ant(3'')-Ia	signif
2016	Bovine	QVRQB	0.0276522	0.00698031	ant(3'')-Ia	signif
2017	Bovine	QVRQB	0.0225301	0.00630482	ant(3'')-Ia	signif
2018	Bovine	QVRQB	0.0183389	0.00569493	ant(3'')-Ia	signif
2000	Poultry	QVRQB	0.00482872	0.00455344	ant(3'')-Ia	signif
2001	Poultry	QVRQB	0.00596058	0.00528678	ant(3'')-Ia	signif
2002	Poultry	QVRQB	0.00735578	0.00611154	ant(3'')-Ia	signif
2003	Poultry	QVRQB	0.00907459	0.00702973	ant(3'')-Ia	signif
2004	Poultry	QVRQB	0.0111905	0.00803927	ant(3'')-Ia	signif
2005	Poultry	QVRQB	0.0137929	0.00913203	ant(3'')-Ia	signif
2006	Poultry	QVRQB	0.0169901	0.0102913	ant(3'')-Ia	signif
2007	Poultry	QVRQB	0.0209127	0.0114888	ant(3'')-Ia	signif
2008	Poultry	QVRQB	0.0257172	0.0126804	ant(3'')-Ia	signif
2009	Poultry	QVRQB	0.0315899	0.0138021	ant(3'')-Ia	signif
2010	Poultry	QVRQB	0.0387504	0.014765	ant(3'')-Ia	signif
2011	Poultry	QVRQB	0.0474544	0.015451	ant(3'')-Ia	signif
2012	Poultry	QVRQB	0.0579955	0.0157109	ant(3'')-Ia	signif
2013	Poultry	QVRQB	0.0707043	0.015368	ant(3'')-Ia	signif
2014	Poultry	QVRQB	0.085944	0.0142394	ant(3'')-Ia	signif
2015	Poultry	QVRQB	0.1041	0.0122133	ant(3'')-Ia	signif
2016	Poultry	QVRQB	0.125566	0.00956383	ant(3'')-Ia	signif
2017	Poultry	QVRQB	0.150712	0.00826447	ant(3'')-Ia	signif
2018	Poultry	QVRQB	0.179859	0.0122487	ant(3'')-Ia	signif
2000	Swine	QVRQB	0.31843	0.242691	ant(3'')-Ia	signif
2001	Swine	QVRQB	0.283188	0.213004	ant(3'')-Ia	signif
2002	Swine	QVRQB	0.250413	0.184078	ant(3'')-Ia	signif
2003	Swine	QVRQB	0.220266	0.156692	ant(3'')-Ia	signif
2004	Swine	QVRQB	0.192815	0.131418	ant(3'')-Ia	signif
2005	Swine	QVRQB	0.168047	0.108621	ant(3'')-Ia	signif
2006	Swine	QVRQB	0.145886	0.0884835	ant(3'')-Ia	signif
2007	Swine	QVRQB	0.126204	0.0710333	ant(3'')-Ia	signif
2008	Swine	QVRQB	0.108839	0.0561853	ant(3'')-Ia	signif
2009	Swine	QVRQB	0.0936079	0.0437751	ant(3'')-Ia	signif
2010	Swine	QVRQB	0.0803158	0.0335932	ant(3'')-Ia	signif
2011	Swine	QVRQB	0.0687679	0.0254127	ant(3'')-Ia	signif
2012	Swine	QVRQB	0.0587743	0.0190124	ant(3'')-Ia	signif
2013	Swine	QVRQB	0.0501548	0.0141928	ant(3'')-Ia	signif
2014	Swine	QVRQB	0.0427419	0.0107786	ant(3'')-Ia	signif
2015	Swine	QVRQB	0.0363828	0.00859059	ant(3'')-Ia	signif
2016	Swine	QVRQB	0.0309391	0.00738567	ant(3'')-Ia	signif
2017	Swine	QVRQB	0.0262877	0.00683599	ant(3'')-Ia	signif
2018	Swine	QVRQB	0.0223196	0.00661752	ant(3'')-Ia	signif
2000	Bovine	DMEVS	0.728491	0.0895572	sul1	signif
2001	Bovine	DMEVS	0.676234	0.0922946	sul1	signif
2002	Bovine	DMEVS	0.619177	0.0921343	sul1	signif
2003	Bovine	DMEVS	0.558628	0.0888745	sul1	signif
2004	Bovine	DMEVS	0.496284	0.0827076	sul1	signif
2005	Bovine	DMEVS	0.434055	0.074216	sul1	signif
2006	Bovine	DMEVS	0.373838	0.0642656	sul1	signif
2007	Bovine	DMEVS	0.317291	0.0538292	sul1	signif
2008	Bovine	DMEVS	0.265668	0.0438025	sul1	signif
2009	Bovine	DMEVS	0.219742	0.0348665	sul1	signif
2010	Bovine	DMEVS	0.17981	0.0274234	sul1	signif
2011	Bovine	DMEVS	0.145779	0.0215982	sul1	signif
2012	Bovine	DMEVS	0.117268	0.0172808	sul1	signif
2013	Bovine	DMEVS	0.0937215	0.0141966	sul1	signif
2014	Bovine	DMEVS	0.0745037	0.0119997	sul1	signif
2015	Bovine	DMEVS	0.0589702	0.0103694	sul1	signif
2016	Bovine	DMEVS	0.0465125	0.00907039	sul1	signif
2017	Bovine	DMEVS	0.0365843	0.00796149	sul1	signif
2018	Bovine	DMEVS	0.0287114	0.00697174	sul1	signif
2000	Poultry	DMEVS	0.00325604	0.0032123	sul1	signif
2001	Poultry	DMEVS	0.0041084	0.00381371	sul1	signif
2002	Poultry	DMEVS	0.00518273	0.00450845	sul1	signif
2003	Poultry	DMEVS	0.00653614	0.0053037	sul1	signif
2004	Poultry	DMEVS	0.00824007	0.00620396	sul1	signif
2005	Poultry	DMEVS	0.0103835	0.0072091	sul1	signif
2006	Poultry	DMEVS	0.0130773	0.00831182	sul1	signif
2007	Poultry	DMEVS	0.0164582	0.00949415	sul1	signif
2008	Poultry	DMEVS	0.0206948	0.0107229	sul1	signif
2009	Poultry	DMEVS	0.0259932	0.0119439	sul1	signif
2010	Poultry	DMEVS	0.032603	0.0130756	sul1	signif
2011	Poultry	DMEVS	0.0408231	0.0140018	sul1	signif
2012	Poultry	DMEVS	0.0510064	0.0145656	sul1	signif
2013	Poultry	DMEVS	0.0635617	0.0145698	sul1	signif
2014	Poultry	DMEVS	0.0789503	0.0137921	sul1	signif
2015	Poultry	DMEVS	0.097676	0.0120577	sul1	signif
2016	Poultry	DMEVS	0.120263	0.00954901	sul1	signif
2017	Poultry	DMEVS	0.147221	0.00819648	sul1	signif
2018	Poultry	DMEVS	0.178993	0.0123523	sul1	signif
2000	Swine	DMEVS	0.626141	0.200351	sul1	signif
2001	Swine	DMEVS	0.585289	0.195033	sul1	signif
2002	Swine	DMEVS	0.543229	0.186411	sul1	signif
2003	Swine	DMEVS	0.500543	0.174787	sul1	signif
2004	Swine	DMEVS	0.45785	0.160652	sul1	signif
2005	Swine	DMEVS	0.415767	0.144646	sul1	signif
2006	Swine	DMEVS	0.374877	0.127493	sul1	signif
2007	Swine	DMEVS	0.335698	0.109934	sul1	signif
2008	Swine	DMEVS	0.298657	0.092662	sul1	signif
2009	Swine	DMEVS	0.264079	0.0762761	sul1	signif
2010	Swine	DMEVS	0.232178	0.0612491	sul1	signif
2011	Swine	DMEVS	0.203068	0.047923	sul1	signif
2012	Swine	DMEVS	0.176768	0.0365247	sul1	signif
2013	Swine	DMEVS	0.153219	0.0272017	sul1	signif
2014	Swine	DMEVS	0.132303	0.020072	sul1	signif
2015	Swine	DMEVS	0.113858	0.0152477	sul1	signif
2016	Swine	DMEVS	0.097695	0.0127016	sul1	signif
2017	Swine	DMEVS	0.0836101	0.0119533	sul1	signif
2018	Swine	DMEVS	0.0713952	0.0121472	sul1	signif
2000	Bovine	PXVKP	0.0219191	0.0529589	aph(4)-Ia	not_signif
2001	Bovine	PXVKP	0.0185014	0.0417883	aph(4)-Ia	not_signif
2002	Bovine	PXVKP	0.0156082	0.0327966	aph(4)-Ia	not_signif
2003	Bovine	PXVKP	0.0131613	0.0255977	aph(4)-Ia	not_signif
2004	Bovine	PXVKP	0.0110937	0.0198671	aph(4)-Ia	not_signif
2005	Bovine	PXVKP	0.00934778	0.0153341	aph(4)-Ia	not_signif
2006	Bovine	PXVKP	0.00787447	0.0117748	aph(4)-Ia	not_signif
2007	Bovine	PXVKP	0.00663182	0.00900507	aph(4)-Ia	not_signif
2008	Bovine	PXVKP	0.00558417	0.0068745	aph(4)-Ia	not_signif
2009	Bovine	PXVKP	0.00470123	0.00526056	aph(4)-Ia	not_signif
2010	Bovine	PXVKP	0.00395735	0.00406311	aph(4)-Ia	not_signif
2011	Bovine	PXVKP	0.00333077	0.0031986	aph(4)-Ia	not_signif
2012	Bovine	PXVKP	0.00280313	0.00259441	aph(4)-Ia	not_signif
2013	Bovine	PXVKP	0.00235887	0.00218458	aph(4)-Ia	not_signif
2014	Bovine	PXVKP	0.00198488	0.00190961	aph(4)-Ia	not_signif
2015	Bovine	PXVKP	0.00167009	0.00171987	aph(4)-Ia	not_signif
2016	Bovine	PXVKP	0.00140515	0.00157884	aph(4)-Ia	not_signif
2017	Bovine	PXVKP	0.00118219	0.00146308	aph(4)-Ia	not_signif
2018	Bovine	PXVKP	0.000995	0.00135935	aph(4)-Ia	not_signif
2000	Poultry	PXVKP	9.85e-06	1.77e-05	aph(4)-Ia	signif
2001	Poultry	PXVKP	1.68e-05	2.85e-05	aph(4)-Ia	signif
2002	Poultry	PXVKP	2.88e-05	4.57e-05	aph(4)-Ia	signif
2003	Poultry	PXVKP	4.93e-05	7.32e-05	aph(4)-Ia	signif
2004	Poultry	PXVKP	8.44e-05	0.000116	aph(4)-Ia	signif
2005	Poultry	PXVKP	0.000144	0.000184	aph(4)-Ia	signif
2006	Poultry	PXVKP	0.000247	0.00029	aph(4)-Ia	signif
2007	Poultry	PXVKP	0.000423	0.000452	aph(4)-Ia	signif
2008	Poultry	PXVKP	0.000723	0.000699	aph(4)-Ia	signif
2009	Poultry	PXVKP	0.00123647	0.00106829	aph(4)-Ia	signif
2010	Poultry	PXVKP	0.00211386	0.00160792	aph(4)-Ia	signif
2011	Poultry	PXVKP	0.00361159	0.00237375	aph(4)-Ia	signif
2012	Poultry	PXVKP	0.00616395	0.0034138	aph(4)-Ia	signif
2013	Poultry	PXVKP	0.0105011	0.0047311	aph(4)-Ia	signif
2014	Poultry	PXVKP	0.0178352	0.00620367	aph(4)-Ia	signif
2015	Poultry	PXVKP	0.0301356	0.00744447	aph(4)-Ia	signif
2016	Poultry	PXVKP	0.0504832	0.00768099	aph(4)-Ia	signif
2017	Poultry	PXVKP	0.0833882	0.00676008	aph(4)-Ia	signif
2018	Poultry	PXVKP	0.134698	0.0123971	aph(4)-Ia	signif
2000	Swine	PXVKP	0.092311	0.1546	aph(4)-Ia	not_signif
2001	Swine	PXVKP	0.0824957	0.131101	aph(4)-Ia	not_signif
2002	Swine	PXVKP	0.0736394	0.110469	aph(4)-Ia	not_signif
2003	Swine	PXVKP	0.0656658	0.0924666	aph(4)-Ia	not_signif
2004	Swine	PXVKP	0.0585011	0.0768527	aph(4)-Ia	not_signif
2005	Swine	PXVKP	0.0520745	0.0633908	aph(4)-Ia	not_signif
2006	Swine	PXVKP	0.0463192	0.0518537	aph(4)-Ia	not_signif
2007	Swine	PXVKP	0.0411723	0.0420274	aph(4)-Ia	not_signif
2008	Swine	PXVKP	0.0365754	0.0337148	aph(4)-Ia	not_signif
2009	Swine	PXVKP	0.0324744	0.0267366	aph(4)-Ia	not_signif
2010	Swine	PXVKP	0.0288194	0.0209339	aph(4)-Ia	not_signif
2011	Swine	PXVKP	0.025565	0.01617	aph(4)-Ia	not_signif
2012	Swine	PXVKP	0.0226694	0.0123331	aph(4)-Ia	not_signif
2013	Swine	PXVKP	0.0200951	0.00934107	aph(4)-Ia	not_signif
2014	Swine	PXVKP	0.0178078	0.00714373	aph(4)-Ia	not_signif
2015	Swine	PXVKP	0.0157766	0.0057099	aph(4)-Ia	not_signif
2016	Swine	PXVKP	0.0139738	0.00497264	aph(4)-Ia	not_signif
2017	Swine	PXVKP	0.0123745	0.00476308	aph(4)-Ia	not_signif
2018	Swine	PXVKP	0.0109561	0.004848	aph(4)-Ia	not_signif
2000	Bovine	THCDT	0.0219191	0.0529589	aac(3)-IVa	not_signif
2001	Bovine	THCDT	0.0185014	0.0417883	aac(3)-IVa	not_signif
2002	Bovine	THCDT	0.0156082	0.0327966	aac(3)-IVa	not_signif
2003	Bovine	THCDT	0.0131613	0.0255977	aac(3)-IVa	not_signif
2004	Bovine	THCDT	0.0110937	0.0198671	aac(3)-IVa	not_signif
2005	Bovine	THCDT	0.00934778	0.0153341	aac(3)-IVa	not_signif
2006	Bovine	THCDT	0.00787447	0.0117748	aac(3)-IVa	not_signif
2007	Bovine	THCDT	0.00663182	0.00900507	aac(3)-IVa	not_signif
2008	Bovine	THCDT	0.00558417	0.0068745	aac(3)-IVa	not_signif
2009	Bovine	THCDT	0.00470123	0.00526056	aac(3)-IVa	not_signif
2010	Bovine	THCDT	0.00395735	0.00406311	aac(3)-IVa	not_signif
2011	Bovine	THCDT	0.00333077	0.0031986	aac(3)-IVa	not_signif
2012	Bovine	THCDT	0.00280313	0.00259441	aac(3)-IVa	not_signif
2013	Bovine	THCDT	0.00235887	0.00218458	aac(3)-IVa	not_signif
2014	Bovine	THCDT	0.00198488	0.00190961	aac(3)-IVa	not_signif
2015	Bovine	THCDT	0.00167009	0.00171987	aac(3)-IVa	not_signif
2016	Bovine	THCDT	0.00140515	0.00157884	aac(3)-IVa	not_signif
2017	Bovine	THCDT	0.00118219	0.00146308	aac(3)-IVa	not_signif
2018	Bovine	THCDT	0.000995	0.00135935	aac(3)-IVa	not_signif
2000	Poultry	THCDT	1e-05	1.8e-05	aac(3)-IVa	signif
2001	Poultry	THCDT	1.71e-05	2.89e-05	aac(3)-IVa	signif
2002	Poultry	THCDT	2.93e-05	4.64e-05	aac(3)-IVa	signif
2003	Poultry	THCDT	5.01e-05	7.42e-05	aac(3)-IVa	signif
2004	Poultry	THCDT	8.56e-05	0.000118	aac(3)-IVa	signif
2005	Poultry	THCDT	0.000146	0.000187	aac(3)-IVa	signif
2006	Poultry	THCDT	0.00025	0.000293	aac(3)-IVa	signif
2007	Poultry	THCDT	0.000428	0.000457	aac(3)-IVa	signif
2008	Poultry	THCDT	0.000731	0.000706	aac(3)-IVa	signif
2009	Poultry	THCDT	0.00124862	0.00107699	aac(3)-IVa	signif
2010	Poultry	THCDT	0.00213256	0.00161942	aac(3)-IVa	signif
2011	Poultry	THCDT	0.00364001	0.00238836	aac(3)-IVa	signif
2012	Poultry	THCDT	0.0062064	0.00343137	aac(3)-IVa	signif
2013	Poultry	THCDT	0.010563	0.00475062	aac(3)-IVa	signif
2014	Poultry	THCDT	0.0179227	0.00622283	aac(3)-IVa	signif
2015	Poultry	THCDT	0.0302534	0.00745968	aac(3)-IVa	signif
2016	Poultry	THCDT	0.0506301	0.00768903	aac(3)-IVa	signif
2017	Poultry	THCDT	0.0835487	0.00676422	aac(3)-IVa	signif
2018	Poultry	THCDT	0.134831	0.0123985	aac(3)-IVa	signif
2000	Swine	THCDT	0.0729614	0.129699	aac(3)-IVa	not_signif
2001	Swine	THCDT	0.0669272	0.112449	aac(3)-IVa	not_signif
2002	Swine	THCDT	0.0613591	0.0969925	aac(3)-IVa	not_signif
2003	Swine	THCDT	0.0562263	0.0831931	aac(3)-IVa	not_signif
2004	Swine	THCDT	0.0514993	0.070918	aac(3)-IVa	not_signif
2005	Swine	THCDT	0.0471498	0.0600397	aac(3)-IVa	not_signif
2006	Swine	THCDT	0.043151	0.0504371	aac(3)-IVa	not_signif
2007	Swine	THCDT	0.0394773	0.0419967	aac(3)-IVa	not_signif
2008	Swine	THCDT	0.0361045	0.0346133	aac(3)-IVa	not_signif
2009	Swine	THCDT	0.03301	0.0281913	aac(3)-IVa	not_signif
2010	Swine	THCDT	0.0301724	0.0226458	aac(3)-IVa	not_signif
2011	Swine	THCDT	0.0275718	0.0179055	aac(3)-IVa	not_signif
2012	Swine	THCDT	0.0251895	0.0139171	aac(3)-IVa	not_signif
2013	Swine	THCDT	0.0230082	0.0106538	aac(3)-IVa	not_signif
2014	Swine	THCDT	0.0210117	0.0081294	aac(3)-IVa	not_signif
2015	Swine	THCDT	0.0191851	0.00640618	aac(3)-IVa	not_signif
2016	Swine	THCDT	0.0175144	0.0055435	aac(3)-IVa	not_signif
2017	Swine	THCDT	0.0159868	0.00544544	aac(3)-IVa	not_signif
2018	Swine	THCDT	0.0145905	0.0058229	aac(3)-IVa	not_signif
2000	Bovine	gyrA_D87Y	2.37e-07	3.91e-07	gyrA_D87Y	signif
2001	Bovine	gyrA_D87Y	4.44e-07	6.94e-07	gyrA_D87Y	signif
2002	Bovine	gyrA_D87Y	8.31e-07	1.23e-06	gyrA_D87Y	signif
2003	Bovine	gyrA_D87Y	1.56e-06	2.16e-06	gyrA_D87Y	signif
2004	Bovine	gyrA_D87Y	2.92e-06	3.79e-06	gyrA_D87Y	signif
2005	Bovine	gyrA_D87Y	5.47e-06	6.62e-06	gyrA_D87Y	signif
2006	Bovine	gyrA_D87Y	1.03e-05	1.15e-05	gyrA_D87Y	signif
2007	Bovine	gyrA_D87Y	1.92e-05	2e-05	gyrA_D87Y	signif
2008	Bovine	gyrA_D87Y	3.6e-05	3.44e-05	gyrA_D87Y	signif
2009	Bovine	gyrA_D87Y	6.75e-05	5.89e-05	gyrA_D87Y	signif
2010	Bovine	gyrA_D87Y	0.000127	0.0001	gyrA_D87Y	signif
2011	Bovine	gyrA_D87Y	0.000237	0.00017	gyrA_D87Y	signif
2012	Bovine	gyrA_D87Y	0.000444	0.000286	gyrA_D87Y	signif
2013	Bovine	gyrA_D87Y	0.000832	0.00048	gyrA_D87Y	signif
2014	Bovine	gyrA_D87Y	0.00155854	0.000809	gyrA_D87Y	signif
2015	Bovine	gyrA_D87Y	0.00291696	0.00137579	gyrA_D87Y	signif
2016	Bovine	gyrA_D87Y	0.00545288	0.00239351	gyrA_D87Y	signif
2017	Bovine	gyrA_D87Y	0.010171	0.00430827	gyrA_D87Y	signif
2018	Bovine	gyrA_D87Y	0.0188938	0.00805399	gyrA_D87Y	signif
2000	Poultry	gyrA_D87Y	2.99e-06	4.83e-06	gyrA_D87Y	signif
2001	Poultry	gyrA_D87Y	5.6e-06	8.53e-06	gyrA_D87Y	signif
2002	Poultry	gyrA_D87Y	1.05e-05	1.5e-05	gyrA_D87Y	signif
2003	Poultry	gyrA_D87Y	1.97e-05	2.63e-05	gyrA_D87Y	signif
2004	Poultry	gyrA_D87Y	3.68e-05	4.59e-05	gyrA_D87Y	signif
2005	Poultry	gyrA_D87Y	6.91e-05	7.95e-05	gyrA_D87Y	signif
2006	Poultry	gyrA_D87Y	0.000129	0.000137	gyrA_D87Y	signif
2007	Poultry	gyrA_D87Y	0.000243	0.000234	gyrA_D87Y	signif
2008	Poultry	gyrA_D87Y	0.000454	0.000397	gyrA_D87Y	signif
2009	Poultry	gyrA_D87Y	0.000851	0.000664	gyrA_D87Y	signif
2010	Poultry	gyrA_D87Y	0.00159416	0.00109554	gyrA_D87Y	signif
2011	Poultry	gyrA_D87Y	0.00298352	0.00177245	gyrA_D87Y	signif
2012	Poultry	gyrA_D87Y	0.00557699	0.00279293	gyrA_D87Y	signif
2013	Poultry	gyrA_D87Y	0.0104014	0.00423769	gyrA_D87Y	signif
2014	Poultry	gyrA_D87Y	0.019318	0.00607071	gyrA_D87Y	signif
2015	Poultry	gyrA_D87Y	0.0356033	0.00791805	gyrA_D87Y	signif
2016	Poultry	gyrA_D87Y	0.0647116	0.00876743	gyrA_D87Y	signif
2017	Poultry	gyrA_D87Y	0.114786	0.00793403	gyrA_D87Y	signif
2018	Poultry	gyrA_D87Y	0.195507	0.0145166	gyrA_D87Y	signif
2000	Swine	gyrA_D87Y	1.86e-08	4.15e-08	gyrA_D87Y	signif
2001	Swine	gyrA_D87Y	3.49e-08	7.55e-08	gyrA_D87Y	signif
2002	Swine	gyrA_D87Y	6.54e-08	1.37e-07	gyrA_D87Y	signif
2003	Swine	gyrA_D87Y	1.23e-07	2.5e-07	gyrA_D87Y	signif
2004	Swine	gyrA_D87Y	2.3e-07	4.55e-07	gyrA_D87Y	signif
2005	Swine	gyrA_D87Y	4.31e-07	8.28e-07	gyrA_D87Y	signif
2006	Swine	gyrA_D87Y	8.07e-07	1.51e-06	gyrA_D87Y	signif
2007	Swine	gyrA_D87Y	1.51e-06	2.75e-06	gyrA_D87Y	signif
2008	Swine	gyrA_D87Y	2.83e-06	5.03e-06	gyrA_D87Y	signif
2009	Swine	gyrA_D87Y	5.31e-06	9.2e-06	gyrA_D87Y	signif
2010	Swine	gyrA_D87Y	9.96e-06	1.69e-05	gyrA_D87Y	signif
2011	Swine	gyrA_D87Y	1.87e-05	3.1e-05	gyrA_D87Y	signif
2012	Swine	gyrA_D87Y	3.5e-05	5.7e-05	gyrA_D87Y	signif
2013	Swine	gyrA_D87Y	6.55e-05	0.000105	gyrA_D87Y	signif
2014	Swine	gyrA_D87Y	0.000123	0.000195	gyrA_D87Y	signif
2015	Swine	gyrA_D87Y	0.00023	0.000362	gyrA_D87Y	signif
2016	Swine	gyrA_D87Y	0.000431	0.000674	gyrA_D87Y	signif
2017	Swine	gyrA_D87Y	0.000808	0.00125954	gyrA_D87Y	signif
2018	Swine	gyrA_D87Y	0.00151324	0.00236072	gyrA_D87Y	signif
