# Supplementary material for: Multidrug Resistance Dynamics in Salmonella in Food Animals in the United States: An Analysis of Genomes from Public Databases
Source: Microbiol Spectr. 2021 Oct 27;9(2):e00495-21. doi: 10.1128/Spectrum.00495-21 (PMC8549754; doi:10.1128/Spectrum.00495-21)
Supplement: SUPPLEMENTAL FILE 8 — Supplemental material. Download SPECTRUM00495-21_Supp_7_seq17.xlsx, XLSX file, 0.01 MB [file spectrum00495-21_supp_7_seq17.xlsx]

## Sheet: Table_S7_Serovar_Prevalence_sig
Year	Generic_Host	Serovar	Prevalence	se.fit	significance
2000	Bovine	Typhimurium	0.672412	0.07138	signif
2001	Bovine	Typhimurium	0.625734	0.0714388	signif
2002	Bovine	Typhimurium	0.576593	0.0699192	signif
2003	Bovine	Typhimurium	0.525888	0.066866	signif
2004	Bovine	Typhimurium	0.474644	0.062463	signif
2005	Bovine	Typhimurium	0.423929	0.0570133	signif
2006	Bovine	Typhimurium	0.374767	0.0508978	signif
2007	Bovine	Typhimurium	0.328059	0.044522	signif
2008	Bovine	Typhimurium	0.284523	0.0382632	signif
2009	Bovine	Typhimurium	0.244662	0.0324293	signif
2010	Bovine	Typhimurium	0.208755	0.0272343	signif
2011	Bovine	Typhimurium	0.176884	0.0227917	signif
2012	Bovine	Typhimurium	0.148963	0.0191222	signif
2013	Bovine	Typhimurium	0.124781	0.0161716	signif
2014	Bovine	Typhimurium	0.104045	0.0138358	signif
2015	Bovine	Typhimurium	0.0864142	0.0119882	signif
2016	Bovine	Typhimurium	0.0715326	0.0105047	signif
2017	Bovine	Typhimurium	0.0590482	0.00928087	signif
2018	Bovine	Typhimurium	0.0486286	0.0082389	signif
2000	Poultry	Typhimurium	0.735393	0.0696723	signif
2001	Poultry	Typhimurium	0.6936	0.0716453	signif
2002	Poultry	Typhimurium	0.648362	0.0721091	signif
2003	Poultry	Typhimurium	0.600295	0.070913	signif
2004	Poultry	Typhimurium	0.550214	0.0680381	signif
2005	Poultry	Typhimurium	0.499095	0.0636146	signif
2006	Poultry	Typhimurium	0.447995	0.057913	signif
2007	Poultry	Typhimurium	0.39797	0.0513101	signif
2008	Poultry	Typhimurium	0.349989	0.0442375	signif
2009	Poultry	Typhimurium	0.304864	0.0371246	signif
2010	Poultry	Typhimurium	0.263201	0.0303492	signif
2011	Poultry	Typhimurium	0.225385	0.024206	signif
2012	Poultry	Typhimurium	0.19159	0.0188945	signif
2013	Poultry	Typhimurium	0.161804	0.014524	signif
2014	Poultry	Typhimurium	0.13587	0.0111277	signif
2015	Poultry	Typhimurium	0.11353	0.00867165	signif
2016	Poultry	Typhimurium	0.0944617	0.00705036	signif
2017	Poultry	Typhimurium	0.0783131	0.00607792	signif
2018	Poultry	Typhimurium	0.0647278	0.00552026	signif
2000	Swine	Typhimurium	0.641983	0.0871869	signif
2001	Swine	Typhimurium	0.59359	0.0869561	signif
2002	Swine	Typhimurium	0.543309	0.0848299	signif
2003	Swine	Typhimurium	0.492129	0.0809009	signif
2004	Swine	Typhimurium	0.441114	0.0754184	signif
2005	Swine	Typhimurium	0.391313	0.0687558	signif
2006	Swine	Typhimurium	0.343676	0.0613578	signif
2007	Swine	Typhimurium	0.29899	0.0536792	signif
2008	Swine	Typhimurium	0.257832	0.0461304	signif
2009	Swine	Typhimurium	0.220557	0.0390387	signif
2010	Swine	Typhimurium	0.187311	0.03263	signif
2011	Swine	Typhimurium	0.15806	0.0270295	signif
2012	Swine	Typhimurium	0.132631	0.0222741	signif
2013	Swine	Typhimurium	0.110756	0.0183335	signif
2014	Swine	Typhimurium	0.0921048	0.0151308	signif
2015	Swine	Typhimurium	0.0763251	0.0125636	signif
2016	Swine	Typhimurium	0.0630611	0.0105202	signif
2017	Swine	Typhimurium	0.0519724	0.00889286	signif
2018	Swine	Typhimurium	0.0427447	0.00758642	signif
2000	Bovine	Saintpaul	0.020183	0.0251306	signif
2001	Bovine	Saintpaul	0.017425	0.0208495	signif
2002	Bovine	Saintpaul	0.015038	0.017283	signif
2003	Bovine	Saintpaul	0.0129737	0.0143206	signif
2004	Bovine	Saintpaul	0.0111896	0.0118669	signif
2005	Bovine	Saintpaul	0.00964837	0.00984046	signif
2006	Bovine	Saintpaul	0.00831767	0.00817132	signif
2007	Bovine	Saintpaul	0.00716917	0.00680009	signif
2008	Bovine	Saintpaul	0.00617827	0.00567628	signif
2009	Bovine	Saintpaul	0.00532359	0.00475713	signif
2010	Bovine	Saintpaul	0.0045866	0.00400648	signif
2011	Bovine	Saintpaul	0.00395123	0.00339387	signif
2012	Bovine	Saintpaul	0.00340358	0.00289365	signif
2013	Bovine	Saintpaul	0.00293161	0.00248441	signif
2014	Bovine	Saintpaul	0.00252492	0.00214834	signif
2015	Bovine	Saintpaul	0.00217453	0.0018708	signif
2016	Bovine	Saintpaul	0.00187267	0.00163987	signif
2017	Bovine	Saintpaul	0.00161265	0.00144598	signif
2018	Bovine	Saintpaul	0.00138868	0.00128152	signif
2000	Poultry	Saintpaul	0.0450495	0.0525419	signif
2001	Poultry	Saintpaul	0.0390287	0.0432131	signif
2002	Poultry	Saintpaul	0.0337841	0.0353678	signif
2003	Poultry	Saintpaul	0.0292228	0.0288037	signif
2004	Poultry	Saintpaul	0.0252613	0.0233388	signif
2005	Poultry	Saintpaul	0.0218247	0.0188117	signif
2006	Poultry	Saintpaul	0.0188466	0.0150803	signif
2007	Poultry	Saintpaul	0.0162681	0.0120213	signif
2008	Poultry	Saintpaul	0.0140374	0.00952852	signif
2009	Poultry	Saintpaul	0.0121088	0.00751096	signif
2010	Poultry	Saintpaul	0.0104423	0.00589156	signif
2011	Poultry	Saintpaul	0.0090031	0.0046055	signif
2012	Poultry	Saintpaul	0.0077607	0.00359857	signif
2013	Poultry	Saintpaul	0.00668859	0.00282554	signif
2014	Poultry	Saintpaul	0.00576372	0.00224811	signif
2015	Poultry	Saintpaul	0.00496611	0.00183227	signif
2016	Poultry	Saintpaul	0.00427839	0.0015456	signif
2017	Poultry	Saintpaul	0.00368556	0.00135576	signif
2018	Poultry	Saintpaul	0.00317461	0.001232	signif
2000	Swine	Saintpaul	0.145931	0.14617	signif
2001	Swine	Saintpaul	0.128238	0.123376	signif
2002	Swine	Saintpaul	0.112408	0.103255	signif
2003	Swine	Saintpaul	0.0983119	0.0857007	signif
2004	Swine	Saintpaul	0.0858123	0.0705521	signif
2005	Swine	Saintpaul	0.0747702	0.0576124	signif
2006	Swine	Saintpaul	0.0650478	0.0466677	signif
2007	Swine	Saintpaul	0.0565125	0.0375003	signif
2008	Swine	Saintpaul	0.0490383	0.0298981	signif
2009	Swine	Saintpaul	0.0425082	0.0236622	signif
2010	Swine	Saintpaul	0.0368139	0.0186107	signif
2011	Swine	Saintpaul	0.0318571	0.0145814	signif
2012	Swine	Saintpaul	0.0275486	0.0114323	signif
2013	Swine	Saintpaul	0.0238084	0.00903909	signif
2014	Swine	Saintpaul	0.0205653	0.00728911	signif
2015	Swine	Saintpaul	0.017756	0.00607195	signif
2016	Swine	Saintpaul	0.0153244	0.00527078	signif
2017	Swine	Saintpaul	0.0132213	0.00476449	signif
2018	Swine	Saintpaul	0.0114035	0.00444227	signif
2000	Bovine	Reading	5.15971e-05	0.000131541	not_signif
2001	Bovine	Reading	6.87191e-05	0.000165304	not_signif
2002	Bovine	Reading	9.15223e-05	0.00020703	not_signif
2003	Bovine	Reading	0.000121891	0.00025831	not_signif
2004	Bovine	Reading	0.000162336	0.000320933	not_signif
2005	Bovine	Reading	0.000216198	0.000396848	not_signif
2006	Bovine	Reading	0.000287925	0.000488098	not_signif
2007	Bovine	Reading	0.00038344	0.000596705	not_signif
2008	Bovine	Reading	0.000510625	0.000724504	not_signif
2009	Bovine	Reading	0.000679968	0.000872932	not_signif
2010	Bovine	Reading	0.000905419	0.00104283	not_signif
2011	Bovine	Reading	0.00120553	0.00123447	not_signif
2012	Bovine	Reading	0.00160496	0.00144813	not_signif
2013	Bovine	Reading	0.00213645	0.00168657	not_signif
2014	Bovine	Reading	0.00284344	0.00196131	not_signif
2015	Bovine	Reading	0.00378351	0.00230698	not_signif
2016	Bovine	Reading	0.0050328	0.00280706	not_signif
2017	Bovine	Reading	0.00669182	0.00362473	not_signif
2018	Bovine	Reading	0.00889284	0.0050168	not_signif
2000	Poultry	Reading	0.000156611	0.000397878	signif
2001	Poultry	Reading	0.000208574	0.000499178	signif
2002	Poultry	Reading	0.000277773	0.000623893	signif
2003	Poultry	Reading	0.000369922	0.000776406	signif
2004	Poultry	Reading	0.000492624	0.000961435	signif
2005	Poultry	Reading	0.000656001	0.00118377	signif
2006	Poultry	Reading	0.000873513	0.00144779	signif
2007	Poultry	Reading	0.00116306	0.00175673	signif
2008	Poultry	Reading	0.00154844	0.0021114	signif
2009	Poultry	Reading	0.00206125	0.00250829	signif
2010	Poultry	Reading	0.00274343	0.00293679	signif
2011	Poultry	Reading	0.00365055	0.00337512	signif
2012	Poultry	Reading	0.00485615	0.00378485	signif
2013	Poultry	Reading	0.00645732	0.00410412	signif
2014	Poultry	Reading	0.00858188	0.00424177	signif
2015	Poultry	Reading	0.0113974	0.00408402	signif
2016	Poultry	Reading	0.0151226	0.00357766	signif
2017	Poultry	Reading	0.0200407	0.00325813	signif
2018	Poultry	Reading	0.0265151	0.0052166	signif
2000	Swine	Reading	7.73737e-05	0.000195049	not_signif
2001	Swine	Reading	0.000103048	0.000244828	not_signif
2002	Swine	Reading	0.000137242	0.000306207	not_signif
2003	Swine	Reading	0.000182779	0.000381429	not_signif
2004	Swine	Reading	0.000243422	0.000472965	not_signif
2005	Swine	Reading	0.000324178	0.00058343	not_signif
2006	Swine	Reading	0.000431715	0.000715435	not_signif
2007	Swine	Reading	0.000574902	0.00087133	not_signif
2008	Swine	Reading	0.000765545	0.00105284	not_signif
2009	Swine	Reading	0.00101934	0.00126054	not_signif
2010	Swine	Reading	0.00135716	0.00149326	not_signif
2011	Swine	Reading	0.00180674	0.00174758	not_signif
2012	Swine	Reading	0.00240489	0.00201801	not_signif
2013	Swine	Reading	0.00320043	0.00229957	not_signif
2014	Swine	Reading	0.00425802	0.00259689	not_signif
2015	Swine	Reading	0.00566309	0.00294862	not_signif
2016	Swine	Reading	0.00752832	0.00347854	not_signif
2017	Swine	Reading	0.0100017	0.00445908	not_signif
2018	Swine	Reading	0.0132768	0.00631486	not_signif
2000	Bovine	Newport	0.267171	0.102203	signif
2001	Bovine	Newport	0.250878	0.0919678	signif
2002	Bovine	Newport	0.23526	0.0822028	signif
2003	Bovine	Newport	0.220328	0.072958	signif
2004	Bovine	Newport	0.206089	0.0642729	signif
2005	Bovine	Newport	0.192542	0.0561779	signif
2006	Bovine	Newport	0.179685	0.0486958	signif
2007	Bovine	Newport	0.167508	0.0418436	signif
2008	Bovine	Newport	0.155999	0.035635	signif
2009	Bovine	Newport	0.145143	0.0300835	signif
2010	Bovine	Newport	0.134922	0.0252068	signif
2011	Bovine	Newport	0.125315	0.0210308	signif
2012	Bovine	Newport	0.1163	0.0175939	signif
2013	Bovine	Newport	0.107854	0.0149431	signif
2014	Bovine	Newport	0.0999512	0.0131139	signif
2015	Bovine	Newport	0.0925679	0.0120857	signif
2016	Bovine	Newport	0.085678	0.0117433	signif
2017	Bovine	Newport	0.0792561	0.0118935	signif
2018	Bovine	Newport	0.073277	0.012331	signif
2000	Poultry	Newport	0.0122805	0.0084597	signif
2001	Poultry	Newport	0.0112921	0.00748508	signif
2002	Poultry	Newport	0.0103824	0.0066178	signif
2003	Poultry	Newport	0.00954527	0.0058475	signif
2004	Poultry	Newport	0.00877506	0.00516472	signif
2005	Poultry	Newport	0.00806648	0.00456088	signif
2006	Poultry	Newport	0.0074147	0.00402817	signif
2007	Poultry	Newport	0.00681522	0.00355952	signif
2008	Poultry	Newport	0.0062639	0.00314847	signif
2009	Poultry	Newport	0.00575692	0.00278916	signif
2010	Poultry	Newport	0.00529075	0.00247624	signif
2011	Poultry	Newport	0.00486215	0.00220482	signif
2012	Poultry	Newport	0.00446812	0.00197038	signif
2013	Poultry	Newport	0.00410588	0.00176877	signif
2014	Poultry	Newport	0.0037729	0.00159611	signif
2015	Poultry	Newport	0.00346683	0.0014488	signif
2016	Poultry	Newport	0.00318551	0.00132345	signif
2017	Poultry	Newport	0.00292695	0.00121695	signif
2018	Poultry	Newport	0.00268933	0.0011264	signif
2000	Swine	Newport	0.0359948	0.0242992	signif
2001	Swine	Newport	0.0331618	0.0216164	signif
2002	Swine	Newport	0.0305447	0.019214	signif
2003	Swine	Newport	0.0281281	0.017068	signif
2004	Swine	Newport	0.0258976	0.0151558	signif
2005	Swine	Newport	0.0238397	0.0134565	signif
2006	Swine	Newport	0.0219416	0.0119508	signif
2007	Swine	Newport	0.0201915	0.0106207	signif
2008	Swine	Newport	0.0185784	0.00944938	signif
2009	Swine	Newport	0.0170918	0.0084216	signif
2010	Swine	Newport	0.0157223	0.00752302	signif
2011	Swine	Newport	0.014461	0.00674036	signif
2012	Swine	Newport	0.0132994	0.00606127	signif
2013	Swine	Newport	0.01223	0.00547418	signif
2014	Swine	Newport	0.0112456	0.00496827	signif
2015	Swine	Newport	0.0103396	0.00453343	signif
2016	Swine	Newport	0.00950594	0.00416022	signif
2017	Swine	Newport	0.00873887	0.00383989	signif
2018	Swine	Newport	0.00803319	0.00356443	signif
2000	Bovine	Montevideo	0.00905099	0.00868957	signif
2001	Bovine	Montevideo	0.0109316	0.00985196	signif
2002	Bovine	Montevideo	0.0131977	0.0111171	signif
2003	Bovine	Montevideo	0.0159261	0.0124768	signif
2004	Bovine	Montevideo	0.0192075	0.0139155	signif
2005	Bovine	Montevideo	0.0231491	0.0154073	signif
2006	Bovine	Montevideo	0.0278766	0.0169141	signif
2007	Bovine	Montevideo	0.0335364	0.0183816	signif
2008	Bovine	Montevideo	0.0402976	0.0197369	signif
2009	Bovine	Montevideo	0.0483538	0.0208855	signif
2010	Bovine	Montevideo	0.0579233	0.0217109	signif
2011	Bovine	Montevideo	0.0692489	0.0220777	signif
2012	Bovine	Montevideo	0.0825948	0.0218438	signif
2013	Bovine	Montevideo	0.0982413	0.0208925	signif
2014	Bovine	Montevideo	0.116475	0.0192166	signif
2015	Bovine	Montevideo	0.137578	0.0171372	signif
2016	Bovine	Montevideo	0.161803	0.0158119	signif
2017	Bovine	Montevideo	0.189357	0.0175446	signif
2018	Bovine	Montevideo	0.22037	0.0238523	signif
2000	Poultry	Montevideo	0.000380341	0.000387758	signif
2001	Poultry	Montevideo	0.000460204	0.000443205	signif
2002	Poultry	Montevideo	0.000556828	0.000504946	signif
2003	Poultry	Montevideo	0.000673725	0.000573228	signif
2004	Poultry	Montevideo	0.000815142	0.000648153	signif
2005	Poultry	Montevideo	0.000986214	0.000729616	signif
2006	Poultry	Montevideo	0.00119314	0.000817241	signif
2007	Poultry	Montevideo	0.00144343	0.000910312	signif
2008	Poultry	Montevideo	0.00174613	0.00100771	signif
2009	Poultry	Montevideo	0.00211218	0.00110792	signif
2010	Poultry	Montevideo	0.00255476	0.00120909	signif
2011	Poultry	Montevideo	0.00308979	0.00130937	signif
2012	Poultry	Montevideo	0.00373645	0.00140768	signif
2013	Poultry	Montevideo	0.00451784	0.00150543	signif
2014	Poultry	Montevideo	0.00546174	0.00160978	signif
2015	Poultry	Montevideo	0.00660154	0.0017394	signif
2016	Poultry	Montevideo	0.00797729	0.00193216	signif
2017	Poultry	Montevideo	0.00963697	0.00225073	signif
2018	Poultry	Montevideo	0.0116379	0.00277861	signif
2000	Swine	Montevideo	0.000504228	0.000528147	signif
2001	Swine	Montevideo	0.000610089	0.000606319	signif
2002	Swine	Montevideo	0.000738159	0.000694408	signif
2003	Swine	Montevideo	0.000893089	0.000793294	signif
2004	Swine	Montevideo	0.0010805	0.000903867	signif
2005	Swine	Montevideo	0.00130719	0.00102703	signif
2006	Swine	Montevideo	0.00158137	0.00116372	signif
2007	Swine	Montevideo	0.00191293	0.00131498	signif
2008	Swine	Montevideo	0.00231386	0.0014821	signif
2009	Swine	Montevideo	0.00279859	0.00166689	signif
2010	Swine	Montevideo	0.00338451	0.00187217	signif
2011	Swine	Montevideo	0.0040926	0.0021026	signif
2012	Swine	Montevideo	0.0049481	0.00236595	signif
2013	Swine	Montevideo	0.00598135	0.00267512	signif
2014	Swine	Montevideo	0.0072288	0.00305076	signif
2015	Swine	Montevideo	0.00873413	0.00352451	signif
2016	Swine	Montevideo	0.0105496	0.00414219	signif
2017	Swine	Montevideo	0.0127376	0.00496622	signif
2018	Swine	Montevideo	0.0153723	0.00607684	signif
2000	Bovine	Johannesburg	1.28902e-05	3.51751e-05	signif
2001	Bovine	Johannesburg	1.76008e-05	4.54944e-05	signif
2002	Bovine	Johannesburg	2.40326e-05	5.86834e-05	signif
2003	Bovine	Johannesburg	3.28149e-05	7.5477e-05	signif
2004	Bovine	Johannesburg	4.48062e-05	9.67738e-05	signif
2005	Bovine	Johannesburg	6.11793e-05	0.000123666	signif
2006	Bovine	Johannesburg	8.35348e-05	0.000157471	signif
2007	Bovine	Johannesburg	0.000114058	0.000199774	signif
2008	Bovine	Johannesburg	0.000155733	0.000252489	signif
2009	Bovine	Johannesburg	0.000212633	0.000317952	signif
2010	Bovine	Johannesburg	0.000290315	0.000399108	signif
2011	Bovine	Johannesburg	0.000396366	0.000499868	signif
2012	Bovine	Johannesburg	0.000541136	0.000625835	signif
2013	Bovine	Johannesburg	0.000738743	0.00078571	signif
2014	Bovine	Johannesburg	0.00100844	0.000993902	signif
2015	Bovine	Johannesburg	0.00137646	0.00127502	signif
2016	Bovine	Johannesburg	0.00187852	0.00167081	signif
2017	Bovine	Johannesburg	0.00256325	0.00224975	signif
2018	Bovine	Johannesburg	0.0034967	0.00311885	signif
2000	Poultry	Johannesburg	2.27335e-05	6.02617e-05	signif
2001	Poultry	Johannesburg	3.10411e-05	7.75863e-05	signif
2002	Poultry	Johannesburg	4.23843e-05	9.95324e-05	signif
2003	Poultry	Johannesburg	5.78723e-05	0.000127169	signif
2004	Poultry	Johannesburg	7.90196e-05	0.00016173	signif
2005	Poultry	Johannesburg	0.000107893	0.000204602	signif
2006	Poultry	Johannesburg	0.000147316	0.000257264	signif
2007	Poultry	Johannesburg	0.000201141	0.000321191	signif
2008	Poultry	Johannesburg	0.000274626	0.000397661	signif
2009	Poultry	Johannesburg	0.000374948	0.000487454	signif
2010	Poultry	Johannesburg	0.000511899	0.000590391	signif
2011	Poultry	Johannesburg	0.000698837	0.000704697	signif
2012	Poultry	Johannesburg	0.000953978	0.000826245	signif
2013	Poultry	Johannesburg	0.00130215	0.000948058	signif
2014	Poultry	Johannesburg	0.00177716	0.00106139	signif
2015	Poultry	Johannesburg	0.00242503	0.00116284	signif
2016	Poultry	Johannesburg	0.0033083	0.00128019	signif
2017	Poultry	Johannesburg	0.00451184	0.00153637	signif
2018	Poultry	Johannesburg	0.00615051	0.00220288	signif
2000	Swine	Johannesburg	0.000444204	0.00114147	signif
2001	Swine	Johannesburg	0.000606436	0.0014658	signif
2002	Swine	Johannesburg	0.00082787	0.00187464	signif
2003	Swine	Johannesburg	0.00113007	0.00238635	signif
2004	Swine	Johannesburg	0.0015424	0.00302144	signif
2005	Swine	Johannesburg	0.00210487	0.00380157	signif
2006	Swine	Johannesburg	0.00287187	0.00474773	signif
2007	Swine	Johannesburg	0.00391726	0.00587681	signif
2008	Swine	Johannesburg	0.00534114	0.00719598	signif
2009	Swine	Johannesburg	0.0072788	0.00869367	signif
2010	Swine	Johannesburg	0.00991241	0.0103258	signif
2011	Swine	Johannesburg	0.013486	0.011996	signif
2012	Swine	Johannesburg	0.018324	0.0135288	signif
2013	Swine	Johannesburg	0.0248539	0.0146395	signif
2014	Swine	Johannesburg	0.033631	0.0149171	signif
2015	Swine	Johannesburg	0.0453637	0.0139033	signif
2016	Swine	Johannesburg	0.0609313	0.0117358	signif
2017	Swine	Johannesburg	0.0813859	0.0124329	signif
2018	Swine	Johannesburg	0.107918	0.0235493	signif
2000	Bovine	Infantis	8.59887e-05	9.2233e-05	signif
2001	Bovine	Infantis	0.000119991	0.000121672	signif
2002	Bovine	Infantis	0.000167435	0.000160019	signif
2003	Bovine	Infantis	0.000233635	0.000209744	signif
2004	Bovine	Infantis	0.000326	0.000273905	signif
2005	Bovine	Infantis	0.000454864	0.000356233	signif
2006	Bovine	Infantis	0.000634634	0.000461227	signif
2007	Bovine	Infantis	0.00088539	0.000594224	signif
2008	Bovine	Infantis	0.0012351	0.000761478	signif
2009	Bovine	Infantis	0.0017227	0.000970248	signif
2010	Bovine	Infantis	0.00240234	0.00122903	signif
2011	Bovine	Infantis	0.00334921	0.00154818	signif
2012	Bovine	Infantis	0.00466753	0.00194165	signif
2013	Bovine	Infantis	0.0065014	0.00243115	signif
2014	Bovine	Infantis	0.00904923	0.00305548	signif
2015	Bovine	Infantis	0.0125829	0.00388881	signif
2016	Bovine	Infantis	0.0174721	0.00507122	signif
2017	Bovine	Infantis	0.0242144	0.00684818	signif
2018	Bovine	Infantis	0.0334699	0.009606	signif
2000	Poultry	Infantis	0.000570062	0.000597825	signif
2001	Poultry	Infantis	0.000795325	0.000785518	signif
2002	Poultry	Infantis	0.0011095	0.00102806	signif
2003	Poultry	Infantis	0.0015476	0.00133942	signif
2004	Poultry	Infantis	0.0021583	0.00173593	signif
2005	Poultry	Infantis	0.00300927	0.00223604	signif
2006	Poultry	Infantis	0.00419435	0.00285934	signif
2007	Poultry	Infantis	0.00584339	0.00362453	signif
2008	Poultry	Infantis	0.00813547	0.0045457	signif
2009	Poultry	Infantis	0.0113164	0.00562588	signif
2010	Poultry	Infantis	0.0157213	0.0068468	signif
2011	Poultry	Infantis	0.021803	0.00815339	signif
2012	Poultry	Infantis	0.0301653	0.00943243	signif
2013	Poultry	Infantis	0.0415985	0.0104871	signif
2014	Poultry	Infantis	0.0571099	0.0110185	signif
2015	Poultry	Infantis	0.0779349	0.0106541	signif
2016	Poultry	Infantis	0.105504	0.00921189	signif
2017	Poultry	Infantis	0.141331	0.00815036	signif
2018	Poultry	Infantis	0.186783	0.0126434	signif
2000	Swine	Infantis	0.000311837	0.000323827	signif
2001	Swine	Infantis	0.000435105	0.00042561	signif
2002	Swine	Infantis	0.000607071	0.000557278	signif
2003	Swine	Infantis	0.000846945	0.000726571	signif
2004	Swine	Infantis	0.00118149	0.000942681	signif
2005	Swine	Infantis	0.00164796	0.00121622	signif
2006	Swine	Infantis	0.00229818	0.00155893	signif
2007	Swine	Infantis	0.00320412	0.00198297	signif
2008	Swine	Infantis	0.0044656	0.00249963	signif
2009	Swine	Infantis	0.00622061	0.00311703	signif
2010	Swine	Infantis	0.00865937	0.00383681	signif
2011	Swine	Infantis	0.0120426	0.00464971	signif
2012	Swine	Infantis	0.0167255	0.0055316	signif
2013	Swine	Infantis	0.0231865	0.00644487	signif
2014	Swine	Infantis	0.032062	0.00736004	signif
2015	Swine	Infantis	0.0441813	0.00833462	signif
2016	Swine	Infantis	0.0605949	0.00970986	signif
2017	Swine	Infantis	0.0825794	0.0123738	signif
2018	Swine	Infantis	0.111593	0.0176488	signif
2000	Bovine	Heidelberg	0.251938	0.0940544	signif
2001	Bovine	Heidelberg	0.213048	0.0797359	signif
2002	Bovine	Heidelberg	0.178727	0.0665184	signif
2003	Bovine	Heidelberg	0.148889	0.0547414	signif
2004	Bovine	Heidelberg	0.123284	0.0445535	signif
2005	Bovine	Heidelberg	0.101558	0.0359549	signif
2006	Bovine	Heidelberg	0.0832961	0.0288448	signif
2007	Bovine	Heidelberg	0.0680695	0.0230635	signif
2008	Bovine	Heidelberg	0.0554579	0.0184253	signif
2009	Bovine	Heidelberg	0.0450699	0.0147421	signif
2010	Bovine	Heidelberg	0.0365525	0.0118376	signif
2011	Bovine	Heidelberg	0.0295948	0.00955565	signif
2012	Bovine	Heidelberg	0.0239286	0.00776352	signif
2013	Bovine	Heidelberg	0.0193256	0.00635191	signif
2014	Bovine	Heidelberg	0.015594	0.00523343	signif
2015	Bovine	Heidelberg	0.0125736	0.00433988	signif
2016	Bovine	Heidelberg	0.0101322	0.00361908	signif
2017	Bovine	Heidelberg	0.008161	0.00303171	signif
2018	Bovine	Heidelberg	0.00657071	0.00254842	signif
2000	Poultry	Heidelberg	0.662362	0.116921	signif
2001	Poultry	Heidelberg	0.611944	0.116694	signif
2002	Poultry	Heidelberg	0.55901	0.113423	signif
2003	Poultry	Heidelberg	0.5047	0.107217	signif
2004	Poultry	Heidelberg	0.450278	0.0984801	signif
2005	Poultry	Heidelberg	0.397021	0.0878539	signif
2006	Poultry	Heidelberg	0.346097	0.0761179	signif
2007	Poultry	Heidelberg	0.298472	0.0640701	signif
2008	Poultry	Heidelberg	0.254846	0.0524191	signif
2009	Poultry	Heidelberg	0.215636	0.0417127	signif
2010	Poultry	Heidelberg	0.180994	0.0323094	signif
2011	Poultry	Heidelberg	0.150847	0.0243886	signif
2012	Poultry	Heidelberg	0.124955	0.0179852	signif
2013	Poultry	Heidelberg	0.102969	0.0130363	signif
2014	Poultry	Heidelberg	0.0844773	0.00942256	signif
2015	Poultry	Heidelberg	0.069051	0.00699054	signif
2016	Poultry	Heidelberg	0.0562686	0.00553596	signif
2017	Poultry	Heidelberg	0.0457361	0.00477504	signif
2018	Poultry	Heidelberg	0.0370977	0.00439411	signif
2000	Swine	Heidelberg	0.176066	0.0998299	signif
2001	Swine	Heidelberg	0.146593	0.0834701	signif
2002	Swine	Heidelberg	0.121327	0.0689922	signif
2003	Swine	Heidelberg	0.0999058	0.0564839	signif
2004	Swine	Heidelberg	0.0819142	0.0458879	signif
2005	Swine	Heidelberg	0.0669218	0.0370553	signif
2006	Swine	Heidelberg	0.0545104	0.0297878	signif
2007	Swine	Heidelberg	0.0442916	0.0238704	signif
2008	Swine	Heidelberg	0.0359157	0.0190917	signif
2009	Swine	Heidelberg	0.0290756	0.015257	signif
2010	Swine	Heidelberg	0.0235064	0.012194	signif
2011	Swine	Heidelberg	0.018983	0.00975536	signif
2012	Swine	Heidelberg	0.0153165	0.00781735	signif
2013	Swine	Heidelberg	0.0123492	0.00627834	signif
2014	Swine	Heidelberg	0.00995098	0.00505574	signif
2015	Swine	Heidelberg	0.00801471	0.00408329	signif
2016	Swine	Heidelberg	0.00645274	0.00330819	signif
2017	Swine	Heidelberg	0.00519359	0.0026887	signif
2018	Swine	Heidelberg	0.00417911	0.00219198	signif
2000	Bovine	Cerro	0.00966093	0.0107214	signif
2001	Bovine	Cerro	0.0112106	0.011681	signif
2002	Bovine	Cerro	0.0130055	0.0126699	signif
2003	Bovine	Cerro	0.0150835	0.0136731	signif
2004	Bovine	Cerro	0.0174875	0.0146703	signif
2005	Bovine	Cerro	0.0202669	0.0156354	signif
2006	Bovine	Cerro	0.0234774	0.0165347	signif
2007	Bovine	Cerro	0.0271824	0.0173264	signif
2008	Bovine	Cerro	0.0314533	0.0179599	signif
2009	Bovine	Cerro	0.0363701	0.0183752	signif
2010	Bovine	Cerro	0.0420221	0.0185041	signif
2011	Bovine	Cerro	0.0485084	0.0182742	signif
2012	Bovine	Cerro	0.0559373	0.0176186	signif
2013	Bovine	Cerro	0.0644268	0.0165004	signif
2014	Bovine	Cerro	0.0741038	0.0149759	signif
2015	Bovine	Cerro	0.0851019	0.0133547	signif
2016	Bovine	Cerro	0.0975604	0.0125366	signif
2017	Bovine	Cerro	0.11162	0.0140959	signif
2018	Bovine	Cerro	0.12742	0.019004	signif
2000	Poultry	Cerro	3.7877e-05	5.87831e-05	signif
2001	Poultry	Cerro	4.40212e-05	6.61547e-05	signif
2002	Poultry	Cerro	5.1162e-05	7.44457e-05	signif
2003	Poultry	Cerro	5.94611e-05	8.37811e-05	signif
2004	Poultry	Cerro	6.91063e-05	9.43085e-05	signif
2005	Poultry	Cerro	8.03159e-05	0.000106203	signif
2006	Poultry	Cerro	9.33436e-05	0.000119674	signif
2007	Poultry	Cerro	0.000108484	0.000134976	signif
2008	Poultry	Cerro	0.00012608	0.000152416	signif
2009	Poultry	Cerro	0.00014653	0.000172373	signif
2010	Poultry	Cerro	0.000170297	0.00019531	signif
2011	Poultry	Cerro	0.000197917	0.000221801	signif
2012	Poultry	Cerro	0.000230016	0.000252553	signif
2013	Poultry	Cerro	0.000267319	0.000288441	signif
2014	Poultry	Cerro	0.000310671	0.000330546	signif
2015	Poultry	Cerro	0.00036105	0.000380196	signif
2016	Poultry	Cerro	0.000419595	0.000439026	signif
2017	Poultry	Cerro	0.000487629	0.000509029	signif
2018	Poultry	Cerro	0.000566688	0.000592638	signif
2000	Swine	Cerro	0.00137855	0.00161387	signif
2001	Swine	Cerro	0.00160182	0.00177188	signif
2002	Swine	Cerro	0.00186118	0.00193935	signif
2003	Swine	Cerro	0.00216245	0.00211547	signif
2004	Swine	Cerro	0.00251237	0.00229904	signif
2005	Swine	Cerro	0.00291873	0.00248839	signif
2006	Swine	Cerro	0.00339061	0.00268146	signif
2007	Swine	Cerro	0.00393847	0.00287574	signif
2008	Swine	Cerro	0.00457445	0.0030685	signif
2009	Swine	Cerro	0.00531258	0.00325715	signif
2010	Swine	Cerro	0.00616908	0.00343999	signif
2011	Swine	Cerro	0.00716267	0.00361755	signif
2012	Swine	Cerro	0.00831494	0.00379502	signif
2013	Swine	Cerro	0.00965079	0.00398609	signif
2014	Swine	Cerro	0.0111988	0.00421854	signif
2015	Swine	Cerro	0.0129919	0.00454094	signif
2016	Swine	Cerro	0.0150677	0.00502723	signif
2017	Swine	Cerro	0.0174693	0.0057742	signif
2018	Swine	Cerro	0.0202458	0.00689057	signif
