# Supplementary material for: Multidrug Resistance Dynamics in Salmonella in Food Animals in the United States: An Analysis of Genomes from Public Databases
Source: Microbiol Spectr. 2021 Oct 27;9(2):e00495-21. doi: 10.1128/Spectrum.00495-21 (PMC8549754; doi:10.1128/Spectrum.00495-21)
Supplement: SUPPLEMENTAL FILE 9 — Supplemental material. Download SPECTRUM00495-21_Supp_8_seq18.xlsx, XLSX file, 0.1 MB [file spectrum00495-21_supp_8_seq18.xlsx]

## Sheet: Table_S8_serovar_prevalence_201
Year	Generic_Host	Serovar	Prevalence	se.fit
2018	Bovine	Montevideo	22.037	0.0238523
2018	Bovine	Cerro	12.742	0.019004
2018	Bovine	Anatum	7.48012	0.0129734
2018	Bovine	Newport	7.3277	0.012331
2018	Bovine	Typhimurium	4.86286	0.0082389
2018	Bovine	Mbandaka	4.08982	0.00915053
2018	Bovine	Infantis	3.34699	0.009606
2018	Bovine	Muenchen	3.27198	0.00911412
2018	Bovine	Muenster	2.87077	0.00883307
2018	Bovine	Monophasic_Typhimurium	2.62334	0.00722073
2018	Bovine	Kentucky	2.40694	0.00667439
2018	Bovine	Uganda	2.35701	0.00786079
2018	Bovine	Meleagridis	2.2628	0.00743701
2018	Bovine	Give	1.98372	0.00729745
2018	Bovine	Agona	1.91798	0.00655819
2018	Bovine	Senftenberg	1.1819	0.00498957
2018	Bovine	Schwarzengrund	1.04693	0.00484002
2018	Bovine	Reading	0.889284	0.0050168
2018	Bovine	Derby	0.853339	0.0040983
2018	Bovine	Altona	0.755802	0.00449108
2018	Bovine	Heidelberg	0.657071	0.00254842
2018	Bovine	Enteritidis	0.58906	0.00340793
2018	Bovine	Thompson	0.584223	0.00342537
2018	Bovine	Oranienburg	0.476279	0.00348423
2018	Bovine	Orion	0.390992	0.00312895
2018	Bovine	Liverpool	0.371449	0.00334227
2018	Bovine	Johannesburg	0.34967	0.00311885
2018	Bovine	Bovismorbificans	0.341321	0.00303548
2018	Bovine	Brandenburg	0.285524	0.0024224
2018	Bovine	Braenderup	0.278349	0.00206202
2018	Bovine	Adelaide	0.211111	0.002255
2018	Bovine	Worthington	0.179808	0.00184043
2018	Bovine	Saintpaul	0.138868	0.00128152
2018	Bovine	Tennessee	0.138265	0.00176615
2018	Bovine	Ohio	0.132136	0.00157587
2018	Bovine	Litchfield	0.131705	0.00168598
2018	Bovine	Hadar	0.127854	0.00150395
2018	Bovine	London	0.105897	0.00156179
2018	Bovine	Bredeney	0.0989733	0.00132481
2018	Bovine	Blockley	0.0646233	0.00111551
2018	Bovine	Havana	0.0565497	0.000873
2018	Bovine	Rissen	0.05586	0.00106893
2018	Bovine	Berta	0.050816	0.000945
2018	Bovine	Manhattan	0.0335594	0.000756
2018	Bovine	Livingstone	0.0296884	0.000686
2018	Bovine	Alachua	0.0180989	0.00055
2018	Bovine	Breda	2.21e-08	3.71e-07
2018	Bovine	Albany	7.9e-09	2.19e-07
2018	Poultry	Kentucky	28.7386	0.0128308
2018	Poultry	Enteritidis	21.384	0.0120755
2018	Poultry	Infantis	18.6783	0.0126434
2018	Poultry	Schwarzengrund	7.10971	0.00778937
2018	Poultry	Typhimurium	6.47278	0.00552026
2018	Poultry	Heidelberg	3.70977	0.00439411
2018	Poultry	Reading	2.65151	0.0052166
2018	Poultry	Thompson	2.30338	0.00422032
2018	Poultry	Hadar	1.70562	0.00357673
2018	Poultry	Monophasic_Typhimurium	1.51515	0.00294616
2018	Poultry	Montevideo	1.16379	0.00277861
2018	Poultry	Braenderup	1.12954	0.00265796
2018	Poultry	Mbandaka	0.783743	0.00198134
2018	Poultry	Muenchen	0.696392	0.00207166
2018	Poultry	Anatum	0.673439	0.00197595
2018	Poultry	Johannesburg	0.615051	0.00220288
2018	Poultry	Uganda	0.602985	0.00198543
2018	Poultry	Senftenberg	0.563919	0.00179882
2018	Poultry	Agona	0.531497	0.00175168
2018	Poultry	Berta	0.437853	0.00175502
2018	Poultry	Litchfield	0.364209	0.00168097
2018	Poultry	Ohio	0.326563	0.00142071
2018	Poultry	Saintpaul	0.317461	0.001232
2018	Poultry	Albany	0.275604	0.00148818
2018	Poultry	Newport	0.268933	0.0011264
2018	Poultry	Liverpool	0.212278	0.00132396
2018	Poultry	Altona	0.198019	0.00112571
2018	Poultry	Derby	0.19614	0.00104228
2018	Poultry	London	0.174452	0.001081
2018	Poultry	Alachua	0.140846	0.000931
2018	Poultry	Blockley	0.137458	0.000959
2018	Poultry	Oranienburg	0.127958	0.000887
2018	Poultry	Worthington	0.125203	0.000839
2018	Poultry	Tennessee	0.121913	0.000903
2018	Poultry	Muenster	0.112904	0.000807
2018	Poultry	Orion	0.105317	0.000802
2018	Poultry	Bredeney	0.0697992	0.000607
2018	Poultry	Cerro	0.0566688	0.000593
2018	Poultry	Manhattan	0.0531998	0.000543
2018	Poultry	Livingstone	0.0518911	0.000532
2018	Poultry	Rissen	0.0419105	0.000501
2018	Poultry	Brandenburg	0.0375222	0.000453
2018	Poultry	Give	0.0241091	0.000368
2018	Poultry	Meleagridis	0.0126174	0.000257
2018	Poultry	Adelaide	0.00441353	0.000165
2018	Poultry	Breda	0.00377762	0.000141
2018	Poultry	Havana	0.00366357	0.000122
2018	Poultry	Bovismorbificans	8.87e-09	1.38e-07
2018	Swine	Anatum	19.5177	0.0205743
2018	Swine	Infantis	11.1593	0.0176488
2018	Swine	Johannesburg	10.7918	0.0235493
2018	Swine	Derby	10.7827	0.0171537
2018	Swine	Monophasic_Typhimurium	10.6317	0.0151487
2018	Swine	London	4.65468	0.0144221
2018	Swine	Typhimurium	4.27447	0.00758642
2018	Swine	Uganda	3.31072	0.00938319
2018	Swine	Agona	3.07302	0.00824603
2018	Swine	Adelaide	2.76023	0.0110748
2018	Swine	Ohio	2.34216	0.00806777
2018	Swine	Cerro	2.02458	0.00689057
2018	Swine	Brandenburg	1.93569	0.00738331
2018	Swine	Worthington	1.90387	0.00716727
2018	Swine	Muenchen	1.78129	0.00625617
2018	Swine	Montevideo	1.53723	0.00607684
2018	Swine	Senftenberg	1.51566	0.00552262
2018	Swine	Reading	1.32768	0.00631486
2018	Swine	Schwarzengrund	1.17945	0.00516199
2018	Swine	Saintpaul	1.14035	0.00444227
2018	Swine	Mbandaka	1.01958	0.00408919
2018	Swine	Hadar	0.822499	0.00405306
2018	Swine	Rissen	0.804244	0.00513743
2018	Swine	Newport	0.803319	0.00356443
2018	Swine	Breda	0.769525	0.00497002
2018	Swine	Give	0.72837	0.00394648
2018	Swine	Meleagridis	0.706598	0.00367636
2018	Swine	Alachua	0.6115	0.00390008
2018	Swine	Manhattan	0.57757	0.00385183
2018	Swine	Berta	0.571468	0.00353772
2018	Swine	Muenster	0.548599	0.00338318
2018	Swine	Bovismorbificans	0.544799	0.00392276
2018	Swine	Liverpool	0.492852	0.00399227
2018	Swine	Kentucky	0.44658	0.00291105
2018	Swine	Heidelberg	0.417911	0.00219198
2018	Swine	Litchfield	0.374748	0.00298952
2018	Swine	Enteritidis	0.27454	0.00235209
2018	Swine	Braenderup	0.260629	0.00204607
2018	Swine	Livingstone	0.244391	0.00228037
2018	Swine	Orion	0.208914	0.00211056
2018	Swine	Bredeney	0.200501	0.00192845
2018	Swine	Havana	0.188171	0.00178286
2018	Swine	Altona	0.153559	0.0018
2018	Swine	Blockley	0.141131	0.00169914
2018	Swine	Oranienburg	0.0983377	0.00140803
2018	Swine	Thompson	0.0847509	0.00127736
2018	Swine	Tennessee	0.0838645	0.00130748
2018	Swine	Albany	7.92e-09	2.28e-07
